# Supplementary material for: Crystal structure of ethyl 2-amino-4-(4-chloro­phen­yl)-4H-1-benzothieno[3,2-b]pyran-3-carboxyl­ate
Source: Acta Crystallogr E Crystallogr Commun. 2015 Jul 31;71(Pt 8):o619–20. doi: 10.1107/S2056989015014085 (PMC4571428; doi:10.1107/S2056989015014085)
Supplement: Supplementary file 1 [file e-71-0o619-sup1.cif]

##############################################################################
#                                                                            #
# This CIF contains the data in a paper accepted for publication in          #
# Acta Crystallographica Section E. It conforms to the requirements of       #
# Notes for Authors for Acta Crystallographica Section E, and has been       #
# peer reviewed under the auspices of the IUCr Commission on Journals.       #
#                                                                            #
# Full details of the Crystallographic Information File format               #
# are given in the paper "The Crystallographic Information File (CIF):       #
# a New Standard Archive File for Crystallography" by S. R. Hall, F. H.      #
# Allen and I. D. Brown [Acta Cryst. (1991), A47, 655-685].                  #
#                                                                            #
# The current version of the core CIF dictionary is obtainable from          #
# ftp://ftp.iucr.org/pub/cif_core.dic.                                       #
#                                                                            #
# Software is freely available for graphical display of the structure(s)     #
# in this CIF. For information consult the CIF software page                 #
# http://www.iucr.org/resources/cif/software.                                #
#                                                                            #
# This file may be used for bona fide research purposes within the           #
# scientific community so long as proper attribution is given to the journal # 
# article from which it was obtained.                                        #
#                                                                            #
##############################################################################
data_I
_audit_creation_method     SHELXL-2013
_journal_date_recd_electronic     2015-07-25
_journal_date_accepted     2015-07-25
_journal_name_full     'Acta Crystallographica, Section E'
_journal_year     2015
_journal_volume     71
_journal_issue      8
_journal_page_first     o619
_journal_page_last     o620
_journal_paper_category     HO
_journal_paper_doi     10.1107/S2056989015014085
_journal_coeditor_code     SU5182
_publ_contact_author_name     'Mohamed Bakhouch'
_publ_contact_author_address
;
D\'epartement de Chimie, Facult\'e' des Sciences, Dhar Mehraz,
BP 1796 Atlas, 30000 Fes, Morocco
;
_publ_contact_author_email     'm.bakhouch@yahoo.fr'
_publ_contact_author_fax     '212 537 77 54 40'
_publ_contact_author_phone     '212 537 77 54 40'
_publ_section_title
;\
Crystal structure of ethyl
2-amino-4-(4-chlorophenyl)-4<i>H</i>-1-benzothieno[3,2-<i>b</i>]pyran-3-\
carboxylate
;
loop_
    _publ_author_name
    _publ_author_address
    'Bakhouch, Mohamed'
;
D\'epartement de Chimie, Facult\'e des Sciences, Dhar Mehraz,
BP 1796 Atlas, 30000 Fes, Morocco
;
    'Mahfoud, Asmae'
;
D\'epartement de Chimie, Facult\'e des Sciences, Dhar Mehraz,
BP 1796 Atlas, 30000 Fes, Morocco
;
    'El Yazidi, Mohamed'
;
D\'epartement de Chimie, Facult\'e des Sciences, Dhar Mehraz,
BP 1796 Atlas, 30000 Fes, Morocco
;
    'Saadi, Mohamed'
;
Laboratoire de Chimie du Solide Appliqu\'ee,
Facult\'e des Sciences, Universit\'e Mohammed V
Avenue Ibn Battouta, BP 1014, Rabat, Morocco
;
    'El Ammari, Lahcen'
;
Laboratoire de Chimie du Solide Appliqu\'ee,
Facult\'e des Sciences, Universit\'e Mohammed V
Avenue Ibn Battouta, BP 1014, Rabat, Morocco
;
_chemical_name_systematic
;\
Ethyl
2-amino-4-(4-chlorophenyl)-4<i>H</i>-1-benzothieno[3,2-<i>b</i>]pyran-3-\
carboxylate
;
_chemical_name_common     ?
_chemical_formula_moiety     'C20 H16 Cl N O3 S'
_chemical_formula_sum     'C20 H16 Cl N O3 S'
_chemical_formula_iupac     'C20 H16 Cl N O3 S'
_chemical_formula_weight     385.85
_chemical_melting_point     ?
_shelx_space_group_comment
;
The symmetry employed for this shelxl refinement is uniquely defined
by the following loop, which should always be used as a source of
symmetry information in preference to the above space-group names.
They are only intended as comments.
;
_space_group_crystal_system     triclinic
_space_group_name_H-M_alt     'P -1'
_space_group_name_Hall     '-P 1'
loop_
    _space_group_symop_operation_xyz
    'x, y, z'
    '-x, -y, -z'
_cell_length_a     8.3606(4)
_cell_length_b     10.9186(6)
_cell_length_c     11.0971(6)
_cell_angle_alpha     104.592(2)
_cell_angle_beta     106.849(2)
_cell_angle_gamma     102.174(2)
_cell_volume     893.09(8)
_cell_formula_units_Z     2
_cell_measurement_reflns_used     3892
_cell_measurement_theta_min     2.342
_cell_measurement_theta_max     27.032
_cell_measurement_temperature     296(2)
_exptl_crystal_description     Block
_exptl_crystal_colour     colourless
_exptl_crystal_size_max     0.42
_exptl_crystal_size_mid     0.31
_exptl_crystal_size_min     0.26
_exptl_crystal_density_diffrn     1.435
_exptl_crystal_density_meas     ?
_exptl_crystal_F_000     400
_exptl_absorpt_coefficient_mu     0.351
_exptl_absorpt_correction_type     multi-scan
_exptl_absorpt_process_details
;
(SADABS; Bruker, 2009)
;
_exptl_absorpt_correction_T_min     0.6729
_exptl_absorpt_correction_T_max     0.7461
_exptl_special_details     ?
_diffrn_ambient_temperature     296(2)
_diffrn_radiation_type     MoK\a
_diffrn_radiation_wavelength     0.71073
_diffrn_radiation_source     'fine-focus sealed tube'
_diffrn_radiation_monochromator     graphite
_diffrn_measurement_device_type     'Bruker X8 APEX'
_diffrn_measurement_method     '\f and \w scans'
_diffrn_reflns_number     22918
_diffrn_reflns_av_R_equivalents     0.0291
_diffrn_reflns_theta_min     2.342
_diffrn_reflns_theta_max     27.032
_diffrn_reflns_theta_full     25.242
_diffrn_measured_fraction_theta_max     0.998
_diffrn_measured_fraction_theta_full     0.999
_diffrn_reflns_limit_h_min     -10
_diffrn_reflns_limit_h_max     10
_diffrn_reflns_limit_k_min     -13
_diffrn_reflns_limit_k_max     13
_diffrn_reflns_limit_l_min     -14
_diffrn_reflns_limit_l_max     14
_refine_special_details     ?
_reflns_number_total     3892
_reflns_number_gt     3422
_reflns_threshold_expression     'I > 2\s(I)'
_refine_ls_structure_factor_coef     Fsqd
_refine_ls_matrix_type     full
_refine_ls_R_factor_all     0.0378
_refine_ls_R_factor_gt     0.0332
_refine_ls_wR_factor_gt     0.0923
_refine_ls_wR_factor_ref     0.0971
_refine_ls_goodness_of_fit_ref     1.043
_refine_ls_restrained_S_all     1.043
_refine_ls_number_reflns     3892
_refine_ls_number_parameters     235
_refine_ls_number_restraints     0
_refine_ls_hydrogen_treatment     constr
_refine_ls_weighting_scheme     calc
_refine_ls_weighting_details
              'w=1/[\s^2^(Fo^2^)+(0.0548P)^2^+0.2464P] where P=(Fo^2^+2Fc^2^)/3'
_atom_sites_solution_hydrogens     geom
_atom_sites_solution_primary     ?
_atom_sites_solution_secondary     ?
_refine_ls_shift/su_max     0.001
_refine_ls_shift/su_mean     0.000
_refine_diff_density_max     0.304
_refine_diff_density_min     -0.240
_refine_ls_extinction_method     none
_refine_ls_extinction_coef     .
loop_
    _atom_type_symbol
    _atom_type_description
    _atom_type_scat_dispersion_real
    _atom_type_scat_dispersion_imag
    _atom_type_scat_source
    'C' 'C' 0.0033 0.0016
                         'International Tables Vol C Tables 4.2.6.8 and 6.1.1.4'
    'H' 'H' 0.0000 0.0000
                         'International Tables Vol C Tables 4.2.6.8 and 6.1.1.4'
    'N' 'N' 0.0061 0.0033
                         'International Tables Vol C Tables 4.2.6.8 and 6.1.1.4'
    'O' 'O' 0.0106 0.0060
                         'International Tables Vol C Tables 4.2.6.8 and 6.1.1.4'
    'S' 'S' 0.1246 0.1234
                         'International Tables Vol C Tables 4.2.6.8 and 6.1.1.4'
    'Cl' 'Cl' 0.1484 0.1585
                         'International Tables Vol C Tables 4.2.6.8 and 6.1.1.4'
_computing_data_collection
;
APEX2 (Bruker, 2009)
;
_computing_cell_refinement
;
SAINT (Bruker, 2009)
;
_computing_data_reduction
;
SAINT (Bruker, 2009)
;
_computing_structure_solution
;
SHELXS2013 (Sheldrick, 2008)
;
_computing_structure_refinement
;
SHELXL2013 (Sheldrick, 2015)
;
_computing_molecular_graphics
;
ORTEP-3 for Windows (Farrugia, 2012) and PLATON (Spek, 2009)
;
_computing_publication_material
;
SHELXL2013 (Sheldrick, 2015), PLATON (Spek, 2009) and
publCIF (Westrip, 2010)
;
loop_
    _atom_site_type_symbol
    _atom_site_label
    _atom_site_fract_x
    _atom_site_fract_y
    _atom_site_fract_z
    _atom_site_U_iso_or_equiv
    _atom_site_adp_type
    _atom_site_calc_flag
    _atom_site_occupancy
    _atom_site_disorder_assembly
    _atom_site_disorder_group
    C C1 0.35626(19) 0.05325(15) 0.88366(15) 0.0351(3) Uani d 1 . .
    C C2 0.2174(2) 0.01998(18) 0.92720(18) 0.0471(4) Uani d 1 . .
    H H2 0.2128 0.0769 1.0033 0.057 Uiso calc 1 . .
    C C3 0.0882(2) -0.0988(2) 0.85487(19) 0.0542(4) Uani d 1 . .
    H H3 -0.0054 -0.1223 0.8824 0.065 Uiso calc 1 . .
    C C4 0.0936(2) -0.1852(2) 0.74085(19) 0.0539(4) Uani d 1 . .
    H H4 0.0034 -0.2648 0.6931 0.065 Uiso calc 1 . .
    C C5 0.2317(2) -0.15375(17) 0.69832(16) 0.0432(4) Uani d 1 . .
    H H5 0.2359 -0.2120 0.6229 0.052 Uiso calc 1 . .
    C C6 0.36455(18) -0.03341(14) 0.77004(14) 0.0325(3) Uani d 1 . .
    C C7 0.51995(18) 0.02422(13) 0.74848(13) 0.0296(3) Uani d 1 . .
    C C8 0.62124(18) 0.14449(13) 0.83590(13) 0.0294(3) Uani d 1 . .
    C C9 0.78415(17) 0.22422(13) 0.82693(13) 0.0281(3) Uani d 1 . .
    H H9 0.8804 0.2515 0.9131 0.034 Uiso calc 1 . .
    C C10 0.82868(17) 0.13392(13) 0.72085(13) 0.0298(3) Uani d 1 . .
    C C11 0.71717(18) 0.01172(13) 0.63660(13) 0.0298(3) Uani d 1 . .
    C C12 0.75379(16) 0.34879(13) 0.79785(13) 0.0274(3) Uani d 1 . .
    C C13 0.7782(2) 0.46098(14) 0.90231(14) 0.0354(3) Uani d 1 . .
    H H13 0.8217 0.4617 0.9898 0.042 Uiso calc 1 . .
    C C14 0.7389(2) 0.57212(14) 0.87879(15) 0.0385(3) Uani d 1 . .
    H H14 0.7540 0.6462 0.9494 0.046 Uiso calc 1 . .
    C C15 0.67728(18) 0.57080(13) 0.74900(15) 0.0346(3) Uani d 1 . .
    C C16 0.6569(2) 0.46233(15) 0.64347(15) 0.0396(3) Uani d 1 . .
    H H16 0.6191 0.4637 0.5564 0.047 Uiso calc 1 . .
    C C17 0.69348(19) 0.35146(14) 0.66880(14) 0.0349(3) Uani d 1 . .
    H H17 0.6772 0.2774 0.5977 0.042 Uiso calc 1 . .
    C C18 0.99172(18) 0.18273(14) 0.70204(14) 0.0338(3) Uani d 1 . .
    C C19 1.2395(2) 0.37234(19) 0.76685(18) 0.0508(4) Uani d 1 . .
    H H19A 1.2933 0.3086 0.7312 0.061 Uiso calc 1 . .
    H H19B 1.3263 0.4365 0.8501 0.061 Uiso calc 1 . .
    C C20 1.1832(4) 0.4415(3) 0.6705(3) 0.1006(10) Uani d 1 . .
    H H20A 1.2833 0.4864 0.6551 0.151 Uiso calc 1 . .
    H H20B 1.1310 0.5052 0.7063 0.151 Uiso calc 1 . .
    H H20C 1.0989 0.3777 0.5877 0.151 Uiso calc 1 . .
    N N1 0.74061(17) -0.07170(12) 0.53678(13) 0.0404(3) Uani d 1 . .
    H H1A 0.8348 -0.0502 0.5199 0.048 Uiso calc 1 . .
    H H1B 0.6615 -0.1469 0.4894 0.048 Uiso calc 1 . .
    O O1 0.55816(13) -0.04447(10) 0.64299(10) 0.0341(2) Uani d 1 . .
    O O2 1.09024(13) 0.30414(11) 0.79199(11) 0.0412(3) Uani d 1 . .
    O O3 1.03951(15) 0.12634(12) 0.61632(12) 0.0503(3) Uani d 1 . .
    S S1 0.53387(5) 0.19821(4) 0.95704(4) 0.03808(12) Uani d 1 . .
    Cl Cl1 0.62208(6) 0.70800(4) 0.71743(4) 0.05029(13) Uani d 1 . .
loop_
    _atom_site_aniso_label
    _atom_site_aniso_U_11
    _atom_site_aniso_U_22
    _atom_site_aniso_U_33
    _atom_site_aniso_U_12
    _atom_site_aniso_U_13
    _atom_site_aniso_U_23
    C1 0.0365(7) 0.0397(7) 0.0395(7) 0.0175(6) 0.0224(6) 0.0158(6)
    C2 0.0454(9) 0.0575(10) 0.0523(9) 0.0213(8) 0.0346(8) 0.0170(8)
    C3 0.0390(9) 0.0698(12) 0.0624(11) 0.0136(8) 0.0341(8) 0.0206(9)
    C4 0.0365(8) 0.0595(11) 0.0591(11) 0.0042(8) 0.0223(8) 0.0119(9)
    C5 0.0378(8) 0.0492(9) 0.0420(8) 0.0101(7) 0.0203(7) 0.0099(7)
    C6 0.0316(7) 0.0393(7) 0.0351(7) 0.0159(6) 0.0179(6) 0.0158(6)
    C7 0.0324(7) 0.0354(7) 0.0311(6) 0.0175(5) 0.0190(5) 0.0131(5)
    C8 0.0348(7) 0.0329(7) 0.0307(6) 0.0173(5) 0.0202(5) 0.0121(5)
    C9 0.0306(6) 0.0313(6) 0.0270(6) 0.0136(5) 0.0150(5) 0.0087(5)
    C10 0.0312(7) 0.0333(7) 0.0335(7) 0.0163(5) 0.0192(5) 0.0116(5)
    C11 0.0336(7) 0.0330(7) 0.0331(6) 0.0172(5) 0.0198(5) 0.0133(5)
    C12 0.0250(6) 0.0296(6) 0.0292(6) 0.0092(5) 0.0134(5) 0.0076(5)
    C13 0.0428(8) 0.0348(7) 0.0273(6) 0.0137(6) 0.0131(6) 0.0063(5)
    C14 0.0444(8) 0.0291(7) 0.0364(7) 0.0118(6) 0.0135(6) 0.0023(6)
    C15 0.0305(7) 0.0283(7) 0.0430(8) 0.0097(5) 0.0104(6) 0.0113(6)
    C16 0.0444(8) 0.0427(8) 0.0309(7) 0.0170(7) 0.0100(6) 0.0123(6)
    C17 0.0405(8) 0.0347(7) 0.0280(6) 0.0148(6) 0.0122(6) 0.0053(5)
    C18 0.0327(7) 0.0387(7) 0.0360(7) 0.0155(6) 0.0183(6) 0.0115(6)
    C19 0.0330(8) 0.0570(10) 0.0541(10) 0.0021(7) 0.0224(7) 0.0070(8)
    C20 0.0660(15) 0.115(2) 0.130(2) 0.0027(15) 0.0361(16) 0.078(2)
    N1 0.0442(7) 0.0356(6) 0.0458(7) 0.0121(5) 0.0308(6) 0.0040(5)
    O1 0.0347(5) 0.0343(5) 0.0358(5) 0.0099(4) 0.0222(4) 0.0054(4)
    O2 0.0327(5) 0.0451(6) 0.0417(6) 0.0059(4) 0.0211(5) 0.0039(5)
    O3 0.0465(6) 0.0504(7) 0.0569(7) 0.0128(5) 0.0373(6) 0.0029(5)
    S1 0.0447(2) 0.0385(2) 0.0392(2) 0.01531(16) 0.02879(17) 0.00859(15)
    Cl1 0.0518(2) 0.0325(2) 0.0608(3) 0.01558(17) 0.00947(19) 0.01663(18)
_geom_special_details
;
All e.s.d.'s (except the e.s.d. in the dihedral angle between two l.s. planes)
are estimated using the full covariance matrix. The cell e.s.d.'s are taken
into account individually in the estimation of e.s.d.'s in distances, angles
and torsion angles; correlations between e.s.d.'s in cell parameters are only
used when they are defined by crystal symmetry. An approximate (isotropic)
treatment of cell e.s.d.'s is used for estimating e.s.d.'s involving l.s.
planes.
;
loop_
    _geom_bond_atom_site_label_1
    _geom_bond_atom_site_label_2
    _geom_bond_site_symmetry_2
    _geom_bond_distance
    _geom_bond_publ_flag
    C1 C2 . 1.396(2) ?
    C1 C6 . 1.4025(19) ?
    C1 S1 . 1.7412(16) ?
    C2 C3 . 1.369(3) ?
    C2 H2 . 0.9300 ?
    C3 C4 . 1.394(3) ?
    C3 H3 . 0.9300 ?
    C4 C5 . 1.379(2) ?
    C4 H4 . 0.9300 ?
    C5 C6 . 1.393(2) ?
    C5 H5 . 0.9300 ?
    C6 C7 . 1.4327(18) ?
    C7 C8 . 1.340(2) ?
    C7 O1 . 1.3821(15) ?
    C8 C9 . 1.4983(18) ?
    C8 S1 . 1.7428(13) ?
    C9 C10 . 1.5235(16) ?
    C9 C12 . 1.5289(17) ?
    C9 H9 . 0.9800 ?
    C10 C11 . 1.366(2) ?
    C10 C18 . 1.4492(19) ?
    C11 N1 . 1.3371(17) ?
    C11 O1 . 1.3717(16) ?
    C12 C17 . 1.3837(19) ?
    C12 C13 . 1.3885(18) ?
    C13 C14 . 1.388(2) ?
    C13 H13 . 0.9300 ?
    C14 C15 . 1.377(2) ?
    C14 H14 . 0.9300 ?
    C15 C16 . 1.380(2) ?
    C15 Cl1 . 1.7441(14) ?
    C16 C17 . 1.384(2) ?
    C16 H16 . 0.9300 ?
    C17 H17 . 0.9300 ?
    C18 O3 . 1.2134(17) ?
    C18 O2 . 1.3521(18) ?
    C19 O2 . 1.4507(18) ?
    C19 C20 . 1.484(3) ?
    C19 H19A . 0.9700 ?
    C19 H19B . 0.9700 ?
    C20 H20A . 0.9600 ?
    C20 H20B . 0.9600 ?
    C20 H20C . 0.9600 ?
    N1 H1A . 0.8600 ?
    N1 H1B . 0.8600 ?
loop_
    _geom_angle_atom_site_label_1
    _geom_angle_atom_site_label_2
    _geom_angle_atom_site_label_3
    _geom_angle_site_symmetry_1
    _geom_angle_site_symmetry_3
    _geom_angle
    _geom_angle_publ_flag
    C2 C1 C6 . . 120.93(15) ?
    C2 C1 S1 . . 126.81(13) ?
    C6 C1 S1 . . 112.26(10) ?
    C3 C2 C1 . . 118.18(15) ?
    C3 C2 H2 . . 120.9 ?
    C1 C2 H2 . . 120.9 ?
    C2 C3 C4 . . 121.53(15) ?
    C2 C3 H3 . . 119.2 ?
    C4 C3 H3 . . 119.2 ?
    C5 C4 C3 . . 120.57(17) ?
    C5 C4 H4 . . 119.7 ?
    C3 C4 H4 . . 119.7 ?
    C4 C5 C6 . . 118.99(15) ?
    C4 C5 H5 . . 120.5 ?
    C6 C5 H5 . . 120.5 ?
    C5 C6 C1 . . 119.78(13) ?
    C5 C6 C7 . . 130.77(13) ?
    C1 C6 C7 . . 109.45(13) ?
    C8 C7 O1 . . 124.03(12) ?
    C8 C7 C6 . . 115.98(12) ?
    O1 C7 C6 . . 119.99(12) ?
    C7 C8 C9 . . 124.22(11) ?
    C7 C8 S1 . . 111.10(10) ?
    C9 C8 S1 . . 124.64(10) ?
    C8 C9 C10 . . 107.59(11) ?
    C8 C9 C12 . . 109.14(10) ?
    C10 C9 C12 . . 113.90(10) ?
    C8 C9 H9 . . 108.7 ?
    C10 C9 H9 . . 108.7 ?
    C12 C9 H9 . . 108.7 ?
    C11 C10 C18 . . 118.03(12) ?
    C11 C10 C9 . . 123.05(11) ?
    C18 C10 C9 . . 118.79(12) ?
    N1 C11 C10 . . 127.48(13) ?
    N1 C11 O1 . . 108.97(12) ?
    C10 C11 O1 . . 123.55(11) ?
    C17 C12 C13 . . 118.29(12) ?
    C17 C12 C9 . . 121.86(11) ?
    C13 C12 C9 . . 119.77(12) ?
    C14 C13 C12 . . 121.31(13) ?
    C14 C13 H13 . . 119.3 ?
    C12 C13 H13 . . 119.3 ?
    C15 C14 C13 . . 118.84(13) ?
    C15 C14 H14 . . 120.6 ?
    C13 C14 H14 . . 120.6 ?
    C14 C15 C16 . . 121.13(13) ?
    C14 C15 Cl1 . . 119.42(11) ?
    C16 C15 Cl1 . . 119.45(11) ?
    C15 C16 C17 . . 119.13(13) ?
    C15 C16 H16 . . 120.4 ?
    C17 C16 H16 . . 120.4 ?
    C12 C17 C16 . . 121.25(13) ?
    C12 C17 H17 . . 119.4 ?
    C16 C17 H17 . . 119.4 ?
    O3 C18 O2 . . 121.50(13) ?
    O3 C18 C10 . . 126.35(14) ?
    O2 C18 C10 . . 112.14(11) ?
    O2 C19 C20 . . 110.42(16) ?
    O2 C19 H19A . . 109.6 ?
    C20 C19 H19A . . 109.6 ?
    O2 C19 H19B . . 109.6 ?
    C20 C19 H19B . . 109.6 ?
    H19A C19 H19B . . 108.1 ?
    C19 C20 H20A . . 109.5 ?
    C19 C20 H20B . . 109.5 ?
    H20A C20 H20B . . 109.5 ?
    C19 C20 H20C . . 109.5 ?
    H20A C20 H20C . . 109.5 ?
    H20B C20 H20C . . 109.5 ?
    C11 N1 H1A . . 120.0 ?
    C11 N1 H1B . . 120.0 ?
    H1A N1 H1B . . 120.0 ?
    C11 O1 C7 . . 116.36(11) ?
    C18 O2 C19 . . 116.32(11) ?
    C1 S1 C8 . . 91.21(7) ?
loop_
    _geom_hbond_atom_site_label_D
    _geom_hbond_atom_site_label_H
    _geom_hbond_atom_site_label_A
    _geom_hbond_site_symmetry_A
    _geom_hbond_distance_DH
    _geom_hbond_distance_HA
    _geom_hbond_distance_DA
    _geom_hbond_angle_DHA
    N1 H1A O3 . 0.86 2.07 2.6796(18) 127
    N1 H1A O3 2_756 0.86 2.18 2.8956(15) 141
_shelx_hkl_file
;
  -1   0   0  598.14   17.70
  -1   0   0  587.44   17.70
  -1   0   0  588.34   17.70
  -1   0   0  571.84   17.80
  -1   0   0  593.54   18.00
  -1   0   0  588.04   17.70
  -1   0   0  559.14   17.70
   1   0   0  464.35   17.70
   1   0   0  503.95   17.80
   1   0   0  504.65   17.80
   1   0   0  481.55   17.70
   1   0   0  568.14   17.70
   1   0   0  555.54   17.70
  -2   0   0  634.14   20.90
  -2   0   0  669.53   21.00
  -2   0   0  676.43   21.00
  -2   0   0  662.23   21.00
  -2   0   0  629.34   21.00
  -2   0   0  650.13   21.00
  -2   0   0  649.43   20.90
   2   0   0  665.53   21.00
   2   0   0  640.04   20.80
   2   0   0  663.63   21.00
   2   0   0  655.93   20.90
   2   0   0  621.34   21.00
   2   0   0  679.83   21.00
  -3   0   0   77.99    2.70
  -3   0   0   78.99    2.90
  -3   0   0   76.39    2.70
  -3   0   0   82.49    2.70
  -3   0   0   78.59    2.90
   3   0   0   78.49    2.70
   3   0   0   84.79    3.00
   3   0   0   75.59    2.70
   3   0   0   79.39    2.90
   3   0   0   79.39    2.70
  -4   0   0   91.69    3.50
  -4   0   0  101.69    3.30
  -4   0   0   93.89    3.60
  -4   0   0   91.09    3.30
   4   0   0  103.09    3.70
   4   0   0   96.49    3.20
   4   0   0   91.09    3.30
   4   0   0   91.19    3.60
   4   0   0  100.19    3.50
   4   0   0   96.19    3.30
  -5   0   0    9.10    0.50
  -5   0   0    6.30    0.70
  -5   0   0    8.50    1.00
   5   0   0    7.50    0.80
   5   0   0    7.00    0.50
   5   0   0    9.30    0.50
   5   0   0    7.90    0.60
   5   0   0    7.60    0.50
  -6   0   0   23.30    1.60
  -6   0   0   21.90    1.40
  -6   0   0   21.10    1.00
   6   0   0   20.80    1.40
   6   0   0   21.30    1.10
   6   0   0   22.30    1.00
   6   0   0   21.20    1.00
   6   0   0   20.50    1.00
  -7   0   0  103.89    4.20
  -7   0   0  106.39    4.40
   7   0   0  106.69    3.90
   7   0   0  103.49    3.60
   7   0   0  105.39    4.20
   7   0   0  100.89    3.70
  -8   0   0   25.80    2.00
   8   0   0   25.20    1.80
   8   0   0   25.00    1.40
  -9   0   0    3.50    1.00
   9   0   0    6.10    1.20
   9  -1   0    2.90    0.90
  -9   1   0    4.40    1.00
   8  -1   0   33.30    1.60
   8  -1   0   32.70    2.00
  -8   1   0   30.10    1.90
   7  -1   0   40.90    1.70
   7  -1   0   44.30    1.80
   7  -1   0   44.90    2.30
   7  -1   0   42.50    1.70
  -7   1   0   41.60    2.20
  -7   1   0   44.80    2.50
  -7   1   0   42.50    1.70
   6  -1   0   68.19    2.60
   6  -1   0   67.19    2.50
   6  -1   0   68.79    2.90
   6  -1   0   72.69    2.50
   6  -1   0   71.69    2.60
  -6   1   0   71.29    2.60
  -6   1   0   77.29    2.60
  -6   1   0   69.19    3.00
  -6   1   0   69.49    3.10
   5  -1   0   45.20    1.70
   5  -1   0   46.70    1.70
   5  -1   0   45.60    2.00
   5  -1   0   43.70    1.80
   5  -1   0   46.80    1.80
  -5   1   0   45.40    2.10
  -5   1   0   52.09    1.80
  -5   1   0   45.40    2.20
  -5   1   0   49.50    1.80
   4  -1   0  345.07   11.90
   4  -1   0  363.56   11.70
   4  -1   0  344.77   11.70
   4  -1   0  380.86   12.00
   4  -1   0  355.16   11.70
   4  -1   0  377.46   12.10
   4  -1   0  359.86   11.70
   4  -1   0  365.56   11.90
  -4   1   0  383.06   11.70
  -4   1   0  376.96   11.70
  -4   1   0  345.37   12.00
  -4   1   0  346.47   12.00
   3  -1   0    0.80    0.30
   3  -1   0    0.80    0.30
   3  -1   0    0.60    0.20
   3  -1   0    0.40    0.20
   3  -1   0    1.00    0.20
   3  -1   0    1.20    0.20
   3  -1   0    0.90    0.20
   3  -1   0    0.80    0.20
  -3   1   0    1.10    0.20
  -3   1   0    0.70    0.20
  -3   1   0    0.60    0.30
  -3   1   0    0.90    0.20
  -3   1   0    1.00    0.30
   2  -1   0  468.25   15.00
   2  -1   0  477.15   14.80
   2  -1   0  472.65   14.90
   2  -1   0  454.05   14.80
   2  -1   0  427.86   14.80
   2  -1   0  464.05   15.00
   2  -1   0  457.85   14.90
  -2   1   0  466.55   15.00
  -2   1   0  454.75   14.90
  -2   1   0  480.35   14.80
  -2   1   0  489.25   14.80
  -2   1   0  443.56   14.80
   1  -1   0  178.98    5.90
   1  -1   0  179.48    5.80
   1  -1   0  179.18    5.80
   1  -1   0  166.98    5.80
   1  -1   0  178.18    5.80
   1  -1   0  174.98    5.80
   1  -1   0  177.38    5.90
   1  -1   0  172.68    5.80
  -1   1   0  187.28    5.80
  -1   1   0  172.08    5.80
  -1   1   0  183.28    5.80
  -1   1   0  185.48    5.80
  -1   1   0  181.38    5.90
  -1   1   0  187.78    5.80
   0   1   0  210.48    7.10
   0   1   0  233.38    7.10
  -1  -1   0   10.00    0.50
  -1  -1   0    9.60    0.40
  -1  -1   0   10.50    0.50
  -1  -1   0   10.10    0.50
  -1  -1   0    9.30    0.40
  -1  -1   0    9.90    0.40
   1   1   0    8.90    0.50
   1   1   0    8.90    0.40
   1   1   0    9.70    0.50
   1   1   0    9.50    0.40
  -2  -1   0 1468.55   45.50
  -2  -1   0 1364.96   45.50
  -2  -1   0 1438.36   45.10
  -2  -1   0 1420.26   45.00
   2   1   0 1381.26   45.00
   2   1   0 1375.36   45.20
   2   1   0 1494.65   45.70
   2   1   0 1418.26   45.30
   2   1   0 1376.86   45.30
   2   1   0 1361.06   45.40
  -3  -1   0  199.08    6.60
  -3  -1   0  201.38    6.70
  -3  -1   0  204.48    6.60
  -3  -1   0  206.88    6.60
  -3  -1   0  191.38    6.80
   3   1   0  201.38    6.60
   3   1   0  214.48    6.80
   3   1   0  193.58    6.70
   3   1   0  196.88    6.60
   3   1   0  196.18    6.60
   3   1   0  207.38    6.80
   3   1   0  198.48    6.50
  -4  -1   0   41.80    2.00
  -4  -1   0   43.40    1.70
  -4  -1   0   46.20    1.70
  -4  -1   0   48.50    1.70
  -4  -1   0   44.00    1.80
   4   1   0   45.80    1.70
   4   1   0   44.30    1.70
   4   1   0   43.50    1.60
   4   1   0   45.20    1.70
   4   1   0   47.00    1.90
   4   1   0   42.40    1.80
  -5  -1   0   70.89    3.00
  -5  -1   0   67.59    2.50
  -5  -1   0   71.29    2.50
  -5  -1   0   69.79    2.50
   5   1   0   69.79    2.50
   5   1   0   68.69    2.50
   5   1   0   66.99    2.50
   5   1   0   69.69    2.50
   5   1   0   66.79    2.40
   5   1   0   65.79    2.60
  -6  -1   0   66.29    3.00
  -6  -1   0   64.29    2.40
  -6  -1   0   64.59    2.40
   6   1   0   62.09    2.30
   6   1   0   63.89    2.40
   6   1   0   63.79    2.40
   6   1   0   63.99    2.60
   6   1   0   59.99    2.40
  -7  -1   0   38.40    2.30
   7   1   0   34.50    1.50
   7   1   0   35.30    1.70
   7   1   0   33.80    2.00
  -8  -1   0   12.70    1.50
   8   1   0   15.60    1.20
   8   1   0   14.40    1.50
  -9  -1   0   -0.40    0.70
   9   1   0   -0.70    0.60
  10  -2   0    2.90    1.00
 -10   2   0    4.30    1.00
   9  -2   0    0.00    0.60
  -9   2   0   -0.30    0.50
   8  -2   0    3.50    0.80
   8  -2   0    3.70    0.80
  -8   2   0    5.20    0.90
   7  -2   0   21.50    1.10
   7  -2   0   22.70    1.60
   7  -2   0   21.30    1.10
   7  -2   0   21.60    1.10
   7  -2   0   19.90    1.00
  -7   2   0   20.70    1.50
  -7   2   0   21.20    1.00
  -7   2   0   22.30    1.10
   6  -2   0    3.90    0.70
   6  -2   0    5.40    0.50
   6  -2   0    4.10    0.40
   6  -2   0    4.50    0.50
   6  -2   0    5.10    0.50
  -6   2   0    5.20    0.50
  -6   2   0    4.30    0.70
  -6   2   0    5.60    0.50
  -6   2   0    6.10    0.50
   5  -2   0    0.40    0.20
   5  -2   0    0.00    0.20
   5  -2   0    0.60    0.30
   5  -2   0    0.30    0.20
   5  -2   0    0.10    0.20
   5  -2   0    0.50    0.20
  -5   2   0    0.40    0.30
  -5   2   0    0.70    0.20
  -5   2   0    0.30    0.20
  -5   2   0    1.30    0.30
  -5   2   0    0.20    0.20
   4  -2   0  197.28    6.80
   4  -2   0  209.58    6.80
   4  -2   0  215.28    7.00
   4  -2   0  199.58    6.60
   4  -2   0  200.78    6.60
   4  -2   0  194.58    6.60
   4  -2   0  196.28    6.60
  -4   2   0  187.88    6.90
  -4   2   0  192.88    6.60
  -4   2   0  206.08    6.70
  -4   2   0  216.78    6.70
   3  -2   0  180.48    5.90
   3  -2   0  179.68    5.80
   3  -2   0  172.38    5.80
   3  -2   0  180.08    6.10
   3  -2   0  166.68    5.90
   3  -2   0  177.68    5.90
  -3   2   0  182.88    6.00
  -3   2   0  186.58    5.80
  -3   2   0  166.88    5.80
  -3   2   0  176.38    6.00
  -3   2   0  179.38    5.80
   2  -2   0 1191.68   40.40
   2  -2   0 1222.98   40.30
   2  -2   0 1292.27   40.50
   2  -2   0 1201.28   40.10
   2  -2   0 1211.08   40.40
   2  -2   0 1219.48   40.10
   2  -2   0 1253.57   40.20
   2  -2   0 1263.47   40.70
  -2   2   0 1236.18   40.30
  -2   2   0 1293.97   40.10
  -2   2   0 1293.97   40.20
  -2   2   0 1357.46   40.50
   1  -2   0 1296.77   42.30
   1  -2   0 1250.07   42.50
   1  -2   0 1369.46   42.60
   1  -2   0 1304.57   42.60
   1  -2   0 1317.27   42.60
  -1   2   0 1280.17   42.50
  -1   2   0 1365.66   42.50
  -1   2   0 1290.17   42.40
  -1   2   0 1348.17   42.60
  -1   2   0 1384.96   42.60
  -1   2   0 1325.97   42.40
   0  -2   0   53.39    1.80
   0  -2   0   50.59    1.80
   0  -2   0   51.39    1.80
   0   2   0   51.29    1.80
   0   2   0   50.79    1.80
   0   2   0   48.70    1.80
  -1  -2   0  201.48    6.70
  -1  -2   0  215.68    6.70
  -1  -2   0  216.98    6.70
  -1  -2   0  200.38    6.80
  -1  -2   0  211.38    6.80
  -1  -2   0  203.88    6.80
  -1  -2   0  207.88    6.80
   1   2   0  212.08    6.80
   1   2   0  201.78    6.70
   1   2   0  204.58    6.80
   1   2   0  210.48    6.70
   1   2   0  196.98    6.70
   1   2   0  205.08    6.70
   1   2   0  199.98    6.80
  -2  -2   0  373.56   12.20
  -2  -2   0  377.36   12.20
  -2  -2   0  402.16   12.10
  -2  -2   0  402.66   12.20
  -2  -2   0  364.36   12.30
  -2  -2   0  374.86   12.20
   2   2   0  366.76   12.10
   2   2   0  356.46   12.20
   2   2   0  364.96   12.20
   2   2   0  378.66   12.20
   2   2   0  389.06   12.20
   2   2   0  360.76   12.20
  -3  -2   0  194.48    6.30
  -3  -2   0  192.08    6.40
  -3  -2   0  190.58    6.30
  -3  -2   0  194.88    6.30
   3   2   0  189.88    6.30
   3   2   0  195.58    6.30
   3   2   0  198.98    6.50
   3   2   0  184.38    6.30
   3   2   0  181.48    6.40
   3   2   0  181.08    6.20
  -4  -2   0    0.00    0.20
  -4  -2   0    0.10    0.30
  -4  -2   0    0.30    0.20
  -4  -2   0    0.10    0.30
  -4  -2   0    0.00    0.20
   4   2   0    0.30    0.20
   4   2   0    0.30    0.20
   4   2   0   -0.10    0.20
   4   2   0    0.20    0.20
   4   2   0   -0.20    0.20
   4   2   0    0.10    0.20
   4   2   0    0.00    0.20
  -5  -2   0   11.70    0.80
  -5  -2   0   12.50    0.80
  -5  -2   0   11.50    1.20
  -5  -2   0   11.90    0.80
  -5  -2   0   12.80    0.80
   5   2   0   13.00    0.80
   5   2   0   12.30    0.60
   5   2   0   14.40    0.80
   5   2   0   12.50    0.80
   5   2   0   11.40    0.80
   5   2   0   12.00    0.90
  -6  -2   0    7.80    0.70
  -6  -2   0    6.40    1.10
  -6  -2   0    6.70    0.70
  -6  -2   0    8.60    0.70
  -6  -2   0    7.20    0.70
   6   2   0    6.50    0.50
   6   2   0    7.50    0.70
   6   2   0    6.80    0.70
   6   2   0    8.50    0.70
   6   2   0    5.60    0.80
   6   2   0    7.00    0.60
  -7  -2   0    0.40    0.60
   7   2   0   -0.40    0.40
   7   2   0    0.10    0.30
  -8  -2   0   39.20    2.60
   8   2   0   40.00    2.10
   8   2   0   38.10    2.30
  -9  -2   0   -0.20    0.80
   9   2   0    0.50    0.70
  10  -3   0    8.40    1.20
  10  -3   0    6.20    1.20
 -10   3   0    7.50    1.20
   9  -3   0    0.30    0.60
  -9   3   0    1.20    0.70
   8  -3   0    3.00    0.70
  -8   3   0    3.00    0.80
   7  -3   0   49.60    1.90
   7  -3   0   46.30    2.30
   7  -3   0   47.10    1.80
  -7   3   0   49.70    2.50
  -7   3   0   49.20    1.90
  -7   3   0   46.80    1.90
  -7   3   0   51.29    1.90
   6  -3   0  238.18    7.90
   6  -3   0  233.48    7.70
   6  -3   0  219.78    7.50
   6  -3   0  230.18    7.60
   6  -3   0  223.08    8.00
   6  -3   0  225.08    7.60
   6  -3   0  216.48    7.60
  -6   3   0  244.18    7.70
  -6   3   0  233.88    7.70
  -6   3   0  242.78    7.60
  -6   3   0  218.38    8.10
   5  -3   0  153.68    5.50
   5  -3   0  157.88    5.40
   5  -3   0  151.38    5.30
   5  -3   0  156.98    5.30
   5  -3   0  152.58    5.10
   5  -3   0  155.98    5.40
   5  -3   0  152.68    5.30
  -5   3   0  153.98    5.60
  -5   3   0  157.38    5.30
  -5   3   0  171.58    5.30
   4  -3   0  201.48    7.20
   4  -3   0  211.48    7.10
   4  -3   0  216.48    7.00
   4  -3   0  211.48    7.00
   4  -3   0  210.88    7.00
   4  -3   0  213.68    7.30
   4  -3   0  196.88    7.10
  -4   3   0  226.08    7.00
  -4   3   0  205.38    7.30
  -4   3   0  221.08    7.20
  -4   3   0  212.18    7.00
   3  -3   0   10.80    0.70
   3  -3   0   10.20    0.60
   3  -3   0    9.00    0.70
   3  -3   0    9.90    0.50
   3  -3   0   10.50    0.60
   3  -3   0   10.00    0.60
   3  -3   0   10.90    0.60
   3  -3   0   10.10    0.50
  -3   3   0   10.60    0.60
  -3   3   0   11.00    0.60
  -3   3   0   11.20    0.70
  -3   3   0   11.50    0.60
   2  -3   0  178.48    6.20
   2  -3   0  187.78    6.20
   2  -3   0  190.18    6.20
   2  -3   0  181.38    6.20
   2  -3   0  179.58    6.00
   2  -3   0  185.48    6.20
   2  -3   0  183.38    6.20
  -2   3   0  194.38    6.20
  -2   3   0  194.88    6.20
  -2   3   0  189.18    6.00
  -2   3   0  187.88    6.20
  -2   3   0  183.48    6.00
  -2   3   0  191.98    6.20
  -2   3   0  179.08    6.20
   1  -3   0   83.89    2.90
   1  -3   0   87.89    3.00
   1  -3   0   86.09    3.00
   1  -3   0   85.39    2.90
   1  -3   0   78.19    3.00
   1  -3   0   86.19    2.90
  -1   3   0   83.79    3.00
  -1   3   0   84.59    2.90
  -1   3   0   83.79    3.00
  -1   3   0   86.69    2.90
  -1   3   0   89.59    2.90
  -1   3   0   86.79    3.00
   0  -3   0    0.00    0.10
   0  -3   0   -0.30    0.20
   0  -3   0    0.00    0.20
   0  -3   0    0.40    0.20
   0  -3   0    0.10    0.20
   0  -3   0    0.30    0.20
   0   3   0    0.40    0.20
   0   3   0    0.20    0.20
   0   3   0    0.50    0.20
   0   3   0    0.00    0.10
   0   3   0    0.40    0.20
   0   3   0    0.00    0.20
   0   3   0    0.20    0.20
  -1  -3   0  760.32   23.70
  -1  -3   0  731.83   23.70
  -1  -3   0  744.43   23.70
  -1  -3   0  756.52   23.70
  -1  -3   0  739.33   23.80
  -1  -3   0  761.72   23.70
  -1  -3   0  771.12   23.80
   1   3   0  705.73   23.70
   1   3   0  695.13   23.60
   1   3   0  707.93   23.70
   1   3   0  725.43   23.70
   1   3   0  744.43   23.80
   1   3   0  763.42   23.70
   1   3   0  735.23   23.70
  -2  -3   0  247.38    7.90
  -2  -3   0  255.47    8.10
  -2  -3   0  234.28    8.00
  -2  -3   0  250.27    8.00
  -2  -3   0  251.47    8.00
   2   3   0  224.68    8.00
   2   3   0  240.68    8.00
   2   3   0  242.38    8.00
   2   3   0  247.08    8.00
   2   3   0  227.38    8.00
   2   3   0  235.88    7.90
  -3  -3   0  354.86   12.40
  -3  -3   0  368.86   12.20
  -3  -3   0  388.16   12.30
  -3  -3   0  396.56   12.10
  -3  -3   0  385.56   12.20
   3   3   0  364.86   12.20
   3   3   0  361.36   12.10
   3   3   0  361.86   12.30
   3   3   0  382.96   12.20
   3   3   0  362.16   12.20
   3   3   0  378.86   12.30
   3   3   0  380.96   12.30
  -4  -3   0    2.30    0.40
  -4  -3   0    2.10    0.50
  -4  -3   0    3.30    0.40
  -4  -3   0    3.00    0.40
   4   3   0    2.70    0.40
   4   3   0    2.80    0.30
   4   3   0    2.10    0.40
   4   3   0    2.20    0.40
   4   3   0    2.60    0.50
   4   3   0    2.60    0.50
  -5  -3   0  179.28    6.00
  -5  -3   0  163.38    6.40
  -5  -3   0  187.78    6.00
  -5  -3   0  171.18    5.90
  -5  -3   0  172.18    5.90
   5   3   0  173.78    5.90
   5   3   0  176.08    5.90
   5   3   0  172.38    5.90
   5   3   0  169.58    6.00
   5   3   0  172.98    6.10
   5   3   0  167.38    5.80
  -6  -3   0   -0.10    0.30
  -6  -3   0   -0.20    0.30
  -6  -3   0    0.50    0.60
   6   3   0    0.20    0.40
   6   3   0   -0.20    0.30
   6   3   0    0.20    0.30
   6   3   0    0.30    0.20
  -7  -3   0   24.90    2.00
   7   3   0   25.50    1.60
  -8  -3   0   12.50    1.70
   8   3   0   10.90    1.20
   8   3   0    8.90    1.30
  10  -4   0   -0.10    0.70
  10  -4   0    0.20    0.70
 -10   4   0    0.20    0.70
   9  -4   0   27.60    2.10
   9  -4   0   29.60    2.00
  -9   4   0   29.30    2.10
   8  -4   0   41.40    1.90
   8  -4   0   42.10    2.30
   8  -4   0   42.10    2.40
  -8   4   0   42.00    1.80
  -8   4   0   43.50    2.40
   7  -4   0   27.80    1.70
   7  -4   0   28.50    1.40
   7  -4   0   25.90    1.70
   7  -4   0   26.10    1.70
  -7   4   0   27.30    1.30
  -7   4   0   26.80    1.80
  -7   4   0   28.80    1.30
  -7   4   0   29.40    1.30
   6  -4   0   55.59    2.20
   6  -4   0   56.89    2.50
   6  -4   0   59.79    2.60
   6  -4   0   56.29    2.30
  -6   4   0   61.29    2.30
  -6   4   0   57.79    2.20
  -6   4   0   56.09    2.60
   5  -4   0   64.09    2.50
   5  -4   0   66.79    2.70
   5  -4   0   66.39    2.80
   5  -4   0   66.59    2.50
   5  -4   0   69.49    2.50
  -5   4   0   64.09    2.80
  -5   4   0   63.99    2.50
  -5   4   0   70.59    2.50
   4  -4   0  385.76   13.30
   4  -4   0  405.76   13.10
   4  -4   0  387.16   12.90
   4  -4   0  406.96   13.30
   4  -4   0  418.86   13.20
   4  -4   0  397.76   13.20
   4  -4   0  399.16   13.40
   4  -4   0  400.46   13.20
  -4   4   0  435.16   13.30
  -4   4   0  421.16   13.20
  -4   4   0  397.16   13.40
  -4   4   0  393.56   13.20
   3  -4   0  300.27   10.20
   3  -4   0  305.87   10.20
   3  -4   0  308.87   10.20
   3  -4   0  299.07   10.20
   3  -4   0  296.57    9.90
   3  -4   0  301.17   10.20
   3  -4   0  322.57   10.20
  -3   4   0  310.37   10.20
  -3   4   0  301.37   10.20
  -3   4   0  312.57   10.20
  -3   4   0  338.97   10.20
   2  -4   0   29.50    1.30
   2  -4   0   30.60    1.20
   2  -4   0   32.30    1.30
   2  -4   0   31.90    1.30
  -2   4   0   30.60    1.20
  -2   4   0   28.50    1.30
  -2   4   0   31.90    1.30
  -2   4   0   30.00    1.30
   1  -4   0    1.50    0.30
   1  -4   0    2.40    0.40
   1  -4   0    2.20    0.40
   1  -4   0    1.80    0.30
   1  -4   0    1.70    0.30
   1  -4   0    1.30    0.30
  -1   4   0    1.50    0.30
  -1   4   0    2.20    0.40
  -1   4   0    2.20    0.40
  -1   4   0    1.70    0.30
  -1   4   0    1.60    0.30
  -1   4   0    1.70    0.30
   0  -4   0   19.20    1.00
   0  -4   0   18.10    0.90
   0  -4   0   17.50    1.00
   0  -4   0   19.50    0.90
   0  -4   0   16.70    0.90
   0   4   0   17.30    0.90
   0   4   0   18.70    1.00
   0   4   0   17.20    0.90
   0   4   0   17.60    0.90
   0   4   0   17.10    0.90
  -1  -4   0 1831.62   55.09
  -1  -4   0 1653.43   55.09
  -1  -4   0 1734.43   55.39
  -1  -4   0 1803.52   55.09
  -1  -4   0 1773.02   55.49
  -1  -4   0 1679.53   55.09
   1   4   0 1659.23   55.19
   1   4   0 1762.92   55.19
   1   4   0 1649.04   55.09
   1   4   0 1705.43   55.09
   1   4   0 1616.04   55.09
   1   4   0 1817.82   55.09
  -2  -4   0  138.39    4.70
  -2  -4   0  143.99    4.60
  -2  -4   0  131.19    4.70
  -2  -4   0  135.49    4.70
  -2  -4   0  131.29    4.70
   2   4   0  134.79    4.70
   2   4   0  132.29    4.70
   2   4   0  132.69    4.70
   2   4   0  137.79    4.70
   2   4   0  133.79    4.60
   2   4   0  129.59    4.70
   2   4   0  141.79    4.70
  -3  -4   0  387.66   12.20
  -3  -4   0  367.56   12.30
  -3  -4   0  388.86   12.40
  -3  -4   0  349.17   12.50
  -3  -4   0  386.66   12.30
   3   4   0  368.66   12.40
   3   4   0  370.96   12.30
   3   4   0  371.06   12.20
   3   4   0  381.16   12.30
   3   4   0  373.86   12.40
  -4  -4   0   23.10    1.50
  -4  -4   0   23.90    1.00
  -4  -4   0   22.60    1.20
   4   4   0   22.80    1.00
   4   4   0   24.00    1.30
   4   4   0   24.40    1.20
   4   4   0   22.40    1.20
   4   4   0   20.80    1.30
  -5  -4   0   16.90    1.10
  -5  -4   0   18.10    1.50
   5   4   0   17.80    0.90
   5   4   0   21.30    1.40
   5   4   0   18.40    1.10
   5   4   0   17.80    1.10
  -6  -4   0   -0.30    0.40
  -6  -4   0    0.00    0.60
  -6  -4   0   -0.30    0.30
   6   4   0   -0.30    0.30
   6   4   0    0.10    0.30
   6   4   0   -0.20    0.40
  -7  -4   0   -0.70    0.60
   7   4   0    0.20    0.60
  -8  -4   0   16.60    1.90
   8   4   0   21.90    1.70
  10  -5   0    1.40    0.80
  10  -5   0    2.10    0.90
 -10   5   0    1.10    0.70
   9  -5   0   24.90    1.90
   9  -5   0   25.60    1.90
  -9   5   0   25.30    2.00
   8  -5   0    0.00    0.50
   8  -5   0    0.70    0.40
   8  -5   0   -0.50    0.50
  -8   5   0    0.00    0.30
  -8   5   0    0.10    0.60
   7  -5   0    4.50    0.60
   7  -5   0    3.70    0.70
   7  -5   0    3.40    0.70
  -7   5   0    4.20    0.60
  -7   5   0    3.10    0.70
   6  -5   0    6.10    0.70
   6  -5   0    5.80    0.80
   6  -5   0    3.90    0.70
   6  -5   0    7.40    0.70
   6  -5   0    6.10    0.60
  -6   5   0    5.00    0.60
  -6   5   0    5.60    0.80
   5  -5   0   41.30    1.80
   5  -5   0   40.20    1.40
   5  -5   0   43.00    1.80
   5  -5   0   42.00    1.60
   5  -5   0   42.10    1.80
   5  -5   0   39.80    1.90
   5  -5   0   37.20    1.90
  -5   5   0   45.50    1.80
  -5   5   0   39.10    2.00
  -5   5   0   39.60    1.80
  -5   5   0   43.30    1.80
   4  -5   0  437.36   14.40
   4  -5   0  441.76   14.40
   4  -5   0  425.06   14.10
   4  -5   0  433.36   14.40
   4  -5   0  435.56   14.50
   4  -5   0  430.06   14.50
  -4   5   0  442.16   14.40
  -4   5   0  458.05   14.40
  -4   5   0  451.25   14.40
   3  -5   0  349.67   11.50
   3  -5   0  344.97   11.50
   3  -5   0  318.37   11.50
   3  -5   0  356.46   11.70
   3  -5   0  345.67   11.50
   3  -5   0  333.27   11.50
   3  -5   0  342.47   11.30
  -3   5   0  352.26   11.50
  -3   5   0  359.46   11.60
  -3   5   0  346.27   11.30
  -3   5   0  352.76   11.50
  -3   5   0  351.56   11.50
  -3   5   0  376.66   11.60
   2  -5   0   61.29    2.20
   2  -5   0   59.19    2.30
   2  -5   0   58.49    2.40
   2  -5   0   64.59    2.40
   2  -5   0   57.29    2.30
   2  -5   0   59.69    2.40
  -2   5   0   61.69    2.20
  -2   5   0   61.19    2.40
  -2   5   0   60.99    2.30
  -2   5   0   65.39    2.30
  -2   5   0   58.99    2.40
  -2   5   0   60.99    2.40
   1  -5   0   38.30    1.50
   1  -5   0   36.50    1.60
   1  -5   0   40.70    1.70
   1  -5   0   39.50    1.60
   1  -5   0   38.70    1.50
   1  -5   0   34.70    1.60
   1  -5   0   36.40    1.50
  -1   5   0   34.30    1.60
  -1   5   0   36.20    1.50
  -1   5   0   34.90    1.60
  -1   5   0   39.10    1.60
  -1   5   0   35.40    1.60
  -1   5   0   37.40    1.50
  -1   5   0   34.30    1.60
   0  -5   0   15.60    1.00
   0  -5   0   17.00    0.90
   0  -5   0   15.90    1.00
   0  -5   0   17.80    0.90
   0   5   0   18.30    0.90
   0   5   0   16.20    0.90
   0   5   0   16.00    0.90
   0   5   0   16.20    0.90
   0   5   0   16.30    1.00
   0   5   0   15.40    0.90
  -1  -5   0  711.13   21.50
  -1  -5   0  692.23   21.30
  -1  -5   0  658.73   21.30
  -1  -5   0  619.14   21.40
  -1  -5   0  643.04   21.40
   1   5   0  666.23   21.50
   1   5   0  664.93   21.30
   1   5   0  663.63   21.50
   1   5   0  661.53   21.40
   1   5   0  619.94   21.40
   1   5   0  657.33   21.30
  -2  -5   0   54.39    2.40
  -2  -5   0   60.69    2.40
  -2  -5   0   61.59    2.20
   2   5   0   59.59    2.20
   2   5   0   56.89    2.40
   2   5   0   60.29    2.40
   2   5   0   53.89    2.30
  -3  -5   0   73.49    3.30
  -3  -5   0   84.99    2.90
  -3  -5   0   78.89    3.10
   3   5   0   83.39    3.10
   3   5   0   83.99    3.20
   3   5   0   77.89    2.90
  -4  -5   0  269.57    9.20
  -4  -5   0  282.07    9.00
  -4  -5   0  262.37    9.50
   4   5   0  262.57    9.20
   4   5   0  280.37    9.40
   4   5   0  271.77    9.00
  -5  -5   0   17.10    1.20
  -5  -5   0   16.90    1.50
   5   5   0   20.40    1.40
   5   5   0   18.10    1.20
   5   5   0   19.20    1.00
  -6  -5   0   17.30    1.20
  -6  -5   0   15.90    1.70
  -6  -5   0   17.20    1.30
   6   5   0   16.80    1.20
   6   5   0   17.40    1.20
   6   5   0   18.40    1.50
  -7  -5   0    7.00    1.30
   7   5   0    8.10    1.10
  10  -6   0   21.40    2.10
  10  -6   0   25.50    2.00
 -10   6   0   24.80    2.10
   9  -6   0   10.10    1.40
   9  -6   0   11.80    1.40
  -9   6   0   12.60    1.60
   8  -6   0   13.80    1.40
   8  -6   0   14.10    1.40
   8  -6   0   14.80    1.10
  -8   6   0   14.50    1.00
  -8   6   0   14.80    1.50
   7  -6   0    4.60    0.80
   7  -6   0    3.80    0.70
   7  -6   0    3.90    0.60
  -7   6   0    3.80    0.80
  -7   6   0    5.50    0.70
   6  -6   0    7.30    0.80
   6  -6   0    8.30    0.90
   6  -6   0    9.30    0.70
   6  -6   0    8.10    0.90
  -6   6   0    8.50    0.80
  -6   6   0    6.60    0.90
   5  -6   0   21.50    1.20
   5  -6   0   21.30    1.30
   5  -6   0   20.10    0.90
   5  -6   0   20.40    1.30
  -5   6   0   19.20    1.20
   4  -6   0    6.50    0.70
   4  -6   0    3.40    0.60
   4  -6   0    4.60    0.40
   4  -6   0    5.40    0.70
  -4   6   0    5.40    0.70
   3  -6   0  289.27    9.20
   3  -6   0  264.57    9.40
   3  -6   0  273.57    9.50
   3  -6   0  282.17    9.50
  -3   6   0  288.27    9.20
  -3   6   0  286.87    9.50
   2  -6   0  163.18    5.70
   2  -6   0  154.38    5.80
   2  -6   0  172.68    5.60
   2  -6   0  162.28    5.70
   2  -6   0  166.48    5.80
  -2   6   0  173.38    5.80
  -2   6   0  171.38    5.80
  -2   6   0  164.58    5.80
  -2   6   0  166.48    5.80
  -2   6   0  165.88    5.60
   1  -6   0   55.89    2.20
   1  -6   0   59.39    2.20
   1  -6   0   57.29    2.30
  -1   6   0   57.89    2.30
  -1   6   0   54.79    2.30
  -1   6   0   58.39    2.30
  -1   6   0   58.79    2.20
   0  -6   0  146.39    5.30
   0  -6   0  150.48    5.10
   0   6   0  154.98    5.20
   0   6   0  144.09    5.10
   0   6   0  143.89    5.20
   0   6   0  150.28    5.30
  -1  -6   0    8.90    0.70
  -1  -6   0    7.90    0.80
  -1  -6   0    8.60    0.70
  -1  -6   0    7.00    0.70
   1   6   0    7.70    0.80
   1   6   0    8.90    0.80
   1   6   0    8.90    0.80
   1   6   0    8.30    0.70
  -2  -6   0    2.30    0.50
  -2  -6   0    2.00    0.40
  -2  -6   0    1.00    0.40
   2   6   0    1.80    0.50
   2   6   0    1.80    0.50
   2   6   0    1.80    0.50
   2   6   0    1.30    0.40
  -3  -6   0   72.99    2.70
  -3  -6   0   61.79    3.00
  -3  -6   0   69.19    2.80
   3   6   0   70.69    2.70
   3   6   0   69.49    2.90
   3   6   0   70.29    2.80
  -4  -6   0   25.60    1.50
  -4  -6   0   26.00    1.80
   4   6   0   25.80    1.30
   4   6   0   26.20    1.60
   4   6   0   24.90    1.50
  -5  -6   0    1.90    0.50
  -5  -6   0    1.30    0.70
   5   6   0    2.10    0.70
   5   6   0    2.60    0.60
  -6  -6   0    2.20    0.60
  -6  -6   0    1.20    0.50
  -6  -6   0    1.80    0.80
   6   6   0    1.10    0.50
   6   6   0    1.50    0.70
   6   6   0    1.50    0.50
  -7  -6   0    0.50    0.80
   7   6   0    0.50    0.70
   9  -7   0  122.59    5.00
   9  -7   0  114.89    5.00
  -9   7   0  121.79    5.20
   8  -7   0   20.10    1.60
   8  -7   0   22.20    1.40
   8  -7   0   19.70    1.70
  -8   7   0   22.30    1.80
  -8   7   0   20.50    1.30
   7  -7   0   47.60    2.20
   7  -7   0   46.30    2.30
   7  -7   0   45.50    2.40
  -7   7   0   43.00    2.50
  -7   7   0   45.00    2.10
   6  -7   0   13.10    1.30
   6  -7   0   12.60    1.10
   6  -7   0   12.80    1.10
  -6   7   0   11.90    1.20
  -6   7   0   11.80    1.00
   5  -7   0    1.20    0.50
   5  -7   0    1.20    0.50
   5  -7   0    1.40    0.50
   5  -7   0    1.90    0.30
  -5   7   0    1.20    0.50
   4  -7   0  245.28    8.40
   4  -7   0  248.18    8.00
   4  -7   0  248.28    8.40
   4  -7   0  240.08    8.40
  -4   7   0  239.58    8.00
  -4   7   0  236.68    8.40
   3  -7   0  217.48    7.30
   3  -7   0  213.08    7.20
   3  -7   0  208.08    7.00
   3  -7   0  204.48    7.20
   3  -7   0  210.28    7.30
  -3   7   0  208.48    7.30
  -3   7   0  203.68    7.30
  -3   7   0  207.88    7.00
   2  -7   0    0.30    0.30
   2  -7   0    0.00    0.30
   2  -7   0    0.20    0.30
   2  -7   0    0.40    0.50
   2  -7   0    1.10    0.40
  -2   7   0    0.50    0.40
  -2   7   0    0.70    0.40
  -2   7   0    0.10    0.40
  -2   7   0    0.60    0.30
   1  -7   0    0.40    0.40
   1  -7   0    0.50    0.30
   1  -7   0    1.50    0.50
   1  -7   0    0.30    0.40
  -1   7   0    0.80    0.40
  -1   7   0    0.90    0.40
  -1   7   0    0.10    0.30
  -1   7   0    0.50    0.40
   0  -7   0   68.39    2.70
   0  -7   0   65.79    2.80
   0  -7   0   68.29    2.80
   0   7   0   70.49    2.90
   0   7   0   64.99    2.80
   0   7   0   65.59    2.70
   0   7   0   68.99    2.70
  -1  -7   0   15.10    1.10
  -1  -7   0   15.00    1.00
  -1  -7   0   15.50    1.10
   1   7   0   15.50    1.20
   1   7   0   15.60    1.00
   1   7   0   15.70    1.10
   1   7   0   14.30    1.20
  -2  -7   0   14.50    1.20
  -2  -7   0   14.20    1.20
   2   7   0   14.30    1.20
   2   7   0   14.70    1.20
   2   7   0   16.30    1.00
   2   7   0   14.40    1.20
  -3  -7   0   24.70    1.50
  -3  -7   0   21.50    1.70
   3   7   0   23.90    1.60
   3   7   0   24.60    1.50
   3   7   0   22.20    1.30
  -4  -7   0   53.29    2.90
  -4  -7   0   55.99    2.60
   4   7   0   58.79    2.80
   4   7   0   61.69    2.40
   4   7   0   60.09    2.70
  -5  -7   0   33.60    2.40
  -5  -7   0   39.60    2.00
   5   7   0   39.50    2.10
   5   7   0   38.10    2.20
  -6  -7   0    0.60    0.70
   6   7   0    0.10    0.60
   9  -8   0   13.20    1.60
   9  -8   0   11.90    1.40
  -9   8   0   15.80    1.80
   8  -8   0   54.29    2.60
   8  -8   0   56.09    2.80
   8  -8   0   56.89    2.90
  -8   8   0   53.59    2.50
  -8   8   0   53.09    3.00
   7  -8   0    1.10    0.50
   7  -8   0    1.20    0.60
   7  -8   0    0.90    0.60
  -7   8   0    0.60    0.60
  -7   8   0    1.50    0.50
   6  -8   0    3.80    0.80
   6  -8   0    3.80    0.80
   6  -8   0    3.60    0.70
  -6   8   0    4.20    0.70
  -6   8   0    3.40    0.80
   5  -8   0   24.70    1.60
   5  -8   0   26.90    1.60
   5  -8   0   22.80    1.50
   5  -8   0   25.40    1.10
  -5   8   0   23.70    1.50
   4  -8   0   -0.10    0.50
   4  -8   0    0.10    0.40
   4  -8   0    0.30    0.40
   4  -8   0    0.20    0.30
   4  -8   0    0.00    0.40
  -4   8   0   -0.20    0.20
  -4   8   0   -0.20    0.40
  -4   8   0    0.10    0.40
   3  -8   0    9.10    1.00
   3  -8   0    7.00    0.80
   3  -8   0    8.90    1.00
  -3   8   0   10.80    0.80
  -3   8   0    8.30    0.90
  -3   8   0    9.60    1.00
   2  -8   0  158.68    6.00
   2  -8   0  167.48    5.90
   2  -8   0  168.68    5.80
   2  -8   0  167.28    6.00
  -2   8   0  157.38    5.90
  -2   8   0  167.88    6.10
  -2   8   0  167.08    5.80
   1  -8   0  421.66   13.70
   1  -8   0  398.46   14.00
   1  -8   0  418.86   13.90
  -1   8   0  421.26   13.90
  -1   8   0  392.16   13.80
  -1   8   0  423.06   14.00
  -1   8   0  426.86   13.80
   0  -8   0  174.98    6.10
   0  -8   0  179.18    6.40
   0  -8   0  169.18    6.30
   0   8   0  167.48    6.30
   0   8   0  173.58    6.30
   0   8   0  168.68    6.10
   0   8   0  177.68    6.20
  -1  -8   0    3.80    0.60
  -1  -8   0    4.50    0.80
  -1  -8   0    3.30    0.70
   1   8   0    3.10    0.70
   1   8   0    3.50    0.70
   1   8   0    4.80    0.70
   1   8   0    4.40    0.80
  -2  -8   0   -0.20    0.40
  -2  -8   0    0.40    0.50
   2   8   0    0.30    0.50
   2   8   0    0.30    0.50
   2   8   0    0.00    0.50
   2   8   0   -0.10    0.40
  -3  -8   0    8.80    1.10
   3   8   0   10.50    1.20
   3   8   0   12.00    1.00
   3   8   0   12.40    1.20
  -4  -8   0    2.90    0.90
  -4  -8   0    4.90    0.90
   4   8   0    5.30    1.00
   4   8   0    6.60    1.00
  -5  -8   0    0.30    0.70
  -5  -8   0   -0.50    0.40
   5   8   0   -0.10    0.60
   5   8   0   -0.70    0.40
   9  -9   0    0.60    0.70
   9  -9   0   -0.90    0.50
  -9   9   0    0.60    0.70
   8  -9   0   50.69    2.50
   8  -9   0   43.80    2.30
   8  -9   0   48.80    2.60
   8  -9   0   49.99    2.70
  -8   9   0   47.80    2.80
  -8   9   0   42.70    2.30
  -8   9   0   50.89    2.40
   7  -9   0   62.39    2.80
   7  -9   0   58.79    2.90
   7  -9   0   55.99    2.70
   7  -9   0   64.09    3.00
  -7   9   0   59.29    2.70
  -7   9   0   57.49    3.10
  -7   9   0   59.89    2.70
   6  -9   0   33.40    1.90
   6  -9   0   34.70    2.00
   6  -9   0   33.80    2.00
   6  -9   0   32.80    2.00
  -6   9   0   37.70    2.00
  -6   9   0   32.00    1.80
   5  -9   0   11.60    1.20
   5  -9   0    9.10    1.10
   5  -9   0    8.80    1.00
   5  -9   0   13.20    1.20
  -5   9   0   13.20    1.20
  -5   9   0   12.50    1.20
   4  -9   0    8.50    1.00
   4  -9   0    6.30    0.90
   4  -9   0    6.50    0.90
   4  -9   0    8.40    0.90
  -4   9   0    6.30    0.90
  -4   9   0    8.30    0.80
  -4   9   0    6.30    0.90
   3  -9   0    0.30    0.40
   3  -9   0    0.40    0.50
   3  -9   0    0.00    0.50
   3  -9   0    0.10    0.40
  -3   9   0    0.10    0.30
  -3   9   0    0.10    0.50
  -3   9   0   -0.60    0.40
   2  -9   0    4.30    0.70
   2  -9   0    5.30    0.70
   2  -9   0    4.30    0.80
   2  -9   0    4.30    0.90
  -2   9   0    4.10    0.60
  -2   9   0    5.00    0.90
  -2   9   0    3.60    0.70
   1  -9   0   74.09    3.20
   1  -9   0   72.79    3.00
   1  -9   0   74.49    3.20
  -1   9   0   75.29    3.00
  -1   9   0   69.09    3.10
  -1   9   0   72.89    3.20
  -1   9   0   71.09    3.20
   0  -9   0    0.40    0.50
   0  -9   0   -0.20    0.40
   0  -9   0   -0.40    0.30
   0   9   0   -0.30    0.40
   0   9   0    0.10    0.40
   0   9   0    0.00    0.40
   0   9   0    0.10    0.50
  -1  -9   0  186.88    7.00
  -1  -9   0  192.08    7.00
  -1  -9   0  190.78    6.80
   1   9   0  190.98    7.00
   1   9   0  183.28    6.90
   1   9   0  189.38    7.00
   1   9   0  199.48    6.80
  -2  -9   0   63.49    2.90
   2   9   0   61.69    2.90
   2   9   0   61.39    2.90
   2   9   0   62.99    2.70
  -3  -9   0   31.60    2.00
   3   9   0   31.80    2.00
   3   9   0   33.00    2.10
   3   9   0   30.70    1.70
  -4  -9   0   49.99    2.60
  -4  -9   0   46.00    2.90
   4   9   0   52.89    2.80
   4   9   0   54.19    2.70
  -5  -9   0   43.70    2.40
  -5  -9   0   44.90    3.00
   5   9   0   46.00    2.70
   5   9   0   50.19    2.60
   8 -10   0   -0.70    0.50
   8 -10   0    0.20    0.60
   8 -10   0    0.20    0.60
   8 -10   0   -0.30    0.50
  -8  10   0   -0.20    0.50
  -8  10   0   -0.40    0.50
  -8  10   0   -0.50    0.60
   7 -10   0    8.00    1.00
   7 -10   0    7.50    1.20
   7 -10   0    8.60    1.10
   7 -10   0    8.30    1.10
  -7  10   0    7.50    1.00
  -7  10   0    8.60    1.10
  -7  10   0    5.30    1.10
   6 -10   0    7.60    1.10
   6 -10   0    7.80    1.10
   6 -10   0    7.60    1.00
   6 -10   0    7.40    1.10
  -6  10   0    5.60    1.00
  -6  10   0    6.80    1.00
   5 -10   0    0.30    0.50
   5 -10   0   -1.00    0.50
   5 -10   0   -0.10    0.50
   5 -10   0    0.20    0.50
  -5  10   0    0.40    0.30
  -5  10   0   -0.10    0.50
  -5  10   0   -0.10    0.40
   4 -10   0    6.90    1.00
   4 -10   0    7.10    0.90
   4 -10   0    6.90    1.00
   4 -10   0    7.30    1.00
  -4  10   0    5.90    0.90
  -4  10   0    6.90    0.80
  -4  10   0    6.20    1.00
   3 -10   0    3.30    0.70
   3 -10   0    3.30    0.80
   3 -10   0    2.60    0.60
   3 -10   0    2.90    0.70
  -3  10   0    3.30    0.80
  -3  10   0    2.80    0.60
  -3  10   0    3.10    0.80
   2 -10   0  179.68    6.50
   2 -10   0  166.08    6.30
   2 -10   0  165.08    6.10
  -2  10   0  162.08    6.10
  -2  10   0  170.68    6.40
  -2  10   0  173.58    6.40
   1 -10   0   20.00    1.50
   1 -10   0   17.10    1.30
   1 -10   0   16.20    1.50
  -1  10   0   17.70    1.30
  -1  10   0   19.40    1.50
  -1  10   0   16.80    1.50
   0 -10   0    3.70    0.80
   0 -10   0    4.10    0.70
   0 -10   0    4.00    0.80
   0  10   0    3.40    0.80
   0  10   0    2.70    0.70
   0  10   0    3.70    0.80
   0  10   0    3.00    0.80
  -1 -10   0    0.20    0.50
  -1 -10   0    0.10    0.50
  -1 -10   0    0.90    0.50
   1  10   0    0.30    0.50
   1  10   0   -0.30    0.50
   1  10   0    0.60    0.50
   1  10   0    0.00    0.50
  -2 -10   0   24.00    1.80
   2  10   0   23.60    1.70
   2  10   0   22.70    1.70
   2  10   0   26.10    1.60
  -3 -10   0    1.90    0.70
  -3 -10   0    2.10    0.90
   3  10   0    2.30    0.80
   3  10   0    2.00    0.80
  -4 -10   0    8.90    1.20
  -4 -10   0    6.00    1.20
   4  10   0    9.40    1.40
   4  10   0   11.10    1.30
   8 -11   0   23.10    1.80
   8 -11   0   23.20    2.00
   8 -11   0   22.70    1.90
   8 -11   0   22.50    1.70
  -8  11   0   19.40    1.70
  -8  11   0   21.00    1.60
  -8  11   0   18.60    2.10
   7 -11   0   27.90    2.00
   7 -11   0   27.10    2.00
   7 -11   0   30.80    2.00
   7 -11   0   26.50    1.90
  -7  11   0   27.30    1.90
  -7  11   0   27.00    2.20
  -7  11   0   25.90    1.80
   6 -11   0   64.79    3.10
   6 -11   0   67.89    3.20
   6 -11   0   69.59    3.30
   6 -11   0   68.59    3.20
  -6  11   0   66.29    3.20
  -6  11   0   61.09    3.10
   5 -11   0   54.79    2.70
   5 -11   0   57.09    2.80
   5 -11   0   51.99    2.80
   5 -11   0   52.49    2.70
  -5  11   0   53.59    2.80
  -5  11   0   48.20    2.20
  -5  11   0   52.89    2.70
   4 -11   0   26.80    2.00
   4 -11   0   29.00    1.80
   4 -11   0   27.50    1.80
   4 -11   0   25.70    2.00
  -4  11   0   24.60    1.90
  -4  11   0   25.50    1.50
  -4  11   0   28.50    2.00
   3 -11   0   13.00    1.30
   3 -11   0   16.30    1.60
   3 -11   0   18.10    1.50
   3 -11   0   12.80    1.40
  -3  11   0   17.30    1.60
  -3  11   0   14.10    1.20
  -3  11   0   14.20    1.50
   2 -11   0    0.40    0.50
   2 -11   0   -0.40    0.40
   2 -11   0    0.30    0.50
  -2  11   0   -0.40    0.50
  -2  11   0    0.60    0.50
  -2  11   0    1.00    0.60
   1 -11   0   -0.30    0.50
   1 -11   0   -0.40    0.50
   1 -11   0   -0.60    0.40
  -1  11   0    0.10    0.50
  -1  11   0    0.80    0.60
  -1  11   0   -0.30    0.50
   0 -11   0    1.00    0.70
   0 -11   0    1.70    0.60
   0 -11   0    1.30    0.70
   0  11   0    1.30    0.70
   0  11   0    3.10    0.80
   0  11   0    1.80    0.70
  -1 -11   0    0.50    0.60
  -1 -11   0    0.50    0.60
  -1 -11   0   -0.30    0.50
   1  11   0    0.50    0.60
   1  11   0    0.70    0.70
   1  11   0    0.70    0.60
  -2 -11   0   -0.90    0.50
   2  11   0   -0.80    0.50
   2  11   0   -0.10    0.60
  -3 -11   0    0.20    0.80
  -3 -11   0    0.50    0.70
   3  11   0    1.00    0.80
   3  11   0    0.70    0.70
   7 -12   0   11.50    1.50
   7 -12   0   12.20    1.40
   7 -12   0   10.90    1.40
   7 -12   0   11.90    1.50
  -7  12   0   11.40    1.50
  -7  12   0   11.40    1.40
  -7  12   0   11.00    1.60
   6 -12   0   15.40    1.60
   6 -12   0   15.00    1.70
   6 -12   0   10.70    1.30
   6 -12   0   14.30    1.60
  -6  12   0   13.00    1.40
  -6  12   0   14.10    1.60
   5 -12   0   82.19    3.70
   5 -12   0   77.29    3.80
   5 -12   0   80.59    3.60
   5 -12   0   80.19    3.70
  -5  12   0   77.99    3.80
  -5  12   0   75.49    3.60
   4 -12   0   13.00    1.40
   4 -12   0   12.80    1.60
   4 -12   0   14.60    1.70
   4 -12   0   11.40    1.20
  -4  12   0   12.60    1.50
  -4  12   0   12.90    1.60
  -4  12   0   12.00    1.20
   3 -12   0    4.10    0.80
   3 -12   0    5.10    1.00
   3 -12   0    5.80    1.10
  -3  12   0    5.80    1.10
  -3  12   0    8.20    1.30
  -3  12   0    5.40    0.90
   2 -12   0    7.60    1.00
   2 -12   0   10.30    1.40
   2 -12   0    8.40    1.30
  -2  12   0    8.30    1.30
  -2  12   0    8.80    1.30
  -2  12   0    8.30    1.10
   1 -12   0   26.20    2.10
   1 -12   0   25.80    1.90
   1 -12   0   24.60    1.70
  -1  12   0   26.30    2.00
  -1  12   0   24.40    2.00
  -1  12   0   25.70    1.80
   0 -12   0   62.09    3.30
   0 -12   0   69.19    3.30
   0 -12   0   60.19    2.90
   0  12   0   61.99    3.10
   0  12   0   58.59    3.30
   0  12   0   67.59    3.30
  -1 -12   0   20.70    1.60
  -1 -12   0   24.80    2.00
   1  12   0   23.60    1.90
   1  12   0   23.30    2.00
   5 -13   0   22.70    2.00
   5 -13   0   22.40    1.90
   5 -13   0   20.20    1.80
   5 -13   0   17.20    1.70
  -5  13   0   20.90    1.90
  -5  13   0   17.00    1.80
   4 -13   0   41.30    2.70
   4 -13   0   40.80    2.40
   4 -13   0   40.20    2.50
   4 -13   0   40.50    2.60
  -4  13   0   38.40    2.60
  -4  13   0   38.60    2.20
  -4  13   0   39.60    2.60
   3 -13   0    3.60    1.00
   3 -13   0    2.40    0.90
   3 -13   0    3.30    0.90
  -3  13   0    2.50    0.90
  -3  13   0    4.50    1.10
  -3  13   0    4.10    0.90
   2 -13   0    0.20    0.60
   2 -13   0   -0.10    0.70
   2 -13   0    0.50    0.70
  -2  13   0   -0.80    0.60
  -2  13   0   -0.40    0.70
  -2  13   0   -0.60    0.50
   1 -13   0    0.30    0.80
   1 -13   0   -0.90    0.70
   1 -13   0   -0.60    0.50
  -1  13   0   -0.70    0.50
  -1  13   0   -0.90    0.70
  -1  13   0    1.30    0.90
   0  13  -1   16.40    1.70
   0  13  -1   15.30    1.80
   0  13  -1   15.50    1.70
   0 -13   1   16.10    1.40
   0 -13   1   14.10    1.70
   0 -13   1   19.50    1.90
  -1  13  -1   54.39    3.10
  -1  13  -1   52.79    3.00
  -1  13  -1   51.49    2.70
   1 -13   1   61.19    3.20
   1 -13   1   51.39    2.60
   1 -13   1   51.79    3.10
  -2  13  -1    3.20    1.00
  -2  13  -1    3.90    1.00
  -2  13  -1    2.40    0.70
   2 -13   1    2.90    0.80
   2 -13   1    3.40    1.00
   2 -13   1    4.00    1.10
  -3  13  -1    7.80    1.40
  -3  13  -1    7.80    1.30
  -3  13  -1    7.20    1.00
   3 -13   1    7.70    1.30
   3 -13   1    8.10    1.40
   3 -13   1    7.00    1.10
  -4  13  -1    5.30    1.10
  -4  13  -1    3.20    1.00
   4 -13   1    4.40    0.90
   4 -13   1    3.90    1.10
   4 -13   1    5.60    1.20
   4 -13   1    5.10    1.20
  -5  13  -1   49.00    3.00
  -5  13  -1   61.39    3.10
   5 -13   1   53.59    3.00
   5 -13   1   57.89    3.00
   5 -13   1   50.09    3.10
   5 -13   1   53.59    2.90
   2  12  -1    1.50    0.80
   2  12  -1    2.10    0.80
   2  12  -1    2.00    0.80
  -2 -12   1    0.90    0.80
   1  12  -1    0.90    0.70
   1  12  -1   -0.60    0.60
   1  12  -1    0.40    0.60
   1  12  -1    0.20    0.70
  -1 -12   1    0.70    0.60
  -1 -12   1    0.20    0.60
  -1 -12   1    0.70    0.60
   0  12  -1    1.80    0.80
   0  12  -1    1.50    0.60
   0  12  -1    3.00    0.90
   0  12  -1    1.80    0.70
   0 -12   1    1.50    0.80
   0 -12   1    2.20    0.90
   0 -12   1    1.90    0.60
  -1  12  -1   39.80    2.50
  -1  12  -1   41.60    2.50
  -1  12  -1   39.90    2.20
   1 -12   1   41.60    2.50
   1 -12   1   38.10    2.40
   1 -12   1   39.80    2.10
  -2  12  -1   20.50    1.50
  -2  12  -1   22.10    1.80
  -2  12  -1   20.90    1.90
   2 -12   1   20.10    1.50
   2 -12   1   20.10    1.90
   2 -12   1   20.40    1.90
  -3  12  -1   17.00    1.30
  -3  12  -1   21.20    1.80
  -3  12  -1   21.60    1.80
   3 -12   1   20.60    1.70
   3 -12   1   22.60    1.90
   3 -12   1   16.40    1.40
   3 -12   1   20.10    1.70
  -4  12  -1  149.19    5.70
  -4  12  -1  152.68    6.20
  -4  12  -1  164.88    6.40
   4 -12   1  157.68    6.20
   4 -12   1  154.88    6.10
   4 -12   1  167.28    6.40
   4 -12   1  159.18    6.00
  -5  12  -1    1.30    0.80
  -5  12  -1    1.30    0.70
   5 -12   1    1.70    0.90
   5 -12   1    1.30    0.70
   5 -12   1    0.40    0.70
   5 -12   1    0.90    0.70
  -6  12  -1   16.40    1.70
  -6  12  -1   18.50    1.60
   6 -12   1   16.20    1.70
   6 -12   1   18.00    1.80
   6 -12   1   18.40    1.70
   6 -12   1   18.70    1.70
  -7  12  -1   23.00    1.80
  -7  12  -1   23.10    1.90
   7 -12   1   21.80    1.80
   7 -12   1   23.70    1.90
   7 -12   1   21.20    1.90
   7 -12   1   24.10    1.90
   3  11  -1    7.50    1.20
   3  11  -1    7.20    1.40
   3  11  -1    6.30    1.10
  -3 -11   1    7.40    1.40
  -3 -11   1    6.30    1.10
   2  11  -1    1.70    0.80
   2  11  -1    1.50    0.70
   2  11  -1    2.20    0.80
   2  11  -1    2.80    0.70
  -2 -11   1    2.90    0.80
  -2 -11   1    0.80    0.70
   1  11  -1    2.90    0.70
   1  11  -1    2.60    0.70
   1  11  -1    2.30    0.80
   1  11  -1    1.80    0.70
  -1 -11   1    2.30    0.70
  -1 -11   1    2.20    0.60
  -1 -11   1    2.60    0.80
   0  11  -1    0.80    0.60
   0  11  -1    1.00    0.70
   0  11  -1    0.30    0.50
   0  11  -1    0.00    0.50
   0 -11   1    0.10    0.40
   0 -11   1    0.30    0.60
   0 -11   1    0.50    0.60
  -1  11  -1   29.40    2.00
  -1  11  -1   27.40    1.80
  -1  11  -1   25.80    1.80
  -1  11  -1   25.10    1.60
   1 -11   1   26.50    1.90
   1 -11   1   26.10    1.60
   1 -11   1   28.80    1.90
  -2  11  -1   72.99    3.40
  -2  11  -1   80.19    3.60
  -2  11  -1   76.09    3.20
   2 -11   1   71.89    3.20
   2 -11   1   79.29    3.50
   2 -11   1   81.69    3.60
   2 -11   1   74.49    3.40
  -3  11  -1    6.10    1.00
  -3  11  -1    6.90    0.80
  -3  11  -1    8.00    1.10
   3 -11   1    7.00    1.00
   3 -11   1    7.80    1.00
   3 -11   1    6.90    1.00
   3 -11   1    6.20    1.00
  -4  11  -1   72.69    3.40
  -4  11  -1   68.79    2.90
  -4  11  -1   68.49    3.30
   4 -11   1   71.49    3.40
   4 -11   1   73.59    3.20
   4 -11   1   68.49    3.30
   4 -11   1   74.59    3.30
  -5  11  -1   17.80    1.50
  -5  11  -1   16.60    1.60
   5 -11   1   18.70    1.60
   5 -11   1   18.50    1.50
   5 -11   1   17.10    1.50
   5 -11   1   15.70    1.60
  -6  11  -1    0.60    0.70
  -6  11  -1    2.40    0.70
   6 -11   1    0.40    0.60
   6 -11   1    1.60    0.70
   6 -11   1    1.40    0.80
   6 -11   1    0.70    0.60
  -7  11  -1   10.70    1.30
  -7  11  -1   11.20    1.30
  -7  11  -1   11.20    1.50
   7 -11   1    8.70    1.20
   7 -11   1   13.20    1.50
   7 -11   1   10.60    1.30
   7 -11   1   11.70    1.40
  -8  11  -1   17.30    1.60
  -8  11  -1   15.10    1.50
  -8  11  -1   13.90    1.80
   8 -11   1   14.80    1.50
   8 -11   1   14.70    1.70
   8 -11   1   12.90    1.50
   8 -11   1   15.00    1.60
   4  10  -1    4.90    1.10
   4  10  -1    3.90    0.90
  -4 -10   1    2.30    0.90
  -4 -10   1    3.70    0.90
   3  10  -1    5.80    0.90
   3  10  -1    3.90    0.90
   3  10  -1    4.70    0.90
  -3 -10   1    5.20    0.90
  -3 -10   1    6.50    1.20
   2  10  -1    1.60    0.60
   2  10  -1    0.60    0.60
   2  10  -1    2.10    0.70
   2  10  -1    1.20    0.60
  -2 -10   1    1.90    0.70
  -2 -10   1    1.60    0.70
   1  10  -1   35.20    1.90
   1  10  -1   33.80    2.00
   1  10  -1   34.80    2.00
   1  10  -1   29.00    2.00
  -1 -10   1   32.50    1.80
  -1 -10   1   35.80    2.10
  -1 -10   1   35.00    2.10
   0  10  -1   -0.20    0.50
   0  10  -1   -0.10    0.50
   0  10  -1    0.10    0.50
   0  10  -1    0.20    0.50
   0 -10   1    0.50    0.40
   0 -10   1    0.10    0.50
   0 -10   1    0.70    0.50
  -1  10  -1   -0.50    0.50
  -1  10  -1    0.10    0.50
  -1  10  -1    1.10    0.50
  -1  10  -1   -0.10    0.50
   1 -10   1    0.00    0.50
   1 -10   1    0.60    0.40
   1 -10   1    0.00    0.50
  -2  10  -1  123.69    4.90
  -2  10  -1  122.29    4.80
  -2  10  -1  118.59    4.80
  -2  10  -1  119.59    4.60
   2 -10   1  125.69    4.90
   2 -10   1  123.69    4.90
   2 -10   1  121.29    4.60
   2 -10   1  127.29    4.80
  -3  10  -1   56.69    2.40
  -3  10  -1   55.19    2.70
  -3  10  -1   57.39    2.80
   3 -10   1   57.69    2.70
   3 -10   1   57.39    2.60
   3 -10   1   56.99    2.50
   3 -10   1   53.49    2.80
  -4  10  -1   27.70    1.90
  -4  10  -1   30.40    1.90
  -4  10  -1   29.80    1.50
   4 -10   1   33.70    2.00
   4 -10   1   32.70    1.90
   4 -10   1   33.30    1.80
   4 -10   1   30.30    1.80
  -5  10  -1    0.10    0.30
  -5  10  -1   -0.40    0.50
   5 -10   1   -0.40    0.50
   5 -10   1    0.40    0.50
   5 -10   1    0.40    0.50
  -6  10  -1   12.30    1.30
   6 -10   1   12.80    1.40
   6 -10   1   11.20    1.20
   6 -10   1   12.00    1.30
  -7  10  -1    3.80    1.00
  -7  10  -1    6.30    1.00
   7 -10   1    5.90    1.00
   7 -10   1    4.00    0.90
   7 -10   1    6.70    1.00
  -8  10  -1   11.20    1.30
  -8  10  -1   10.90    1.40
   8 -10   1   10.40    1.40
   8 -10   1   12.30    1.40
   8 -10   1    9.00    1.30
   5   9  -1    1.10    0.60
   5   9  -1   -0.30    0.70
  -5  -9   1    0.70    0.60
  -5  -9   1    0.60    0.80
   4   9  -1   36.00    2.30
   4   9  -1   36.60    2.10
   4   9  -1   36.00    1.90
  -4  -9   1   39.50    2.10
  -4  -9   1   34.20    2.40
   3   9  -1  152.78    5.70
   3   9  -1  153.48    5.80
   3   9  -1  151.38    5.60
  -3  -9   1  154.78    5.70
  -3  -9   1  141.39    6.00
   2   9  -1  108.19    4.30
   2   9  -1  105.39    4.10
   2   9  -1  108.79    4.30
   2   9  -1  104.99    4.30
  -2  -9   1  103.29    4.30
  -2  -9   1  111.59    4.30
   1   9  -1   11.20    1.20
   1   9  -1   13.10    1.20
   1   9  -1   15.50    1.30
   1   9  -1   11.60    1.20
  -1  -9   1   11.40    1.20
  -1  -9   1   13.40    1.00
  -1  -9   1   13.00    1.30
   0   9  -1   55.39    2.60
   0   9  -1   56.29    2.50
   0   9  -1   55.19    2.60
   0   9  -1   47.50    2.50
   0   9  -1   55.89    2.50
   0  -9   1   55.99    2.60
   0  -9   1   51.89    2.60
   0  -9   1   54.49    2.30
  -1   9  -1    1.50    0.50
  -1   9  -1    0.80    0.50
  -1   9  -1    0.80    0.50
  -1   9  -1    1.50    0.30
  -1   9  -1    1.70    0.60
   1  -9   1    0.90    0.50
   1  -9   1    0.90    0.40
   1  -9   1    0.90    0.50
  -2   9  -1   -0.30    0.40
  -2   9  -1    0.40    0.40
  -2   9  -1   -0.30    0.40
  -2   9  -1    0.70    0.40
   2  -9   1    0.10    0.40
   2  -9   1    0.30    0.40
   2  -9   1   -0.20    0.40
   2  -9   1   -0.20    0.50
  -3   9  -1    5.00    0.60
  -3   9  -1    3.90    0.70
  -3   9  -1    3.50    0.70
   3  -9   1    3.70    0.60
   3  -9   1    2.70    0.70
   3  -9   1    4.40    0.70
   3  -9   1    3.30    0.70
  -4   9  -1    2.20    0.40
  -4   9  -1    3.10    0.70
   4  -9   1    3.10    0.50
   4  -9   1    1.90    0.60
   4  -9   1    1.80    0.60
   4  -9   1    3.50    0.80
  -5   9  -1    0.60    0.50
   5  -9   1    0.50    0.50
   5  -9   1    0.80    0.60
   5  -9   1    0.20    0.50
  -6   9  -1   27.60    1.70
   6  -9   1   26.50    1.80
   6  -9   1   25.50    1.70
   6  -9   1   27.40    1.80
  -7   9  -1   14.50    1.60
  -7   9  -1   17.50    1.40
   7  -9   1   18.00    1.50
   7  -9   1   17.90    1.60
   7  -9   1   19.30    1.50
  -8   9  -1    0.80    0.50
  -8   9  -1    1.80    0.80
   8  -9   1    0.90    0.70
   8  -9   1    0.60    0.60
   8  -9   1    1.00    0.60
  -9   9  -1   41.80    2.70
   9  -9   1   36.00    2.50
   9  -9   1   44.40    2.70
   6   8  -1    5.60    1.10
  -6  -8   1    9.10    1.50
   5   8  -1    0.30    0.60
   5   8  -1    0.10    0.50
  -5  -8   1   -0.40    0.50
  -5  -8   1   -1.40    0.60
   4   8  -1    1.00    0.60
   4   8  -1    0.50    0.50
   4   8  -1    0.50    0.40
  -4  -8   1    0.50    0.50
  -4  -8   1    0.50    0.60
   3   8  -1   69.79    3.10
   3   8  -1   70.69    2.80
   3   8  -1   68.29    3.00
   3   8  -1   65.89    2.90
  -3  -8   1   64.09    3.20
  -3  -8   1   67.89    3.00
   2   8  -1   42.00    2.10
   2   8  -1   42.50    2.00
   2   8  -1   40.50    2.10
   2   8  -1   41.20    2.10
  -2  -8   1   42.10    2.10
  -2  -8   1   41.50    2.10
   1   8  -1   87.19    3.50
   1   8  -1   86.89    3.60
   1   8  -1   88.69    3.40
   1   8  -1   86.09    3.50
  -1  -8   1   89.59    3.30
  -1  -8   1   83.89    3.60
  -1  -8   1   90.09    3.60
   0   8  -1   46.00    2.20
   0   8  -1   50.19    2.20
   0   8  -1   44.90    2.30
   0   8  -1   48.50    1.90
   0   8  -1   45.90    2.10
   0  -8   1   44.90    2.20
   0  -8   1   48.10    2.00
   0  -8   1   45.70    2.20
  -1   8  -1   -0.20    0.40
  -1   8  -1    0.60    0.40
  -1   8  -1    0.70    0.20
  -1   8  -1    0.60    0.50
  -1   8  -1    0.10    0.30
   1  -8   1    0.60    0.50
   1  -8   1    0.40    0.40
   1  -8   1    0.00    0.40
   1  -8   1    0.30    0.50
  -2   8  -1  221.08    7.80
  -2   8  -1  224.48    7.60
  -2   8  -1  223.38    7.80
   2  -8   1  230.78    7.60
   2  -8   1  221.58    7.70
   2  -8   1  215.28    7.80
  -3   8  -1   12.60    1.10
  -3   8  -1   15.10    0.90
  -3   8  -1   12.80    1.10
   3  -8   1   14.90    0.90
   3  -8   1   13.40    1.10
   3  -8   1   12.90    1.00
   3  -8   1   11.40    1.10
  -4   8  -1  103.69    3.70
  -4   8  -1  107.69    4.20
   4  -8   1  108.19    3.70
   4  -8   1  105.79    4.10
   4  -8   1  112.09    4.20
   4  -8   1  104.39    4.10
  -5   8  -1  423.26   14.60
   5  -8   1  423.06   14.60
   5  -8   1  454.35   14.70
   5  -8   1  440.46   14.70
  -6   8  -1   11.10    1.10
   6  -8   1   11.90    1.30
   6  -8   1    9.30    1.00
   6  -8   1   11.30    1.10
  -7   8  -1    4.90    0.90
  -7   8  -1    5.10    0.80
   7  -8   1    6.10    1.00
   7  -8   1    6.60    0.90
   7  -8   1    5.20    0.90
  -8   8  -1    0.00    0.40
  -8   8  -1   -0.40    0.50
   8  -8   1    0.90    0.70
   8  -8   1   -0.30    0.60
   8  -8   1   -0.10    0.50
  -9   8  -1   31.70    2.40
   9  -8   1   32.60    2.20
   9  -8   1   30.40    2.20
   7   7  -1    2.00    0.90
  -7  -7   1    0.50    0.80
   6   7  -1   14.80    1.50
  -6  -7   1   11.10    1.50
   5   7  -1    1.10    0.50
   5   7  -1    0.70    0.40
   5   7  -1    0.60    0.60
  -5  -7   1    0.50    0.40
  -5  -7   1    0.90    0.70
   4   7  -1   66.59    2.80
   4   7  -1   70.19    3.00
   4   7  -1   67.19    2.70
  -4  -7   1   63.49    2.80
  -4  -7   1   58.59    3.10
   3   7  -1   63.29    2.50
   3   7  -1   59.49    2.70
   3   7  -1   61.19    2.60
   3   7  -1   58.59    2.70
  -3  -7   1   57.39    2.60
  -3  -7   1   59.89    2.90
  -3  -7   1   61.19    2.60
   2   7  -1  371.26   12.80
   2   7  -1  388.66   12.80
   2   7  -1  396.56   12.70
   2   7  -1  383.36   12.80
  -2  -7   1  372.16   12.80
  -2  -7   1  377.86   12.80
   1   7  -1   34.80    1.80
   1   7  -1   32.90    1.70
   1   7  -1   31.70    1.60
   1   7  -1   33.00    1.60
  -1  -7   1   36.50    1.70
  -1  -7   1   33.10    1.70
  -1  -7   1   33.70    1.50
   0   7  -1   71.09    2.80
   0   7  -1   70.09    2.90
   0   7  -1   70.69    2.80
   0   7  -1   71.29    2.60
   0   7  -1   72.49    2.80
   0   7  -1   69.49    2.90
   0  -7   1   68.79    2.90
   0  -7   1   72.29    2.70
   0  -7   1   66.49    2.80
  -1   7  -1   12.30    1.00
  -1   7  -1   11.00    0.80
  -1   7  -1   13.80    0.90
  -1   7  -1   11.20    0.90
  -1   7  -1   10.60    0.60
   1  -7   1   11.80    0.90
   1  -7   1   11.30    0.90
   1  -7   1   12.60    0.80
  -2   7  -1   55.49    2.20
  -2   7  -1   63.19    2.50
  -2   7  -1   56.89    2.50
   2  -7   1   54.79    2.50
   2  -7   1   57.89    2.30
   2  -7   1   61.59    2.30
   2  -7   1   55.69    2.40
  -3   7  -1   37.00    1.50
  -3   7  -1   37.90    1.80
  -3   7  -1   34.40    1.80
   3  -7   1   37.00    1.70
   3  -7   1   39.20    1.50
   3  -7   1   36.50    1.80
   3  -7   1   35.80    1.70
  -4   7  -1    1.80    0.30
  -4   7  -1    1.10    0.40
   4  -7   1    1.00    0.40
   4  -7   1    0.60    0.40
   4  -7   1    1.70    0.30
   4  -7   1    1.10    0.50
  -5   7  -1  155.58    5.60
   5  -7   1  155.88    5.60
   5  -7   1  148.29    5.60
   5  -7   1  154.58    5.70
  -6   7  -1   37.20    1.90
  -6   7  -1   37.40    2.10
   6  -7   1   41.60    2.10
   6  -7   1   39.40    1.90
   6  -7   1   37.10    2.00
  -7   7  -1    7.10    1.00
  -7   7  -1    8.20    0.90
   7  -7   1    7.90    1.10
   7  -7   1    7.60    0.90
   7  -7   1    5.70    0.90
  -8   7  -1    2.00    0.80
  -8   7  -1    1.60    0.50
   8  -7   1    1.90    0.70
   8  -7   1    3.10    0.70
   8  -7   1    1.40    0.70
  -9   7  -1   21.50    1.90
   9  -7   1   20.20    1.90
   9  -7   1   22.30    2.00
   7   6  -1   22.70    1.80
  -7  -6   1   15.40    1.90
   6   6  -1   46.80    2.20
   6   6  -1   52.89    2.60
  -6  -6   1   42.50    2.70
  -6  -6   1   47.20    2.10
   5   6  -1    8.90    0.90
   5   6  -1    9.40    0.80
   5   6  -1    9.30    1.00
  -5  -6   1   11.00    1.00
  -5  -6   1   11.30    1.40
   4   6  -1   72.79    3.20
   4   6  -1   76.99    2.90
   4   6  -1   78.19    3.10
  -4  -6   1   76.39    3.00
  -4  -6   1   76.59    3.40
   3   6  -1   15.40    1.10
   3   6  -1   14.70    0.90
   3   6  -1   14.50    1.10
   3   6  -1   16.50    1.20
  -3  -6   1   12.30    1.20
  -3  -6   1   15.50    1.10
  -3  -6   1   15.70    1.10
   2   6  -1    0.30    0.40
   2   6  -1    0.70    0.40
   2   6  -1    0.90    0.40
   2   6  -1    0.10    0.30
  -2  -6   1    0.60    0.40
  -2  -6   1    0.90    0.40
   1   6  -1   20.00    1.00
   1   6  -1   17.10    1.10
   1   6  -1   19.60    1.10
   1   6  -1   17.30    1.10
   1   6  -1   19.40    1.00
   1   6  -1   19.90    1.10
  -1  -6   1   20.10    1.10
  -1  -6   1   19.80    1.00
  -1  -6   1   16.70    1.10
   0   6  -1   32.00    1.50
   0   6  -1   32.80    1.50
   0   6  -1   34.10    1.40
   0   6  -1   32.50    1.60
   0   6  -1   33.90    1.60
   0   6  -1   35.80    1.40
   0  -6   1   34.80    1.40
   0  -6   1   30.10    1.50
   0  -6   1   32.90    1.60
  -1   6  -1  107.09    4.10
  -1   6  -1  109.19    4.00
  -1   6  -1  108.59    3.90
  -1   6  -1  118.19    3.70
  -1   6  -1  110.09    3.90
   1  -6   1  112.09    3.90
   1  -6   1  108.99    4.10
   1  -6   1  105.39    3.90
   1  -6   1  111.79    3.90
  -2   6  -1  267.97    8.60
  -2   6  -1  266.87    8.90
  -2   6  -1  262.97    8.80
  -2   6  -1  251.07    8.90
   2  -6   1  271.57    8.80
   2  -6   1  248.68    8.90
   2  -6   1  272.27    8.70
   2  -6   1  257.87    8.80
  -3   6  -1  280.97    9.40
  -3   6  -1  286.47    9.10
  -3   6  -1  278.07    9.40
   3  -6   1  274.77    9.30
   3  -6   1  283.77    9.10
   3  -6   1  274.27    9.30
   3  -6   1  264.97    9.40
  -4   6  -1   23.60    1.30
   4  -6   1   25.80    1.40
   4  -6   1   24.10    1.40
   4  -6   1   23.70    1.40
   4  -6   1   25.40    1.00
  -5   6  -1   45.60    2.00
   5  -6   1   46.80    1.70
   5  -6   1   42.90    2.10
   5  -6   1   43.20    2.00
   5  -6   1   43.40    2.10
  -6   6  -1  114.09    4.60
  -6   6  -1  111.69    4.20
   6  -6   1  112.19    4.50
   6  -6   1  117.89    4.30
   6  -6   1  116.89    4.50
   6  -6   1  115.69    4.00
  -7   6  -1   28.40    1.50
  -7   6  -1   27.20    1.80
   7  -6   1   26.10    1.70
   7  -6   1   28.70    1.60
   7  -6   1   28.60    1.80
  -8   6  -1   16.70    1.10
  -8   6  -1   17.80    1.60
   8  -6   1   15.90    1.20
   8  -6   1   18.60    1.70
   8  -6   1   16.50    1.50
  -9   6  -1    8.90    1.30
   9  -6   1    7.20    1.30
   9  -6   1    8.20    1.20
   8   5  -1   -0.30    0.60
  -8  -5   1    0.00    0.80
   7   5  -1   36.40    2.10
  -7  -5   1   31.20    2.40
   6   5  -1   59.69    2.40
   6   5  -1   61.19    2.80
   6   5  -1   58.89    2.40
  -6  -5   1   57.69    3.10
  -6  -5   1   57.99    2.40
   5   5  -1  114.99    4.10
   5   5  -1  113.99    4.40
   5   5  -1  109.69    4.00
  -5  -5   1  116.49    4.10
  -5  -5   1  110.09    4.60
   4   5  -1   13.10    0.90
   4   5  -1   13.20    1.00
   4   5  -1   14.40    1.20
  -4  -5   1   14.20    1.30
  -4  -5   1   14.10    1.00
  -4  -5   1   14.70    0.90
   3   5  -1    0.30    0.30
   3   5  -1    0.20    0.30
   3   5  -1    0.00    0.30
   3   5  -1    0.20    0.30
   3   5  -1    0.00    0.20
  -3  -5   1    0.40    0.30
  -3  -5   1    0.40    0.30
  -3  -5   1    0.00    0.30
  -3  -5   1    0.00    0.30
  -3  -5   1    0.10    0.20
   2   5  -1  344.27   11.80
   2   5  -1  356.46   11.80
   2   5  -1  359.56   11.80
   2   5  -1  364.96   11.80
   2   5  -1  373.86   11.70
   2   5  -1  354.56   11.70
  -2  -5   1  369.86   11.70
  -2  -5   1  341.97   11.70
  -2  -5   1  360.36   11.80
  -2  -5   1  335.67   11.80
   1   5  -1  306.27    9.80
   1   5  -1  284.67    9.70
   1   5  -1  309.37    9.80
   1   5  -1  273.57    9.80
   1   5  -1  301.17    9.60
   1   5  -1  284.67    9.70
   1   5  -1  269.57    9.70
  -1  -5   1  286.67    9.70
  -1  -5   1  300.47    9.70
  -1  -5   1  275.37    9.80
  -1  -5   1  304.97    9.60
  -1  -5   1  311.37    9.80
  -1  -5   1  305.87    9.80
   0   5  -1  946.51   31.00
   0   5  -1  990.10   30.90
   0   5  -1  944.91   31.10
   0   5  -1 1002.20   31.10
   0   5  -1  971.00   31.00
   0   5  -1  959.30   31.00
   0   5  -1  942.21   31.00
   0  -5   1  940.71   31.00
   0  -5   1 1035.10   31.20
   0  -5   1  956.60   31.00
   0  -5   1  995.60   31.00
   0  -5   1  913.11   31.10
  -1   5  -1  232.68    7.60
  -1   5  -1  242.08    7.70
  -1   5  -1  229.98    7.60
  -1   5  -1  231.98    7.80
  -1   5  -1  214.98    7.70
  -1   5  -1  216.88    7.80
   1  -5   1  229.38    7.60
   1  -5   1  234.88    7.60
   1  -5   1  240.18    7.70
   1  -5   1  234.18    7.80
   1  -5   1  225.28    7.70
  -2   5  -1  168.48    5.50
  -2   5  -1  165.78    5.70
  -2   5  -1  166.08    5.70
  -2   5  -1  160.58    5.80
  -2   5  -1  174.08    5.70
  -2   5  -1  167.18    5.70
   2  -5   1  175.08    5.50
   2  -5   1  170.08    5.80
   2  -5   1  158.68    5.70
   2  -5   1  174.78    5.70
   2  -5   1  159.08    5.80
   2  -5   1  165.28    5.80
   2  -5   1  165.98    5.70
  -3   5  -1  137.79    5.00
  -3   5  -1  140.69    4.60
  -3   5  -1  150.08    5.00
  -3   5  -1  144.39    5.00
  -3   5  -1  135.79    4.90
   3  -5   1  142.29    5.00
   3  -5   1  144.29    5.00
   3  -5   1  138.89    5.00
   3  -5   1  132.49    4.90
   3  -5   1  144.49    4.90
   3  -5   1  146.69    5.00
   3  -5   1  140.49    4.60
  -4   5  -1   39.30    1.70
  -4   5  -1   36.20    1.70
  -4   5  -1   36.30    1.60
   4  -5   1   38.10    1.40
   4  -5   1   35.60    1.60
   4  -5   1   38.40    1.70
   4  -5   1   33.70    1.70
   4  -5   1   37.30    1.70
   4  -5   1   37.30    1.70
  -5   5  -1  158.38    5.70
  -5   5  -1  163.88    5.90
   5  -5   1  164.28    5.90
   5  -5   1  158.78    5.80
   5  -5   1  164.18    5.50
   5  -5   1  167.48    5.70
  -6   5  -1  198.08    6.70
  -6   5  -1  184.38    7.00
   6  -5   1  199.78    6.70
   6  -5   1  192.78    7.00
   6  -5   1  195.48    6.90
   6  -5   1  192.38    6.80
  -7   5  -1   17.90    1.40
  -7   5  -1   16.50    1.10
   7  -5   1   16.60    1.40
   7  -5   1   17.50    1.10
   7  -5   1   17.50    1.50
  -8   5  -1   10.10    1.30
  -8   5  -1    9.80    0.90
   8  -5   1   13.10    1.40
   8  -5   1   12.90    1.00
   8  -5   1    9.60    1.30
  -9   5  -1    4.70    1.00
   9  -5   1    6.00    1.10
   9  -5   1    4.30    1.00
   8   4  -1    5.10    1.00
  -8  -4   1    5.30    1.30
   7   4  -1   41.80    2.20
  -7  -4   1   42.00    2.60
   6   4  -1   60.99    2.40
   6   4  -1   61.19    2.70
   6   4  -1   59.19    2.30
   6   4  -1   61.99    2.40
  -6  -4   1   56.79    2.30
  -6  -4   1   58.79    2.40
  -6  -4   1   59.39    3.00
   5   4  -1  374.96   12.10
   5   4  -1  367.16   11.90
   5   4  -1  362.56   11.80
   5   4  -1  346.97   11.80
  -5  -4   1  341.47   12.30
  -5  -4   1  351.96   11.80
  -5  -4   1  368.46   11.90
   4   4  -1   16.10    1.10
   4   4  -1   14.40    0.90
   4   4  -1   14.50    0.80
   4   4  -1   15.40    0.90
  -4  -4   1   15.30    0.90
  -4  -4   1   15.10    0.80
  -4  -4   1   14.70    0.90
  -4  -4   1   14.70    1.20
   3   4  -1    7.00    0.50
   3   4  -1    5.80    0.60
   3   4  -1    8.00    0.60
   3   4  -1    7.70    0.60
   3   4  -1    7.60    0.60
  -3  -4   1    6.80    0.50
  -3  -4   1    8.30    0.60
  -3  -4   1    6.80    0.80
  -3  -4   1    7.50    0.60
   2   4  -1   52.59    2.10
   2   4  -1   56.09    2.00
   2   4  -1   53.39    2.10
   2   4  -1   50.99    2.10
   2   4  -1   52.29    2.10
   2   4  -1   55.59    2.10
   2   4  -1   53.79    2.00
  -2  -4   1   53.29    2.10
  -2  -4   1   56.39    2.10
  -2  -4   1   53.19    2.10
  -2  -4   1   58.29    2.20
  -2  -4   1   55.49    2.00
   1   4  -1   14.80    0.80
   1   4  -1   15.20    0.70
   1   4  -1   15.20    0.80
   1   4  -1   14.70    0.80
   1   4  -1   14.30    0.80
   1   4  -1   14.10    0.80
   1   4  -1   15.00    0.80
  -1  -4   1   14.80    0.80
  -1  -4   1   16.70    0.70
  -1  -4   1   15.70    0.80
  -1  -4   1   15.80    0.80
   0   4  -1  321.27   10.40
   0   4  -1  321.87   10.30
   0   4  -1  320.17   10.40
   0   4  -1  329.97   10.50
   0   4  -1  312.07   10.50
   0   4  -1  316.07   10.50
   0   4  -1  298.07   10.50
   0  -4   1  336.07   10.40
   0  -4   1  322.67   10.50
   0  -4   1  329.27   10.50
   0  -4   1  314.57   10.50
   0  -4   1  332.77   10.50
   0  -4   1  312.27   10.50
  -1   4  -1  159.68    5.20
  -1   4  -1  154.18    5.00
  -1   4  -1  150.08    5.10
  -1   4  -1  146.09    5.20
  -1   4  -1  161.98    5.20
  -1   4  -1  157.48    5.10
  -1   4  -1  154.28    5.20
   1  -4   1  147.79    5.00
   1  -4   1  145.79    5.10
   1  -4   1  147.99    5.10
   1  -4   1  142.49    5.20
   1  -4   1  150.48    5.20
   1  -4   1  155.58    5.10
   1  -4   1  154.18    5.20
  -2   4  -1  257.97    8.10
  -2   4  -1  252.87    8.00
  -2   4  -1  247.48    8.00
  -2   4  -1  241.48    7.80
  -2   4  -1  246.48    8.00
  -2   4  -1  240.28    8.00
   2  -4   1  245.08    8.00
   2  -4   1  234.88    8.00
   2  -4   1  236.28    8.00
   2  -4   1  227.48    8.00
   2  -4   1  244.58    7.80
   2  -4   1  217.68    8.00
  -3   4  -1    5.60    0.50
  -3   4  -1    5.80    0.60
  -3   4  -1    6.00    0.50
  -3   4  -1    5.00    0.50
   3  -4   1    5.20    0.40
   3  -4   1    3.60    0.40
   3  -4   1    5.00    0.60
   3  -4   1    5.90    0.60
   3  -4   1    3.60    0.50
   3  -4   1    4.80    0.50
   3  -4   1    3.60    0.50
  -4   4  -1   51.99    2.20
  -4   4  -1   61.59    2.20
  -4   4  -1   57.79    2.20
   4  -4   1   53.59    2.30
   4  -4   1   56.09    2.00
   4  -4   1   55.69    2.20
   4  -4   1   54.29    2.30
   4  -4   1   55.29    2.20
   4  -4   1   55.39    2.20
   4  -4   1   56.19    2.20
  -5   4  -1  188.38    6.40
  -5   4  -1  204.18    6.40
  -5   4  -1  179.68    6.60
  -5   4  -1  174.18    6.30
   5  -4   1  191.08    6.40
   5  -4   1  184.58    6.40
   5  -4   1  188.18    6.40
   5  -4   1  192.18    6.30
   5  -4   1  183.08    6.40
   5  -4   1  184.28    6.60
  -6   4  -1    6.70    0.70
  -6   4  -1    6.40    0.90
  -6   4  -1    4.90    0.60
  -6   4  -1    6.30    0.70
   6  -4   1    5.80    0.60
   6  -4   1    9.20    0.70
   6  -4   1    5.60    0.60
   6  -4   1    5.40    0.80
  -7   4  -1   16.80    1.00
  -7   4  -1   15.60    1.30
   7  -4   1   15.80    1.00
   7  -4   1   16.40    1.40
   7  -4   1   14.80    1.00
  -8   4  -1    0.00    0.30
  -8   4  -1   -0.10    0.50
   8  -4   1    1.80    0.50
   8  -4   1    0.50    0.60
  -9   4  -1    0.10    0.60
   9  -4   1   -0.60    0.60
   9   3  -1    3.10    0.90
   9   3  -1    4.80    1.10
  -9  -3   1    4.20    1.20
   8   3  -1    3.60    0.80
  -8  -3   1    3.00    1.00
   7   3  -1   11.30    1.10
  -7  -3   1   12.50    1.50
   6   3  -1    7.10    0.80
   6   3  -1    6.70    0.60
   6   3  -1    8.70    0.60
   6   3  -1    7.90    0.60
  -6  -3   1    8.70    0.70
  -6  -3   1    8.40    0.70
  -6  -3   1    6.60    1.10
   5   3  -1   10.40    0.70
   5   3  -1   11.20    0.90
   5   3  -1   10.20    0.70
   5   3  -1   11.30    0.70
   5   3  -1   11.00    0.70
  -5  -3   1   11.60    1.20
  -5  -3   1   11.00    0.70
  -5  -3   1   11.30    0.70
   4   3  -1   31.90    1.40
   4   3  -1   33.40    1.60
   4   3  -1   34.70    1.40
   4   3  -1   32.60    1.40
  -4  -3   1   31.80    1.70
  -4  -3   1   35.00    1.40
  -4  -3   1   34.40    1.40
   3   3  -1   20.00    0.90
   3   3  -1   22.80    1.00
   3   3  -1   20.10    1.00
   3   3  -1   18.80    0.90
   3   3  -1   22.50    1.10
   3   3  -1   20.10    1.10
  -3  -3   1   21.80    0.90
  -3  -3   1   21.40    1.10
  -3  -3   1   19.50    0.90
  -3  -3   1   18.90    1.20
  -3  -3   1   19.40    0.90
   2   3  -1    5.00    0.50
   2   3  -1    4.80    0.50
   2   3  -1    5.00    0.40
   2   3  -1    5.20    0.50
   2   3  -1    4.30    0.50
   2   3  -1    5.70    0.40
  -2  -3   1    5.60    0.60
  -2  -3   1    4.90    0.40
  -2  -3   1    5.30    0.50
  -2  -3   1    6.30    0.40
  -2  -3   1    5.50    0.50
  -2  -3   1    4.90    0.50
   1   3  -1  815.72   27.30
   1   3  -1  841.92   27.30
   1   3  -1  804.22   27.30
   1   3  -1  870.31   27.30
   1   3  -1  883.31   27.40
   1   3  -1  884.81   27.30
   1   3  -1  873.51   27.20
  -1  -3   1  852.31   27.30
  -1  -3   1  825.02   27.30
  -1  -3   1  805.32   27.30
  -1  -3   1  889.01   27.50
  -1  -3   1  869.61   27.30
  -1  -3   1  877.41   27.40
   0   3  -1  398.86   12.80
   0   3  -1  407.66   12.90
   0   3  -1  382.46   12.80
   0   3  -1  376.86   12.90
   0   3  -1  369.66   12.80
   0   3  -1  396.96   12.80
   0  -3   1  419.66   12.90
   0  -3   1  412.46   12.80
   0  -3   1  425.26   12.90
   0  -3   1  384.16   12.80
  -1   3  -1  613.84   19.80
  -1   3  -1  636.04   19.90
  -1   3  -1  631.64   19.90
  -1   3  -1  618.84   19.80
  -1   3  -1  611.24   19.80
  -1   3  -1  637.34   19.90
  -1   3  -1  617.34   19.90
   1  -3   1  581.54   19.90
   1  -3   1  639.54   19.90
   1  -3   1  602.94   19.90
   1  -3   1  609.94   19.70
   1  -3   1  601.34   19.80
   1  -3   1  630.14   19.90
  -2   3  -1   78.99    2.80
  -2   3  -1   81.19    2.80
  -2   3  -1   76.99    2.80
  -2   3  -1   78.59    2.80
  -2   3  -1   74.99    2.80
  -2   3  -1   82.39    2.80
   2  -3   1   78.79    2.80
   2  -3   1   73.39    2.80
   2  -3   1   75.19    2.80
   2  -3   1   79.99    2.80
   2  -3   1   81.19    2.80
   2  -3   1   79.89    2.80
   2  -3   1   79.59    2.80
   2  -3   1   77.99    2.60
  -3   3  -1    7.40    0.60
  -3   3  -1    7.50    0.50
  -3   3  -1    7.60    0.60
  -3   3  -1    7.20    0.60
   3  -3   1    7.70    0.50
   3  -3   1    6.80    0.50
   3  -3   1    7.00    0.60
   3  -3   1    6.90    0.50
   3  -3   1    7.00    0.60
   3  -3   1    6.90    0.50
  -4   3  -1    4.50    0.60
  -4   3  -1    8.30    0.60
  -4   3  -1    5.50    0.50
  -4   3  -1    5.70    0.50
   4  -3   1    4.80    0.50
   4  -3   1    4.90    0.50
   4  -3   1    3.90    0.60
   4  -3   1    6.40    0.70
   4  -3   1    4.70    0.50
   4  -3   1    5.50    0.50
   4  -3   1    6.20    0.50
  -5   3  -1  157.88    5.60
  -5   3  -1  165.28    5.70
  -5   3  -1  159.78    5.90
  -5   3  -1  179.48    5.70
   5  -3   1  168.38    5.70
   5  -3   1  161.88    5.60
   5  -3   1  166.98    5.90
   5  -3   1  166.48    5.70
   5  -3   1  161.18    5.70
   5  -3   1  168.38    5.70
  -6   3  -1    1.20    0.40
  -6   3  -1    1.40    0.40
  -6   3  -1    1.20    0.30
  -6   3  -1    0.60    0.30
  -6   3  -1    0.80    0.50
   6  -3   1    1.00    0.40
   6  -3   1    0.70    0.50
   6  -3   1    0.90    0.30
   6  -3   1    0.90    0.30
   6  -3   1    1.20    0.40
   6  -3   1    0.90    0.30
  -7   3  -1   25.70    1.30
  -7   3  -1   25.30    1.70
  -7   3  -1   25.10    1.30
   7  -3   1   28.00    1.70
   7  -3   1   26.60    1.30
   7  -3   1   25.80    1.30
  -8   3  -1   51.99    2.40
  -8   3  -1   56.99    2.80
   8  -3   1   57.49    2.80
  -9   3  -1   40.70    2.50
   9  -3   1   45.00    2.60
   9   2  -1    3.40    0.80
   9   2  -1    3.10    0.90
  -9  -2   1    2.90    1.10
   8   2  -1    0.80    0.50
   8   2  -1    0.30    0.60
  -8  -2   1    0.00    0.70
   7   2  -1    0.00    0.20
   7   2  -1    0.00    0.40
  -7  -2   1    0.20    0.60
   6   2  -1  661.73   21.70
   6   2  -1  664.53   21.70
   6   2  -1  668.03   22.00
   6   2  -1  673.83   21.80
   6   2  -1  696.43   21.70
  -6  -2   1  665.03   22.40
  -6  -2   1  663.33   21.70
  -6  -2   1  690.13   21.70
  -6  -2   1  688.03   21.70
   5   2  -1  250.37    8.30
   5   2  -1  254.77    8.30
   5   2  -1  247.88    8.30
   5   2  -1  248.78    8.40
   5   2  -1  258.17    8.40
   5   2  -1  247.38    8.60
  -5  -2   1  262.77    8.40
  -5  -2   1  256.77    8.30
  -5  -2   1  244.68    8.90
  -5  -2   1  268.97    8.30
   4   2  -1   87.49    3.10
   4   2  -1   90.79    3.10
   4   2  -1   87.29    3.10
   4   2  -1   92.79    3.40
   4   2  -1   85.09    3.30
   4   2  -1   86.59    3.10
  -4  -2   1   92.19    3.10
  -4  -2   1   90.49    3.10
  -4  -2   1   93.79    3.30
  -4  -2   1   89.89    3.50
  -4  -2   1   93.69    3.10
   3   2  -1   27.70    1.10
   3   2  -1   28.70    1.10
   3   2  -1   29.10    1.30
   3   2  -1   26.10    1.10
   3   2  -1   27.80    1.30
   3   2  -1   31.50    1.40
   3   2  -1   27.20    1.10
   3   2  -1   25.70    1.20
  -3  -2   1   28.60    1.10
  -3  -2   1   28.80    1.10
  -3  -2   1   30.80    1.20
  -3  -2   1   29.80    1.30
  -3  -2   1   27.90    1.10
  -3  -2   1   25.50    1.30
   2   2  -1  484.95   15.80
   2   2  -1  482.25   15.80
   2   2  -1  478.05   15.80
   2   2  -1  482.25   15.80
   2   2  -1  492.05   15.90
   2   2  -1  523.35   15.90
  -2  -2   1  499.25   15.90
  -2  -2   1  482.45   15.80
  -2  -2   1  492.75   15.80
  -2  -2   1  520.25   15.80
  -2  -2   1  477.65   15.80
   1   2  -1  952.50   30.50
   1   2  -1  928.11   30.40
   1   2  -1  942.51   30.40
   1   2  -1  946.31   30.60
   1   2  -1  960.50   30.50
   1   2  -1  955.00   30.30
  -1  -2   1  924.81   30.30
  -1  -2   1  986.10   30.60
  -1  -2   1  911.51   30.20
  -1  -2   1  955.60   30.40
   0   2  -1   70.99    2.30
   0   2  -1   67.39    2.40
   0   2  -1   66.59    2.40
   0   2  -1   68.79    2.30
   0   2  -1   69.99    2.40
   0   2  -1   71.29    2.40
   0   2  -1   69.19    2.30
   0  -2   1   65.99    2.30
   0  -2   1   70.19    2.40
   0  -2   1   70.49    2.40
   0  -2   1   68.79    2.30
   0  -2   1   70.39    2.30
   0  -2   1   68.19    2.40
   0  -2   1   71.49    2.40
  -1   2  -1  654.93   21.00
  -1   2  -1  644.84   21.00
  -1   2  -1  664.43   21.00
  -1   2  -1  679.83   21.00
  -1   2  -1  682.43   21.00
  -1   2  -1  670.03   21.10
  -1   2  -1  677.93   21.00
   1  -2   1  594.84   21.00
   1  -2   1  660.13   21.00
   1  -2   1  643.24   20.90
   1  -2   1  614.74   20.90
   1  -2   1  656.03   21.00
   1  -2   1  634.24   20.90
   1  -2   1  660.63   21.00
   1  -2   1  663.23   20.90
  -2   2  -1 1429.96   45.20
  -2   2  -1 1493.35   45.10
  -2   2  -1 1412.36   45.30
  -2   2  -1 1425.26   44.90
  -2   2  -1 1358.66   45.00
   2  -2   1 1420.96   44.80
   2  -2   1 1411.56   44.60
   2  -2   1 1381.26   44.80
   2  -2   1 1328.87   45.10
   2  -2   1 1324.77   44.90
  -3   2  -1   32.50    1.40
  -3   2  -1   35.60    1.40
  -3   2  -1   36.50    1.40
  -3   2  -1   29.60    1.30
  -3   2  -1   34.50    1.40
   3  -2   1   31.80    1.30
   3  -2   1   33.50    1.30
   3  -2   1   33.50    1.30
   3  -2   1   34.50    1.50
   3  -2   1   32.20    1.40
   3  -2   1   33.00    1.30
  -4   2  -1  100.59    3.90
  -4   2  -1  109.19    3.80
  -4   2  -1  114.99    3.80
  -4   2  -1  115.19    3.80
  -4   2  -1  106.69    3.80
   4  -2   1  102.49    3.60
   4  -2   1  104.99    3.70
   4  -2   1  107.39    3.80
   4  -2   1  112.59    3.70
   4  -2   1  113.59    4.00
   4  -2   1  106.59    3.80
   4  -2   1  109.69    3.80
   4  -2   1  107.49    3.90
  -5   2  -1  451.05   14.50
  -5   2  -1  438.26   14.70
  -5   2  -1  419.46   14.40
  -5   2  -1  474.65   14.40
  -5   2  -1  474.45   14.50
   5  -2   1  445.06   14.50
   5  -2   1  434.76   14.70
   5  -2   1  437.06   14.40
   5  -2   1  440.36   14.40
   5  -2   1  427.26   14.40
   5  -2   1  427.06   14.30
   5  -2   1  450.45   14.40
  -6   2  -1   47.30    2.00
  -6   2  -1   56.89    2.10
  -6   2  -1   54.69    2.10
  -6   2  -1   54.79    2.10
  -6   2  -1   49.10    2.40
   6  -2   1   51.49    2.10
   6  -2   1   50.79    1.90
   6  -2   1   55.49    2.10
   6  -2   1   52.19    2.10
   6  -2   1   52.29    2.00
   6  -2   1   51.69    2.40
   6  -2   1   52.99    2.10
  -7   2  -1   86.49    3.20
  -7   2  -1   88.19    3.70
  -7   2  -1   79.79    3.20
   7  -2   1   86.89    3.20
   7  -2   1   89.29    3.70
   7  -2   1   89.89    3.20
   7  -2   1   88.49    3.10
  -8   2  -1    6.70    1.00
   8  -2   1    9.40    1.20
  -9   2  -1   21.70    1.80
   9  -2   1   24.10    1.90
   9   1  -1    4.00    0.90
   9   1  -1    2.40    0.80
  -9  -1   1    2.80    1.00
   8   1  -1    1.60    0.50
   8   1  -1    2.30    0.70
  -8  -1   1    1.20    0.80
   7   1  -1   -0.20    0.40
   7   1  -1    0.00    0.30
   7   1  -1   -0.30    0.30
   7   1  -1    0.40    0.20
  -7  -1   1    0.20    0.60
   6   1  -1   42.30    1.90
   6   1  -1   43.50    1.80
   6   1  -1   41.30    1.60
   6   1  -1   44.30    1.60
   6   1  -1   44.20    1.60
  -6  -1   1   45.00    1.60
  -6  -1   1   42.50    2.30
  -6  -1   1   44.20    1.60
   5   1  -1  266.87    9.30
   5   1  -1  278.97    9.00
   5   1  -1  279.17    9.00
   5   1  -1  269.57    9.10
   5   1  -1  282.77    9.00
  -5  -1   1  291.67    9.00
  -5  -1   1  272.77    9.60
  -5  -1   1  280.47    9.00
   4   1  -1 2739.33   87.59
   4   1  -1 2754.42   87.69
   4   1  -1 2726.93   87.59
   4   1  -1 2855.81   87.59
   4   1  -1 2718.53   87.99
   4   1  -1 2715.13   87.59
   4   1  -1 2741.93   88.19
  -4  -1   1 2579.24   88.09
  -4  -1   1 2674.83   88.29
  -4  -1   1 2829.32   87.59
  -4  -1   1 2819.82   87.59
  -4  -1   1 2768.02   87.59
   3   1  -1  542.05   16.80
   3   1  -1  537.35   16.80
   3   1  -1  507.55   16.50
   3   1  -1  533.05   16.70
   3   1  -1  499.95   16.60
   3   1  -1  509.25   16.50
   3   1  -1  500.15   16.50
   3   1  -1  512.05   16.60
  -3  -1   1  509.85   16.50
  -3  -1   1  526.15   16.50
  -3  -1   1  513.45   16.50
  -3  -1   1  494.95   16.80
   2   1  -1  375.66   12.30
   2   1  -1  375.76   12.40
   2   1  -1  392.16   12.40
   2   1  -1  381.76   12.30
   2   1  -1  374.36   12.20
   2   1  -1  396.26   12.40
   2   1  -1  374.16   12.20
  -2  -1   1  385.06   12.20
  -2  -1   1  380.26   12.40
  -2  -1   1  382.36   12.20
   1   1  -1 1186.28   39.70
   1   1  -1 1264.37   40.20
   1   1  -1 1286.97   39.90
   1   1  -1 1207.48   39.90
   1   1  -1 1205.28   39.60
  -1  -1   1 1303.97   40.00
  -1  -1   1 1222.48   39.70
  -1  -1   1 1231.78   39.70
  -1  -1   1 1248.18   40.20
  -1  -1   1 1232.58   39.80
   0   1  -1  542.85   16.80
   0   1  -1  506.25   16.90
   0   1  -1  535.55   16.90
   0  -1   1  535.25   16.80
   0  -1   1  568.54   16.80
   0  -1   1  459.75   16.80
   0  -1   1  459.35   16.70
   0  -1   1  572.04   16.80
  -1   1  -1  380.56   11.80
  -1   1  -1  364.56   11.80
  -1   1  -1  376.46   11.80
  -1   1  -1  376.86   11.80
  -1   1  -1  370.46   11.80
   1  -1   1  363.76   11.80
   1  -1   1  359.56   11.80
   1  -1   1  362.46   11.80
   1  -1   1  364.06   11.80
   1  -1   1  362.46   11.80
  -2   1  -1   11.90    0.50
  -2   1  -1   13.10    0.60
  -2   1  -1   11.70    0.60
  -2   1  -1   12.60    0.60
  -2   1  -1   12.80    0.60
  -2   1  -1   13.20    0.70
  -2   1  -1   13.10    0.70
   2  -1   1   11.90    0.70
   2  -1   1   11.80    0.60
   2  -1   1   11.80    0.60
   2  -1   1   11.90    0.50
   2  -1   1   11.60    0.60
   2  -1   1   11.70    0.50
  -3   1  -1   26.50    1.00
  -3   1  -1   23.70    1.10
  -3   1  -1   25.20    1.10
  -3   1  -1   26.60    1.10
  -3   1  -1   25.40    1.00
  -3   1  -1   24.00    1.20
   3  -1   1   25.30    1.10
   3  -1   1   24.90    1.10
   3  -1   1   24.70    1.00
   3  -1   1   25.90    1.00
   3  -1   1   24.40    1.20
   3  -1   1   25.60    1.20
   3  -1   1   24.10    1.00
  -4   1  -1   10.30    0.60
  -4   1  -1    9.50    0.70
  -4   1  -1   11.90    0.60
  -4   1  -1    9.60    0.80
  -4   1  -1   11.00    0.60
  -4   1  -1    8.80    0.70
   4  -1   1   10.00    0.80
   4  -1   1   10.70    0.80
   4  -1   1   10.60    0.50
   4  -1   1    9.70    0.60
   4  -1   1   11.00    0.70
   4  -1   1    9.50    0.60
   4  -1   1   10.20    0.60
  -5   1  -1  132.09    4.80
  -5   1  -1  138.49    5.00
  -5   1  -1  142.09    4.80
  -5   1  -1  147.69    4.80
  -5   1  -1  137.39    5.10
   5  -1   1  133.59    4.70
   5  -1   1  141.79    4.80
   5  -1   1  138.99    4.70
   5  -1   1  141.59    4.80
   5  -1   1  139.29    5.10
  -6   1  -1  134.89    4.90
  -6   1  -1  146.09    5.50
  -6   1  -1  153.28    5.00
  -6   1  -1  138.29    5.30
   6  -1   1  147.29    4.90
   6  -1   1  142.69    4.90
   6  -1   1  143.89    4.80
   6  -1   1  138.39    5.30
   6  -1   1  144.19    5.00
  -7   1  -1  136.79    5.30
  -7   1  -1  145.09    5.50
  -7   1  -1  130.59    4.80
   7  -1   1  138.09    5.30
   7  -1   1  142.59    4.90
   7  -1   1  135.99    4.70
   7  -1   1  139.79    4.90
   7  -1   1  142.39    4.90
  -8   1  -1    1.20    0.60
   8  -1   1    2.50    0.80
   9  -1   1    7.40    1.20
   9   0  -1   35.00    2.20
   8   0  -1   23.50    1.70
   8   0  -1   23.20    1.40
   8   0  -1   23.70    1.30
  -8   0   1   23.40    1.90
   7   0  -1    5.00    0.90
   7   0  -1    4.50    0.40
   7   0  -1    4.60    0.60
   7   0  -1    5.00    0.60
  -7   0   1    4.30    0.90
  -7   0   1    4.70    0.80
   6   0  -1   18.00    0.80
   6   0  -1   17.80    1.20
   6   0  -1   18.50    0.80
   6   0  -1   19.00    1.00
   6   0  -1   18.60    0.80
   6   0  -1   18.40    1.00
  -6   0   1   19.50    0.80
  -6   0   1   19.40    1.30
  -6   0   1   19.40    0.80
  -6   0   1   17.90    1.50
  -6   0   1   19.60    0.80
   5   0  -1   15.50    0.90
   5   0  -1   15.80    1.00
   5   0  -1   16.90    0.70
  -5   0   1   16.40    1.20
  -5   0   1   16.30    0.70
  -5   0   1   15.80    1.10
   4   0  -1  103.69    3.70
   4   0  -1  107.19    3.80
   4   0  -1  103.39    3.40
   4   0  -1  104.99    3.90
   4   0  -1   99.79    3.60
  -4   0   1  101.89    3.80
  -4   0   1   96.59    3.80
  -4   0   1  106.09    3.40
   3   0  -1  875.61   27.00
   3   0  -1  809.42   26.80
   3   0  -1  827.72   26.90
   3   0  -1  868.91   27.00
  -3   0   1  812.42   27.00
  -3   0   1  835.02   27.00
   2   0  -1 2408.96   78.29
   2   0  -1 2460.45   77.99
   2   0  -1 2361.06   77.39
  -2   0   1 2296.77   77.79
  -2   0   1 2453.75   78.19
  -2   0   1 2519.15   77.69
   1   0  -1  204.48    7.10
   1   0  -1  194.28    7.10
   1   0  -1  215.58    7.10
   1   0  -1  192.98    7.20
  -1   0   1  227.48    7.10
  -1   0   1  239.78    7.20
  -1   0   1  226.58    7.10
  -1   0   1  228.08    7.20
  -1   0   1  232.18    7.10
  -1   0   1  236.08    7.20
  -1   0  -1 1345.37   41.10
  -1   0  -1 1210.18   40.80
  -1   0  -1 1288.67   41.00
  -1   0  -1 1257.77   41.00
  -1   0  -1 1232.28   40.90
  -1   0  -1 1295.07   41.00
  -1   0  -1 1295.57   41.00
   1   0   1 1289.47   41.10
   1   0   1 1296.67   40.90
   1   0   1 1228.18   40.90
   1   0   1 1226.08   40.90
   1   0   1 1287.87   40.90
   1   0   1 1263.67   41.00
   1   0   1 1341.07   40.90
  -2   0  -1 2562.64   78.49
  -2   0  -1 2432.36   78.79
  -2   0  -1 2448.16   78.49
  -2   0  -1 2421.26   78.29
  -2   0  -1 2386.86   78.79
  -2   0  -1 2488.65   78.59
  -2   0  -1 2491.05   78.49
   2   0   1 2342.27   78.49
   2   0   1 2450.75   78.59
   2   0   1 2585.04   78.89
   2   0   1 2424.96   78.69
   2   0   1 2352.96   78.69
   2   0   1 2526.95   78.59
   2   0   1 2391.36   78.59
  -3   0  -1  168.18    5.60
  -3   0  -1  169.18    5.50
  -3   0  -1  164.18    5.50
  -3   0  -1  165.68    5.50
  -3   0  -1  162.98    5.70
  -3   0  -1  160.18    5.50
   3   0   1  158.58    5.50
   3   0   1  167.78    5.50
   3   0   1  165.08    5.60
   3   0   1  158.58    5.50
   3   0   1  162.48    5.50
   3   0   1  173.88    5.70
  -4   0  -1  196.58    6.60
  -4   0  -1  187.88    6.70
  -4   0  -1  188.38    6.40
  -4   0  -1  197.38    6.40
  -4   0  -1  193.08    6.40
   4   0   1  184.38    6.60
   4   0   1  210.08    6.90
   4   0   1  192.88    6.40
   4   0   1  189.78    6.40
   4   0   1  185.08    6.30
   4   0   1  182.48    6.40
   4   0   1  203.78    6.60
  -5   0  -1    0.60    0.50
  -5   0  -1    0.80    0.30
  -5   0  -1    0.40    0.30
  -5   0  -1    1.30    0.30
   5   0   1    0.70    0.30
   5   0   1    0.20    0.40
   5   0   1    0.60    0.20
   5   0   1    0.50    0.30
   5   0   1    0.50    0.30
  -6   0  -1   -0.50    0.50
  -6   0  -1   -0.20    0.30
  -6   0  -1   -0.20    0.30
  -6   0  -1    0.10    0.30
   6   0   1    0.00    0.30
   6   0   1    0.30    0.50
   6   0   1    0.20    0.20
   6   0   1    0.40    0.30
   6   0   1    0.00    0.30
   6   0   1    0.90    0.20
  -7   0  -1   84.89    3.80
  -7   0  -1   80.29    3.10
  -7   0  -1   88.69    3.50
   7   0   1   84.19    3.20
   7   0   1   84.49    3.20
   7   0   1   86.29    3.70
  -8   0  -1    1.60    0.80
   8   0   1    2.60    0.90
   8   0   1    2.50    0.60
  -9   0  -1    0.50    0.80
   9   0   1    0.10    0.70
  10  -1  -1    0.00    0.70
   9  -1  -1    2.20    0.80
  -9   1   1    2.00    0.80
   8  -1  -1   16.30    1.40
   8  -1  -1   16.50    1.10
   8  -1  -1   16.20    1.00
  -8   1   1   15.30    1.40
   7  -1  -1   19.70    1.40
   7  -1  -1   21.70    1.20
   7  -1  -1   21.10    0.90
  -7   1   1   24.30    0.90
  -7   1   1   22.80    1.50
  -7   1   1   22.90    0.90
   6  -1  -1   11.10    1.00
   6  -1  -1   11.40    0.60
   6  -1  -1   10.80    0.60
   6  -1  -1   11.80    0.70
  -6   1   1   12.20    1.00
  -6   1   1   11.90    0.60
  -6   1   1   11.20    1.10
  -6   1   1   11.40    0.60
   5  -1  -1    9.30    0.50
   5  -1  -1    8.30    0.80
   5  -1  -1    9.20    0.50
   5  -1  -1    9.50    0.60
   5  -1  -1    9.60    0.50
  -5   1   1   10.90    0.50
  -5   1   1   10.20    0.50
  -5   1   1    7.90    0.90
  -5   1   1    9.80    0.90
  -5   1   1   10.50    0.50
   4  -1  -1   48.40    1.70
   4  -1  -1   47.00    1.90
   4  -1  -1   48.10    1.70
   4  -1  -1   48.20    2.10
   4  -1  -1   47.50    1.80
   4  -1  -1   54.09    2.10
   4  -1  -1   46.30    1.70
   4  -1  -1   46.70    1.90
  -4   1   1   50.59    1.70
  -4   1   1   46.00    2.10
  -4   1   1   49.20    1.70
  -4   1   1   49.30    2.10
  -4   1   1   51.49    1.70
   3  -1  -1  447.26   14.60
   3  -1  -1  470.95   14.80
   3  -1  -1  425.56   14.60
   3  -1  -1  460.45   14.80
   3  -1  -1  443.26   14.50
  -3   1   1  444.56   14.60
  -3   1   1  474.65   14.50
  -3   1   1  450.85   14.40
  -3   1   1  451.65   14.80
   2  -1  -1  662.63   21.20
   2  -1  -1  697.83   21.20
   2  -1  -1  657.13   21.10
   2  -1  -1  656.13   21.40
   2  -1  -1  624.54   21.10
   2  -1  -1  671.53   21.30
   2  -1  -1  647.44   21.20
  -2   1   1  674.73   21.30
  -2   1   1  650.13   21.10
  -2   1   1  624.54   21.20
  -2   1   1  678.83   21.30
  -2   1   1  671.33   21.10
   1  -1  -1  301.07   10.00
   1  -1  -1  314.67   10.10
   1  -1  -1  306.27   10.00
   1  -1  -1  310.47   10.00
   1  -1  -1  301.77   10.00
   1  -1  -1  303.57   10.00
   1  -1  -1  306.77   10.00
  -1   1   1  308.47   10.00
  -1   1   1  307.97   10.10
  -1   1   1  328.47   10.00
  -1   1   1  317.47   10.00
  -1   1   1  324.37   10.00
  -1   1   1  325.97   10.00
  -1   1   1  317.57   10.10
   0  -1  -1  224.98    7.30
   0  -1  -1  231.68    7.30
   0  -1  -1  225.18    7.30
   0   1   1  224.58    7.30
   0   1   1  214.58    7.30
   0   1   1  227.68    7.30
  -1  -1  -1  841.52   26.40
  -1  -1  -1  856.51   26.60
  -1  -1  -1  798.12   26.50
  -1  -1  -1  841.12   26.50
   1   1   1  823.22   26.40
   1   1   1  829.92   26.40
   1   1   1  821.12   26.40
   1   1   1  774.22   26.50
  -2  -1  -1  114.09    4.00
  -2  -1  -1  117.99    3.90
  -2  -1  -1  112.69    3.90
  -2  -1  -1  117.99    3.90
   2   1   1  107.59    3.90
   2   1   1  113.09    3.90
   2   1   1  119.89    3.90
   2   1   1  112.39    3.90
   2   1   1  115.79    3.90
  -3  -1  -1    2.40    0.30
  -3  -1  -1    2.30    0.40
  -3  -1  -1    2.10    0.30
  -3  -1  -1    2.00    0.30
  -3  -1  -1    2.40    0.40
   3   1   1    1.50    0.30
   3   1   1    1.40    0.30
   3   1   1    2.00    0.30
   3   1   1    2.10    0.40
   3   1   1    2.10    0.30
  -4  -1  -1   60.39    2.30
  -4  -1  -1   58.99    2.60
  -4  -1  -1   61.89    2.30
  -4  -1  -1   59.59    2.30
  -4  -1  -1   64.29    2.30
   4   1   1   60.09    2.30
   4   1   1   60.49    2.30
   4   1   1   59.69    2.30
   4   1   1   65.49    2.30
   4   1   1   63.59    2.40
  -5  -1  -1    0.00    0.20
  -5  -1  -1    0.50    0.30
  -5  -1  -1   -0.20    0.40
  -5  -1  -1   -0.10    0.20
   5   1   1    0.50    0.30
   5   1   1    0.20    0.30
   5   1   1    0.20    0.20
   5   1   1    0.30    0.30
  -6  -1  -1  137.89    4.60
  -6  -1  -1  123.69    4.60
  -6  -1  -1  128.99    5.20
   6   1   1  135.19    5.00
   6   1   1  131.19    4.60
   6   1   1  133.39    4.60
   6   1   1  129.99    4.70
  -7  -1  -1    6.10    0.70
  -7  -1  -1    4.30    1.00
   7   1   1    7.80    1.10
   7   1   1    7.00    0.80
   7   1   1    5.90    0.70
  -8  -1  -1   40.10    2.60
   8   1   1   39.90    2.00
   8   1   1   42.30    2.40
  -9  -1  -1   23.80    2.20
   9   1   1   24.60    2.10
  10  -2  -1   14.60    1.60
  10  -2  -1   21.20    1.80
 -10   2   1   21.00    1.80
   9  -2  -1   88.99    4.00
  -9   2   1   92.39    4.10
   8  -2  -1   11.70    0.80
   8  -2  -1   11.30    1.20
  -8   2   1   10.30    1.20
   7  -2  -1    8.60    1.00
   7  -2  -1    7.90    0.50
   7  -2  -1    7.00    0.60
  -7   2   1    8.20    1.10
  -7   2   1    8.40    0.50
  -7   2   1    8.50    0.50
   6  -2  -1   23.90    1.10
   6  -2  -1   22.40    1.40
   6  -2  -1   23.50    1.00
   6  -2  -1   23.80    1.00
  -6   2   1   24.10    1.00
  -6   2   1   26.60    1.00
  -6   2   1   22.50    1.50
  -6   2   1   25.70    1.00
   5  -2  -1  420.46   14.00
   5  -2  -1  438.76   13.90
   5  -2  -1  433.26   14.40
   5  -2  -1  417.26   14.20
  -5   2   1  424.16   14.40
  -5   2   1  434.76   13.90
  -5   2   1  457.95   14.00
   4  -2  -1   82.19    3.20
   4  -2  -1   89.89    3.10
   4  -2  -1   85.09    3.20
   4  -2  -1   89.39    3.00
   4  -2  -1   87.39    3.40
  -4   2   1   87.89    3.20
  -4   2   1   87.19    3.00
  -4   2   1   87.09    3.30
  -4   2   1   91.39    3.00
   3  -2  -1   49.60    1.90
   3  -2  -1   50.59    2.00
   3  -2  -1   52.59    1.90
   3  -2  -1   52.89    1.90
   3  -2  -1   49.30    1.80
   3  -2  -1   51.89    1.90
  -3   2   1   52.79    1.80
  -3   2   1   52.69    1.90
  -3   2   1   51.79    1.90
  -3   2   1   52.99    2.00
  -3   2   1   50.69    2.10
  -3   2   1   51.89    1.80
   2  -2  -1  646.94   21.50
   2  -2  -1  686.03   21.50
   2  -2  -1  682.63   21.50
   2  -2  -1  637.44   21.60
   2  -2  -1  647.14   21.50
   2  -2  -1  655.93   21.50
  -2   2   1  664.83   21.60
  -2   2   1  681.53   21.50
  -2   2   1  683.13   21.60
  -2   2   1  681.43   21.50
  -2   2   1  678.43   21.40
  -2   2   1  673.03   21.60
  -2   2   1  698.23   21.50
   1  -2  -1  186.38    6.00
   1  -2  -1  186.78    6.10
   1  -2  -1  173.38    6.10
   1  -2  -1  180.08    6.10
   1  -2  -1  180.38    6.10
   1  -2  -1  186.68    6.10
   1  -2  -1  184.38    6.00
  -1   2   1  184.38    6.10
  -1   2   1  196.98    6.10
  -1   2   1  188.88    6.10
  -1   2   1  191.68    6.00
  -1   2   1  189.58    6.10
  -1   2   1  175.68    6.10
  -1   2   1  189.78    6.10
   0  -2  -1  249.88    8.10
   0  -2  -1  244.48    8.10
   0  -2  -1  246.98    8.20
   0  -2  -1  255.77    8.20
   0   2   1  258.67    8.10
   0   2   1  241.18    8.10
  -1  -2  -1  325.37   10.60
  -1  -2  -1  337.57   10.60
  -1  -2  -1  329.57   10.60
  -1  -2  -1  341.57   10.50
  -1  -2  -1  354.16   10.70
  -1  -2  -1  335.77   10.60
   1   2   1  312.77   10.60
   1   2   1  326.57   10.60
   1   2   1  343.87   10.60
   1   2   1  281.37   10.60
   1   2   1  320.67   10.60
   1   2   1  312.07   10.50
  -2  -2  -1  216.68    7.00
  -2  -2  -1  208.28    7.10
  -2  -2  -1  220.18    7.00
  -2  -2  -1  206.28    7.00
  -2  -2  -1  222.68    6.80
  -2  -2  -1  217.98    7.00
   2   2   1  217.58    7.00
   2   2   1  197.88    7.00
   2   2   1  199.38    7.00
   2   2   1  206.48    6.80
   2   2   1  212.88    7.00
   2   2   1  213.98    7.10
   2   2   1  206.88    7.00
  -3  -2  -1  609.44   20.40
  -3  -2  -1  629.34   20.20
  -3  -2  -1  647.04   20.30
  -3  -2  -1  633.84   20.30
  -3  -2  -1  612.04   20.20
   3   2   1  620.94   20.20
   3   2   1  613.04   20.00
   3   2   1  609.44   20.30
   3   2   1  645.74   20.30
   3   2   1  640.44   20.20
   3   2   1  631.94   20.30
   3   2   1  625.94   20.30
  -4  -2  -1  127.39    4.40
  -4  -2  -1  123.09    4.40
  -4  -2  -1  132.49    4.40
  -4  -2  -1  125.39    4.40
  -4  -2  -1  126.79    4.70
   4   2   1  124.29    4.40
   4   2   1  121.99    4.40
   4   2   1  126.39    4.40
   4   2   1  125.99    4.50
   4   2   1  124.99    4.50
   4   2   1  132.99    4.50
  -5  -2  -1  123.89    4.30
  -5  -2  -1  114.19    4.30
  -5  -2  -1  118.99    4.70
  -5  -2  -1  122.29    4.20
  -5  -2  -1  122.39    4.30
   5   2   1  116.89    4.30
   5   2   1  120.39    4.40
   5   2   1  122.69    4.30
   5   2   1  119.69    4.30
   5   2   1  115.69    4.20
  -6  -2  -1  174.38    5.90
  -6  -2  -1  171.88    6.00
  -6  -2  -1  175.78    6.60
   6   2   1  176.38    6.10
   6   2   1  171.28    6.00
   6   2   1  165.18    5.90
  -7  -2  -1    0.40    0.60
  -7  -2  -1    0.40    0.40
   7   2   1    0.50    0.50
   7   2   1   -0.10    0.60
   7   2   1    0.00    0.30
  -8  -2  -1    2.90    1.00
   8   2   1    4.30    1.00
   8   2   1    4.40    0.80
  10  -3  -1    3.70    1.00
  10  -3  -1    2.60    0.90
 -10   3   1    4.70    1.00
   9  -3  -1    2.80    0.80
   9  -3  -1    3.00    0.80
  -9   3   1    3.00    0.90
   8  -3  -1   18.80    1.40
   8  -3  -1   17.70    1.50
   8  -3  -1   18.90    1.00
  -8   3   1   18.90    1.60
   7  -3  -1   32.10    1.90
   7  -3  -1   36.10    1.50
   7  -3  -1   38.20    1.90
   7  -3  -1   36.80    1.50
   7  -3  -1   36.00    1.50
  -7   3   1   36.90    1.50
  -7   3   1   39.90    1.50
  -7   3   1   35.40    2.00
  -7   3   1   37.50    1.50
   6  -3  -1    1.70    0.50
   6  -3  -1    2.10    0.30
   6  -3  -1    2.10    0.30
   6  -3  -1    2.20    0.60
  -6   3   1    2.00    0.30
  -6   3   1    1.20    0.50
  -6   3   1    1.90    0.30
   5  -3  -1  399.96   13.50
   5  -3  -1  404.16   13.30
   5  -3  -1  399.06   13.60
   5  -3  -1  399.76   13.20
   5  -3  -1  420.86   13.40
  -5   3   1  438.26   13.30
  -5   3   1  409.36   13.20
  -5   3   1  394.16   13.70
   4  -3  -1  184.38    6.40
   4  -3  -1  193.58    6.30
   4  -3  -1  184.08    6.20
   4  -3  -1  180.78    6.20
   4  -3  -1  194.68    6.20
   4  -3  -1  178.38    6.40
  -4   3   1  189.08    6.20
  -4   3   1  186.38    6.20
  -4   3   1  175.28    6.50
  -4   3   1  192.58    6.40
  -4   3   1  189.78    6.20
  -4   3   1  193.98    6.20
   3  -3  -1  197.48    6.50
   3  -3  -1  204.98    6.60
   3  -3  -1  202.98    6.60
   3  -3  -1  188.78    6.60
   3  -3  -1  189.48    6.70
   3  -3  -1  200.28    6.60
  -3   3   1  202.58    6.60
  -3   3   1  200.28    6.60
  -3   3   1  190.68    6.80
  -3   3   1  199.58    6.70
  -3   3   1  205.78    6.80
  -3   3   1  211.98    6.60
   2  -3  -1  957.60   31.90
   2  -3  -1  980.80   31.90
   2  -3  -1  989.60   32.00
   2  -3  -1  957.50   31.90
   2  -3  -1  970.30   31.90
   2  -3  -1 1053.69   32.00
  -2   3   1 1002.90   32.00
  -2   3   1  974.00   31.90
  -2   3   1 1020.50   32.10
  -2   3   1  987.40   32.30
  -2   3   1 1003.70   31.90
  -2   3   1 1044.50   32.00
  -2   3   1 1024.60   31.90
   1  -3  -1  501.55   16.50
   1  -3  -1  480.55   16.50
   1  -3  -1  468.45   16.40
   1  -3  -1  509.75   16.40
   1  -3  -1  522.05   16.40
   1  -3  -1  519.75   16.40
   1  -3  -1  548.75   16.50
   1  -3  -1  511.95   16.40
  -1   3   1  502.65   16.40
  -1   3   1  516.85   16.40
  -1   3   1  484.05   16.40
  -1   3   1  534.55   16.40
  -1   3   1  498.65   16.50
  -1   3   1  520.45   16.50
  -1   3   1  516.65   16.40
   0  -3  -1    4.40    0.40
   0  -3  -1    5.50    0.50
   0  -3  -1    5.10    0.50
   0  -3  -1    5.10    0.40
   0  -3  -1    5.10    0.50
   0  -3  -1    3.90    0.40
   0  -3  -1    4.90    0.40
   0   3   1    5.20    0.50
   0   3   1    4.60    0.40
   0   3   1    5.40    0.50
   0   3   1    5.20    0.50
   0   3   1    4.00    0.40
   0   3   1    5.00    0.40
   0   3   1    4.50    0.40
  -1  -3  -1  113.39    3.80
  -1  -3  -1  108.19    3.80
  -1  -3  -1  116.49    3.80
  -1  -3  -1  106.99    3.80
  -1  -3  -1  114.89    3.70
   1   3   1  111.09    3.80
   1   3   1  105.79    3.80
   1   3   1  101.89    3.70
   1   3   1  104.09    3.80
   1   3   1  116.39    3.80
   1   3   1   98.09    3.80
  -2  -3  -1   28.80    1.20
  -2  -3  -1   23.60    1.20
  -2  -3  -1   28.70    1.10
  -2  -3  -1   28.10    1.30
  -2  -3  -1   29.20    1.30
   2   3   1   27.80    1.30
   2   3   1   26.90    1.20
   2   3   1   25.40    1.10
   2   3   1   27.70    1.20
   2   3   1   25.00    1.20
   2   3   1   27.10    1.30
  -3  -3  -1   86.39    3.00
  -3  -3  -1   75.89    3.10
  -3  -3  -1   80.79    3.00
  -3  -3  -1   84.39    3.10
  -3  -3  -1   85.49    2.80
   3   3   1   85.19    3.10
   3   3   1   76.69    3.00
   3   3   1   80.29    3.00
   3   3   1   82.69    3.00
   3   3   1   78.39    3.00
   3   3   1   79.89    2.80
  -4  -3  -1   39.30    2.00
  -4  -3  -1   39.70    1.70
   4   3   1   41.10    1.70
   4   3   1   40.20    1.80
   4   3   1   40.50    1.80
   4   3   1   40.40    1.80
   4   3   1   39.60    1.40
   4   3   1   39.60    1.80
   4   3   1   37.70    1.70
  -5  -3  -1   45.10    2.40
  -5  -3  -1   46.40    2.00
  -5  -3  -1   45.90    2.10
   5   3   1   47.80    2.00
   5   3   1   47.00    2.10
   5   3   1   43.50    2.00
  -6  -3  -1   29.70    2.00
  -6  -3  -1   27.60    1.50
  -6  -3  -1   26.20    1.40
   6   3   1   28.10    1.50
   6   3   1   28.30    1.50
   6   3   1   28.00    1.60
  -7  -3  -1   10.30    1.50
   7   3   1   10.60    1.20
  -8  -3  -1    8.80    1.50
   8   3   1   11.50    1.40
   8   3   1   10.30    1.20
  10  -4  -1    0.10    0.60
  10  -4  -1   -0.20    0.60
 -10   4   1    1.00    0.70
   9  -4  -1   30.70    2.00
   9  -4  -1   28.80    2.00
  -9   4   1   28.40    2.10
   8  -4  -1  171.48    6.30
   8  -4  -1  172.18    6.40
  -8   4   1  167.98    6.50
  -8   4   1  168.58    5.90
   7  -4  -1   19.50    0.90
   7  -4  -1   19.00    1.40
   7  -4  -1   20.80    1.00
   7  -4  -1   19.10    1.40
  -7   4   1   21.80    1.00
  -7   4   1   19.70    1.50
  -7   4   1   19.60    1.00
   6  -4  -1   12.20    0.70
   6  -4  -1   11.70    0.80
   6  -4  -1   12.30    1.10
   6  -4  -1   11.10    0.80
   6  -4  -1   12.00    1.00
  -6   4   1   13.10    0.80
  -6   4   1   12.20    0.80
  -6   4   1   11.50    1.10
   5  -4  -1   28.80    1.30
   5  -4  -1   29.20    1.30
   5  -4  -1   29.70    1.60
   5  -4  -1   30.80    1.30
   5  -4  -1   30.20    1.30
   5  -4  -1   27.40    1.50
   5  -4  -1   28.90    1.20
  -5   4   1   31.90    1.30
  -5   4   1   32.40    1.30
  -5   4   1   29.00    1.60
  -5   4   1   30.00    1.30
   4  -4  -1   42.00    1.80
   4  -4  -1   41.10    1.50
   4  -4  -1   40.10    1.70
   4  -4  -1   39.80    1.60
   4  -4  -1   38.70    1.70
   4  -4  -1   40.60    1.80
   4  -4  -1   41.70    1.70
   4  -4  -1   36.90    1.60
  -4   4   1   36.50    1.80
  -4   4   1   39.50    1.70
  -4   4   1   41.40    1.70
  -4   4   1   38.10    1.50
  -4   4   1   42.50    1.60
  -4   4   1   40.90    1.60
   3  -4  -1    0.00    0.20
   3  -4  -1   -0.10    0.20
   3  -4  -1    0.20    0.20
   3  -4  -1    0.10    0.20
   3  -4  -1    0.40    0.20
   3  -4  -1    0.30    0.20
   3  -4  -1    0.40    0.20
  -3   4   1    0.00    0.20
  -3   4   1    0.00    0.20
  -3   4   1    0.10    0.20
  -3   4   1    0.00    0.20
  -3   4   1    0.30    0.20
  -3   4   1   -0.20    0.20
   2  -4  -1  125.19    4.30
   2  -4  -1  126.29    4.40
   2  -4  -1  136.89    4.40
   2  -4  -1  125.69    4.40
   2  -4  -1  123.19    4.40
   2  -4  -1  120.39    4.30
   2  -4  -1  123.79    4.40
  -2   4   1  122.29    4.40
  -2   4   1  126.19    4.30
  -2   4   1  125.49    4.40
  -2   4   1  123.89    4.40
  -2   4   1  121.39    4.40
  -2   4   1  132.59    4.30
   1  -4  -1  587.04   20.20
   1  -4  -1  634.34   20.10
   1  -4  -1  662.63   20.10
   1  -4  -1  607.84   20.20
   1  -4  -1  603.04   20.00
   1  -4  -1  608.84   20.10
  -1   4   1  612.34   20.10
  -1   4   1  618.54   20.10
  -1   4   1  629.14   20.10
  -1   4   1  626.44   20.20
  -1   4   1  651.13   20.20
  -1   4   1  632.84   20.10
   0  -4  -1   18.10    1.00
   0  -4  -1   18.40    0.90
   0  -4  -1   20.10    1.00
   0  -4  -1   19.10    0.90
   0  -4  -1   19.20    0.90
   0  -4  -1   17.40    1.00
   0  -4  -1   19.20    1.00
   0   4   1   18.40    1.00
   0   4   1   19.50    1.00
   0   4   1   19.50    1.00
   0   4   1   18.60    0.90
   0   4   1   17.00    0.90
  -1  -4  -1  187.88    6.10
  -1  -4  -1  178.08    6.00
  -1  -4  -1  183.58    5.90
  -1  -4  -1  180.18    6.10
  -1  -4  -1  180.08    6.00
  -1  -4  -1  165.08    6.00
   1   4   1  180.28    6.00
   1   4   1  168.48    6.10
   1   4   1  184.78    6.00
   1   4   1  172.78    6.00
   1   4   1  177.58    6.00
   1   4   1  175.18    6.10
   1   4   1  164.18    5.90
  -2  -4  -1   39.00    1.80
  -2  -4  -1   42.20    1.60
  -2  -4  -1   41.20    1.80
  -2  -4  -1   39.40    1.70
   2   4   1   41.30    1.80
   2   4   1   39.40    1.60
   2   4   1   38.90    1.70
   2   4   1   41.90    1.80
   2   4   1   42.70    1.80
  -3  -4  -1  110.49    4.30
  -3  -4  -1  118.59    3.90
  -3  -4  -1  112.69    4.10
   3   4   1  111.89    4.20
   3   4   1  112.49    4.10
   3   4   1  114.39    3.90
   3   4   1  113.49    4.10
  -4  -4  -1  188.38    6.50
  -4  -4  -1  189.18    6.20
  -4  -4  -1  176.48    6.70
   4   4   1  183.18    6.20
   4   4   1  185.48    6.50
   4   4   1  183.38    6.60
   4   4   1  199.78    6.80
  -5  -4  -1  237.08    8.10
  -5  -4  -1  226.98    8.40
  -5  -4  -1  231.98    8.00
   5   4   1  228.68    8.00
   5   4   1  236.98    8.00
   5   4   1  243.58    8.20
  -6  -4  -1    1.60    0.50
  -6  -4  -1    2.30    0.50
  -6  -4  -1    1.30    0.70
   6   4   1    1.70    0.50
   6   4   1    2.10    0.50
   6   4   1    2.40    0.70
  -7  -4  -1   15.80    1.80
   7   4   1   15.20    1.40
  -8  -4  -1    5.00    1.20
   8   4   1    4.00    0.90
  10  -5  -1    0.50    0.70
  10  -5  -1    2.00    0.80
 -10   5   1    0.40    0.70
   9  -5  -1    9.10    1.20
   9  -5  -1    8.70    1.20
  -9   5   1   10.20    1.40
   8  -5  -1    2.80    0.80
   8  -5  -1    2.40    0.70
   8  -5  -1    3.80    0.50
  -8   5   1    3.80    0.90
  -8   5   1    3.90    0.50
   7  -5  -1    0.10    0.30
   7  -5  -1    0.10    0.20
   7  -5  -1    0.20    0.50
   7  -5  -1    0.10    0.40
  -7   5   1   -0.40    0.40
  -7   5   1    0.60    0.30
  -7   5   1    0.20    0.30
   6  -5  -1   28.00    1.30
   6  -5  -1   26.40    1.10
   6  -5  -1   27.00    1.40
   6  -5  -1   26.10    1.30
   6  -5  -1   28.30    1.30
   6  -5  -1   25.30    1.50
   6  -5  -1   25.70    1.60
  -6   5   1   27.20    1.30
  -6   5   1   28.60    1.30
  -6   5   1   27.70    1.70
  -6   5   1   26.70    1.30
   5  -5  -1   54.59    2.10
   5  -5  -1   49.60    2.20
   5  -5  -1   49.10    1.90
   5  -5  -1   50.99    2.30
   5  -5  -1   51.49    2.10
   5  -5  -1   47.40    2.00
  -5   5   1   52.09    2.10
  -5   5   1   53.79    2.10
  -5   5   1   47.70    2.30
  -5   5   1   50.49    2.10
   4  -5  -1  626.44   21.00
   4  -5  -1  624.44   21.00
   4  -5  -1  647.34   21.00
   4  -5  -1  631.94   21.10
   4  -5  -1  672.53   21.10
   4  -5  -1  641.94   20.80
  -4   5   1  658.03   20.80
  -4   5   1  671.83   21.00
  -4   5   1  678.13   21.10
  -4   5   1  625.74   21.00
   3  -5  -1  171.48    6.00
   3  -5  -1  172.88    6.10
   3  -5  -1  177.38    6.10
   3  -5  -1  173.88    6.00
   3  -5  -1  172.48    5.90
   3  -5  -1  188.48    6.10
  -3   5   1  180.18    5.80
  -3   5   1  176.28    5.90
  -3   5   1  184.28    6.00
  -3   5   1  165.88    6.00
  -3   5   1  169.28    6.00
  -3   5   1  180.78    6.10
   2  -5  -1   92.19    3.50
   2  -5  -1   94.69    3.50
   2  -5  -1   96.49    3.40
   2  -5  -1   99.59    3.40
   2  -5  -1  101.49    3.50
   2  -5  -1   89.49    3.50
  -2   5   1   99.89    3.40
  -2   5   1   94.59    3.40
  -2   5   1   91.59    3.50
  -2   5   1   91.19    3.50
  -2   5   1   93.69    3.50
  -2   5   1  102.19    3.60
   1  -5  -1  231.68    7.50
   1  -5  -1  216.28    7.50
   1  -5  -1  222.38    7.40
   1  -5  -1  220.08    7.40
   1  -5  -1  223.48    7.40
   1  -5  -1  205.58    7.40
   1  -5  -1  216.78    7.30
  -1   5   1  214.98    7.40
  -1   5   1  222.68    7.30
  -1   5   1  212.68    7.50
  -1   5   1  219.98    7.40
  -1   5   1  226.18    7.50
  -1   5   1  225.18    7.40
   0  -5  -1    0.40    0.30
   0  -5  -1    0.30    0.20
   0   5   1    0.50    0.20
   0   5   1    0.10    0.20
   0   5   1    0.10    0.30
   0   5   1    1.50    0.40
   0   5   1    0.30    0.30
  -1  -5  -1    3.00    0.40
  -1  -5  -1    3.70    0.40
  -1  -5  -1    2.00    0.50
  -1  -5  -1    3.10    0.50
   1   5   1    1.80    0.40
   1   5   1    1.90    0.40
   1   5   1    3.40    0.50
   1   5   1    2.40    0.50
  -2  -5  -1    8.00    0.80
  -2  -5  -1    8.60    0.60
   2   5   1    7.20    0.70
   2   5   1    8.00    0.60
   2   5   1    8.40    0.80
  -3  -5  -1  119.39    4.00
  -3  -5  -1  114.19    4.20
  -3  -5  -1  108.69    4.40
   3   5   1  116.99    4.00
   3   5   1  112.99    4.30
   3   5   1  108.39    4.20
  -4  -5  -1    2.10    0.70
  -4  -5  -1    3.00    0.60
  -4  -5  -1    2.60    0.40
   4   5   1    3.20    0.60
   4   5   1    3.50    0.70
   4   5   1    3.20    0.40
  -5  -5  -1   24.10    1.80
  -5  -5  -1   23.30    1.40
   5   5   1   23.70    1.40
   5   5   1   26.70    1.60
   5   5   1   23.80    1.50
  -6  -5  -1   32.10    1.70
  -6  -5  -1   28.60    2.20
  -6  -5  -1   32.40    1.80
   6   5   1   31.60    1.70
   6   5   1   31.80    2.00
   6   5   1   32.80    1.80
  -7  -5  -1   34.90    2.60
   7   5   1   42.70    2.40
  10  -6  -1    0.50    0.60
  10  -6  -1   -0.10    0.60
 -10   6   1    0.20    0.70
   9  -6  -1    0.20    0.60
   9  -6  -1    0.40    0.60
  -9   6   1   -0.20    0.60
   8  -6  -1  178.48    6.30
   8  -6  -1  185.98    6.40
   8  -6  -1  178.48    6.70
   8  -6  -1  180.48    6.90
  -8   6   1  182.98    6.30
  -8   6   1  180.98    7.00
   7  -6  -1   36.60    1.70
   7  -6  -1   35.70    2.00
   7  -6  -1   37.20    2.00
  -7   6   1   36.20    2.10
  -7   6   1   33.30    1.60
   6  -6  -1   76.59    3.00
   6  -6  -1   73.19    3.10
   6  -6  -1   72.59    2.60
   6  -6  -1   75.29    3.20
  -6   6   1   73.19    2.90
  -6   6   1   71.39    3.20
   5  -6  -1   15.40    1.10
   5  -6  -1   15.90    1.00
   5  -6  -1   16.20    1.10
   5  -6  -1   16.60    1.20
   5  -6  -1   16.00    0.80
  -5   6   1   16.30    1.00
  -5   6   1   15.50    1.00
  -5   6   1   14.60    1.20
   4  -6  -1  294.97   10.00
   4  -6  -1  296.17   10.00
   4  -6  -1  305.77   10.20
   4  -6  -1  303.77    9.80
   4  -6  -1  302.57   10.10
  -4   6   1  281.57   10.00
  -4   6   1  307.47    9.70
  -4   6   1  304.77   10.00
   3  -6  -1    6.70    0.70
   3  -6  -1    8.20    0.60
   3  -6  -1    8.10    0.70
   3  -6  -1    6.80    0.70
   3  -6  -1    6.10    0.70
  -3   6   1    8.60    0.60
  -3   6   1    8.70    0.80
  -3   6   1    8.60    0.50
  -3   6   1    5.90    0.70
   2  -6  -1   11.80    0.70
   2  -6  -1    9.80    0.80
   2  -6  -1    9.90    0.80
   2  -6  -1   10.30    0.80
   2  -6  -1   11.50    0.90
  -2   6   1   11.60    0.90
  -2   6   1   10.70    0.80
  -2   6   1   10.90    0.80
   1  -6  -1  228.48    7.60
   1  -6  -1  221.68    7.70
   1  -6  -1  210.98    7.70
  -1   6   1  234.88    7.70
  -1   6   1  220.98    7.60
  -1   6   1  225.28    7.70
   0  -6  -1   56.99    2.50
   0  -6  -1   61.19    2.40
   0  -6  -1   58.99    2.40
   0   6   1   59.79    2.50
   0   6   1   56.69    2.30
   0   6   1   57.49    2.40
   0   6   1   58.69    2.40
  -1  -6  -1  137.49    5.10
  -1  -6  -1  138.59    5.20
  -1  -6  -1  140.69    5.00
  -1  -6  -1  148.19    5.00
   1   6   1  147.49    5.20
   1   6   1  132.99    4.90
   1   6   1  144.79    5.20
   1   6   1  147.59    5.10
  -2  -6  -1    2.80    0.60
  -2  -6  -1    4.40    0.50
   2   6   1    4.30    0.50
   2   6   1    3.70    0.70
   2   6   1    4.30    0.70
  -3  -6  -1    2.40    0.40
  -3  -6  -1    1.90    0.60
  -3  -6  -1    2.00    0.60
   3   6   1    2.10    0.40
   3   6   1    3.20    0.70
   3   6   1    3.30    0.70
  -4  -6  -1   -0.10    0.40
  -4  -6  -1    0.00    0.40
   4   6   1    0.30    0.30
   4   6   1    0.60    0.40
   4   6   1   -0.20    0.50
  -5  -6  -1   32.20    1.80
  -5  -6  -1   33.80    2.30
   5   6   1   34.50    1.90
   5   6   1   38.00    2.10
  -6  -6  -1   16.90    1.90
  -6  -6  -1   17.50    1.30
  -6  -6  -1   15.90    1.40
   6   6   1   18.20    1.40
   6   6   1   17.30    1.50
   6   6   1   16.90    1.40
  10  -7  -1    0.90    0.80
  10  -7  -1   -0.60    0.60
 -10   7   1    1.20    0.80
   9  -7  -1    0.70    0.70
   9  -7  -1    0.60    0.70
  -9   7   1    0.40    0.70
   8  -7  -1   38.40    2.30
   8  -7  -1   40.40    2.00
   8  -7  -1   45.10    2.50
   8  -7  -1   42.40    2.00
  -8   7   1   41.20    2.50
  -8   7   1   42.90    2.00
  -8   7   1   44.20    2.00
   7  -7  -1   14.60    1.10
   7  -7  -1   11.20    1.00
   7  -7  -1   12.50    1.30
   7  -7  -1    8.80    1.10
  -7   7   1   11.20    1.00
  -7   7   1   12.20    1.00
  -7   7   1   14.00    1.50
   6  -7  -1   77.69    3.00
   6  -7  -1   75.59    3.30
   6  -7  -1   73.99    3.20
   6  -7  -1   78.09    3.10
  -6   7   1   73.89    3.40
  -6   7   1   76.09    3.10
  -6   7   1   75.49    3.00
   5  -7  -1  461.95   14.80
   5  -7  -1  445.56   15.10
   5  -7  -1  469.15   15.10
   5  -7  -1  448.76   15.00
   5  -7  -1  460.25   15.20
  -5   7   1  437.26   15.00
  -5   7   1  453.25   15.00
   4  -7  -1  248.68    8.40
   4  -7  -1  246.38    8.50
   4  -7  -1  248.38    8.50
   4  -7  -1  244.78    8.50
   4  -7  -1  255.87    8.30
  -4   7   1  254.97    8.50
  -4   7   1  234.08    8.50
  -4   7   1  243.38    8.30
   3  -7  -1   49.90    2.10
   3  -7  -1   51.39    2.20
   3  -7  -1   50.69    2.20
   3  -7  -1   51.99    2.30
  -3   7   1   47.20    2.20
  -3   7   1   48.90    2.30
  -3   7   1   49.40    2.10
   2  -7  -1  220.58    7.40
   2  -7  -1  214.58    7.50
   2  -7  -1  219.18    7.60
  -2   7   1  208.48    7.50
  -2   7   1  211.38    7.60
  -2   7   1  224.88    7.40
   1  -7  -1  150.68    5.60
   1  -7  -1  148.19    5.50
   1  -7  -1  156.58    5.40
  -1   7   1  156.68    5.40
  -1   7   1  148.69    5.50
   0  -7  -1   10.90    1.10
   0  -7  -1    9.40    0.90
   0   7   1   11.30    1.00
   0   7   1    9.90    1.00
  -1  -7  -1   -0.20    0.40
  -1  -7  -1   -0.20    0.40
  -1  -7  -1   -0.50    0.30
   1   7   1   -0.30    0.30
   1   7   1    0.20    0.40
   1   7   1    0.50    0.40
   1   7   1   -0.30    0.40
  -2  -7  -1    2.30    0.60
   2   7   1    3.90    0.60
   2   7   1    2.60    0.60
   2   7   1    3.00    0.60
  -3  -7  -1   -0.70    0.40
  -3  -7  -1    0.30    0.60
   3   7   1   -0.10    0.40
   3   7   1   -0.20    0.30
   3   7   1    0.10    0.50
  -4  -7  -1   13.40    1.20
  -4  -7  -1   11.90    1.40
   4   7   1   11.40    1.20
   4   7   1   13.00    1.40
  -5  -7  -1   19.70    1.90
  -5  -7  -1   24.10    1.60
   5   7   1   22.00    1.60
   5   7   1   24.30    1.80
  -6  -7  -1   10.20    1.60
   6   7   1   10.70    1.40
   9  -8  -1   10.50    1.40
   9  -8  -1    9.00    1.20
  -9   8   1   13.70    1.60
   8  -8  -1   15.80    1.40
   8  -8  -1   17.50    1.30
   8  -8  -1   12.80    1.40
   8  -8  -1   15.30    1.20
  -8   8   1   17.90    1.70
  -8   8   1   17.30    1.30
  -8   8   1   15.50    1.20
   7  -8  -1    6.80    1.00
   7  -8  -1    5.10    0.90
   7  -8  -1   10.50    1.10
   7  -8  -1    7.30    0.80
  -7   8   1    6.90    0.80
  -7   8   1    7.60    0.90
  -7   8   1    5.50    0.90
   6  -8  -1   16.40    1.30
   6  -8  -1   15.40    1.30
   6  -8  -1   14.00    1.20
   6  -8  -1   15.40    1.20
  -6   8   1   14.40    1.10
  -6   8   1   14.70    1.40
  -6   8   1   16.20    1.20
   5  -8  -1    2.10    0.40
   5  -8  -1    2.40    0.60
   5  -8  -1    1.80    0.60
   5  -8  -1    1.90    0.60
   5  -8  -1    2.10    0.60
  -5   8   1    2.10    0.60
  -5   8   1    0.60    0.50
   4  -8  -1   10.70    1.00
   4  -8  -1   10.00    1.10
   4  -8  -1    9.90    1.10
   4  -8  -1   11.70    1.00
  -4   8   1   12.60    0.90
  -4   8   1   11.30    1.10
  -4   8   1   10.40    1.00
   3  -8  -1   71.49    3.10
   3  -8  -1   72.09    3.00
   3  -8  -1   74.79    3.00
   3  -8  -1   76.59    3.20
  -3   8   1   73.29    3.10
  -3   8   1   77.59    2.90
  -3   8   1   74.69    3.10
   2  -8  -1  169.28    6.00
   2  -8  -1  164.78    5.90
   2  -8  -1  167.68    6.20
   2  -8  -1  173.08    6.10
  -2   8   1  162.98    5.90
  -2   8   1  175.08    6.10
  -2   8   1  159.88    6.10
   1  -8  -1  160.58    5.60
   1  -8  -1  158.28    5.90
   1  -8  -1  152.48    5.80
  -1   8   1  151.68    5.80
  -1   8   1  161.08    5.70
  -1   8   1  156.28    5.80
   0  -8  -1  248.78    8.60
   0  -8  -1  236.68    8.50
   0  -8  -1  242.88    8.40
   0   8   1  249.08    8.60
   0   8   1  234.68    8.60
   0   8   1  245.88    8.50
  -1  -8  -1   50.69    2.50
  -1  -8  -1   51.29    2.50
  -1  -8  -1   51.79    2.40
   1   8   1   56.79    2.50
   1   8   1   53.69    2.60
   1   8   1   55.79    2.50
  -2  -8  -1   44.70    2.30
   2   8   1   45.20    2.30
   2   8   1   48.80    2.40
  -3  -8  -1    0.80    0.60
   3   8   1    1.20    0.70
   3   8   1    0.40    0.60
  -4  -8  -1   -0.20    0.50
  -4  -8  -1   -0.40    0.60
   4   8   1    0.20    0.60
   4   8   1    0.80    0.60
  -5  -8  -1    6.40    1.30
  -5  -8  -1    4.60    0.90
   5   8   1    5.10    0.90
   5   8   1    5.30    1.10
   9  -9  -1    1.00    0.70
   9  -9  -1   -0.20    0.60
  -9   9   1   -0.60    0.60
   8  -9  -1   10.80    1.30
   8  -9  -1   12.80    1.40
   8  -9  -1   11.10    1.20
   8  -9  -1   14.20    1.30
  -8   9   1   14.20    1.70
  -8   9   1   11.50    1.10
  -8   9   1   13.90    1.20
   7  -9  -1    3.20    0.70
   7  -9  -1    2.90    0.80
   7  -9  -1    3.00    0.70
   7  -9  -1    2.30    0.80
  -7   9   1    2.90    0.70
  -7   9   1    2.10    0.80
  -7   9   1    3.30    0.70
   6  -9  -1  119.99    4.50
   6  -9  -1  116.59    4.60
   6  -9  -1  105.49    4.30
   6  -9  -1  107.59    4.40
  -6   9   1  105.99    4.70
  -6   9   1  112.09    4.40
  -6   9   1  108.89    4.40
   5  -9  -1   48.50    2.40
   5  -9  -1   48.00    2.30
   5  -9  -1   49.20    2.40
   5  -9  -1   48.20    2.30
  -5   9   1   45.40    2.30
  -5   9   1   47.60    2.40
   4  -9  -1    0.40    0.50
   4  -9  -1    0.00    0.50
   4  -9  -1    0.00    0.40
   4  -9  -1   -0.30    0.40
  -4   9   1    0.40    0.40
  -4   9   1   -0.20    0.40
  -4   9   1    0.20    0.50
   3  -9  -1   76.19    3.20
   3  -9  -1   74.69    3.30
   3  -9  -1   78.79    3.30
   3  -9  -1   77.89    3.20
  -3   9   1   75.89    3.30
  -3   9   1   73.79    3.20
  -3   9   1   75.39    3.10
   2  -9  -1   89.39    3.70
   2  -9  -1   86.99    3.60
   2  -9  -1   86.19    3.50
  -2   9   1   87.09    3.70
  -2   9   1   85.49    3.40
  -2   9   1   85.79    3.60
   1  -9  -1    3.60    0.70
   1  -9  -1    3.50    0.80
   1  -9  -1    4.00    0.70
  -1   9   1    3.20    0.60
  -1   9   1    2.70    0.70
  -1   9   1    3.40    0.70
   0  -9  -1  183.58    6.70
   0  -9  -1  180.68    6.80
   0  -9  -1  177.28    6.50
   0   9   1  177.78    6.70
   0   9   1  180.98    6.60
   0   9   1  187.68    6.80
  -1  -9  -1   81.29    3.40
  -1  -9  -1   84.39    3.60
   1   9   1   82.99    3.60
   1   9   1   87.79    3.70
  -2  -9  -1   25.70    1.80
   2   9   1   24.30    1.80
   2   9   1   28.20    1.90
  -3  -9  -1   23.00    2.00
  -3  -9  -1   23.30    1.80
   3   9   1   23.00    1.80
   3   9   1   28.40    1.90
  -4  -9  -1    1.20    0.80
  -4  -9  -1    1.40    0.70
   4   9   1    1.50    0.80
   4   9   1    2.60    0.80
   8 -10  -1    2.90    0.90
   8 -10  -1    2.40    0.80
   8 -10  -1    4.30    0.80
   8 -10  -1    1.70    0.80
  -8  10   1    3.20    0.80
  -8  10   1    2.70    0.70
  -8  10   1    3.00    1.00
   7 -10  -1   20.70    1.70
   7 -10  -1   18.10    1.50
   7 -10  -1   18.00    1.40
   7 -10  -1   17.90    1.50
  -7  10   1   17.30    1.40
  -7  10   1   13.20    1.60
  -7  10   1   19.10    1.50
   6 -10  -1    2.10    0.70
   6 -10  -1    2.70    0.70
   6 -10  -1    2.20    0.80
   6 -10  -1    2.10    0.70
  -6  10   1    2.70    0.60
  -6  10   1    1.30    0.60
   5 -10  -1    9.10    1.10
   5 -10  -1    9.30    1.10
   5 -10  -1   10.70    1.20
   5 -10  -1    8.40    1.10
  -5  10   1    7.70    1.00
  -5  10   1    9.80    1.10
  -5  10   1    9.50    0.90
   4 -10  -1    0.20    0.50
   4 -10  -1    0.10    0.50
   4 -10  -1    0.20    0.50
   4 -10  -1   -0.40    0.50
  -4  10   1   -0.30    0.50
  -4  10   1    0.30    0.50
  -4  10   1   -0.30    0.40
   3 -10  -1  125.79    4.70
   3 -10  -1  119.79    4.90
   3 -10  -1  121.09    4.70
   3 -10  -1  121.39    4.90
  -3  10   1  125.99    5.00
  -3  10   1  124.29    4.90
  -3  10   1  116.39    4.60
   2 -10  -1    1.20    0.60
   2 -10  -1    1.20    0.60
   2 -10  -1    0.90    0.60
  -2  10   1    1.60    0.70
  -2  10   1    1.30    0.60
  -2  10   1    2.00    0.60
   1 -10  -1    0.20    0.50
   1 -10  -1    0.80    0.60
   1 -10  -1    0.30    0.50
  -1  10   1    1.60    0.60
  -1  10   1    0.50    0.60
  -1  10   1    1.40    0.60
   0 -10  -1   30.80    1.80
   0 -10  -1   34.10    2.00
   0 -10  -1   31.90    2.10
   0  10   1   33.90    2.10
   0  10   1   31.30    2.10
   0  10   1   32.90    1.90
  -1 -10  -1   14.20    1.30
  -1 -10  -1   16.70    1.50
   1  10   1   15.30    1.50
   1  10   1   16.60    1.60
  -2 -10  -1   72.69    3.40
   2  10   1   71.29    3.40
   2  10   1   66.69    3.30
  -3 -10  -1   14.10    1.50
  -3 -10  -1   15.00    1.80
   3  10   1   13.90    1.50
   3  10   1   12.30    1.40
   8 -11  -1    5.60    1.10
   8 -11  -1    6.10    1.10
   8 -11  -1    7.80    1.20
   8 -11  -1    7.30    1.10
  -8  11   1    6.20    1.00
  -8  11   1    6.70    1.00
  -8  11   1    7.20    1.30
   7 -11  -1    3.50    0.90
   7 -11  -1    4.90    1.00
   7 -11  -1    4.80    0.90
   7 -11  -1    4.60    1.00
  -7  11   1    4.50    0.90
  -7  11   1    4.30    0.90
  -7  11   1    3.00    0.90
   6 -11  -1    8.20    1.20
   6 -11  -1    7.90    1.10
   6 -11  -1    5.80    1.10
   6 -11  -1    8.10    1.20
  -6  11   1    7.90    1.20
  -6  11   1    5.70    1.00
   5 -11  -1   57.59    3.00
   5 -11  -1   63.19    3.00
   5 -11  -1   65.19    3.20
   5 -11  -1   68.79    3.10
  -5  11   1   57.29    2.60
  -5  11   1   63.99    3.00
  -5  11   1   59.89    3.10
   4 -11  -1  303.77   10.80
   4 -11  -1  301.87   10.60
   4 -11  -1  314.07   10.90
   4 -11  -1  307.97   10.70
  -4  11   1  301.17   10.80
  -4  11   1  302.57   10.90
  -4  11   1  296.97   10.40
   3 -11  -1  164.68    6.60
   3 -11  -1  176.78    6.50
   3 -11  -1  171.58    6.30
  -3  11   1  168.38    6.50
  -3  11   1  156.98    6.20
  -3  11   1  173.58    6.60
   2 -11  -1    5.20    1.00
   2 -11  -1    5.00    1.00
   2 -11  -1    4.00    0.80
  -2  11   1    5.70    0.90
  -2  11   1    3.70    0.90
  -2  11   1    3.80    1.00
   1 -11  -1    6.00    1.00
   1 -11  -1    6.90    1.10
   1 -11  -1    4.60    0.80
  -1  11   1    6.50    1.10
  -1  11   1    5.70    1.00
  -1  11   1    5.00    0.90
   0 -11  -1    0.30    0.50
   0 -11  -1    0.30    0.70
   0 -11  -1    0.70    0.60
   0  11   1   -0.10    0.60
   0  11   1   -0.30    0.50
   0  11   1    0.80    0.70
  -1 -11  -1    2.70    0.70
  -1 -11  -1    3.20    0.80
   1  11   1    2.60    0.80
   1  11   1    3.10    0.90
  -2 -11  -1    6.80    1.20
   2  11   1    3.50    1.00
   2  11   1    5.50    1.10
   7 -12  -1    2.30    0.90
   7 -12  -1    2.80    1.00
   7 -12  -1    2.10    0.80
   7 -12  -1    1.20    0.80
  -7  12   1    1.50    0.90
  -7  12   1    2.20    0.80
  -7  12   1    2.20    0.90
   6 -12  -1    2.50    0.80
   6 -12  -1    1.20    0.80
   6 -12  -1    0.90    0.80
   6 -12  -1    1.30    0.80
  -6  12   1    0.50    0.70
  -6  12   1    0.40    0.60
   5 -12  -1    5.30    1.10
   5 -12  -1    4.50    1.10
   5 -12  -1    4.80    1.00
   5 -12  -1    4.60    1.00
  -5  12   1    3.30    0.90
  -5  12   1    5.10    1.10
  -5  12   1    3.20    0.80
   4 -12  -1   83.69    3.90
   4 -12  -1   78.39    3.70
   4 -12  -1   90.09    3.80
   4 -12  -1   84.59    4.00
  -4  12   1   84.79    4.00
  -4  12   1   81.59    3.90
  -4  12   1   80.99    3.50
   3 -12  -1   38.90    2.40
   3 -12  -1   36.80    2.40
   3 -12  -1   31.60    2.10
  -3  12   1   36.90    2.30
  -3  12   1   32.70    2.00
  -3  12   1   36.90    2.40
   2 -12  -1   18.80    1.90
   2 -12  -1   16.70    1.50
   2 -12  -1   20.70    1.70
  -2  12   1   20.80    1.80
  -2  12   1   17.90    1.50
  -2  12   1   18.20    1.90
   1 -12  -1   -0.50    0.60
   1 -12  -1   -0.10    0.50
   1 -12  -1   -0.70    0.60
  -1  12   1   -1.10    0.50
  -1  12   1    0.00    0.60
  -1  12   1    0.00    0.70
   0 -12  -1    3.30    1.00
   0 -12  -1    3.10    0.80
   0  12   1    3.40    0.90
   0  12   1    3.00    1.00
   5 -13  -1    3.80    1.10
   5 -13  -1    3.90    0.90
   5 -13  -1    2.80    0.90
   5 -13  -1    1.70    0.90
  -5  13   1    3.20    0.90
  -5  13   1    2.80    1.00
   4 -13  -1   17.00    1.90
   4 -13  -1   10.40    1.30
   4 -13  -1   15.00    1.70
  -4  13   1   15.60    1.50
  -4  13   1   15.90    1.70
  -4  13   1   14.10    1.70
   3 -13  -1   29.30    2.20
   3 -13  -1   27.60    2.20
   3 -13  -1   25.20    1.90
  -3  13   1   28.00    2.10
  -3  13   1   23.30    2.10
  -3  13   1   21.80    1.80
   2 -13  -1    2.20    0.90
   2 -13  -1    0.60    0.70
   2 -13  -1    1.40    0.70
  -2  13   1    0.70    0.80
  -2  13   1    0.60    0.80
  -2  13   1    1.40    0.70
   0  13  -2   11.10    1.50
   0  13  -2    8.70    1.40
   0  13  -2    8.50    1.30
   0  13  -2    7.50    1.10
   0 -13   2    7.40    1.30
   0 -13   2    8.90    1.40
   0 -13   2    8.80    1.10
  -1  13  -2    1.90    0.80
  -1  13  -2    2.90    0.80
  -1  13  -2    2.80    0.90
  -1  13  -2    4.00    1.00
   1 -13   2    3.30    0.80
   1 -13   2    2.10    0.90
   1 -13   2    2.00    0.90
  -2  13  -2   50.29    2.90
  -2  13  -2   47.30    2.50
  -2  13  -2   50.39    2.80
   2 -13   2   46.40    2.40
   2 -13   2   51.59    2.90
   2 -13   2   51.79    3.00
  -3  13  -2   64.69    3.00
  -3  13  -2   73.99    3.70
  -3  13  -2   67.39    3.50
   3 -13   2   70.79    3.50
   3 -13   2   69.49    3.40
   3 -13   2   70.19    3.60
   3 -13   2   62.29    3.00
  -4  13  -2    0.20    0.70
  -4  13  -2    2.80    0.90
   4 -13   2    0.50    0.60
   4 -13   2   -0.20    0.70
   4 -13   2    1.60    0.90
   4 -13   2   -0.40    0.60
  -5  13  -2    2.50    1.00
  -5  13  -2    1.30    0.80
   5 -13   2    0.90    0.80
   5 -13   2    1.30    0.70
   5 -13   2    3.90    1.00
   5 -13   2    1.60    0.90
   2  12  -2   46.50    2.60
   2  12  -2   42.70    2.60
   2  12  -2   45.20    2.70
   2  12  -2   44.20    2.50
  -2 -12   2   46.20    2.60
  -2 -12   2   43.20    2.60
   1  12  -2    2.60    0.80
   1  12  -2    1.50    0.80
   1  12  -2    1.00    0.70
   1  12  -2    1.80    0.80
  -1 -12   2    1.60    0.80
  -1 -12   2    1.90    0.60
  -1 -12   2    1.70    0.80
   0  12  -2   41.70    2.50
   0  12  -2   43.10    2.40
   0  12  -2   40.40    2.30
   0  12  -2   42.40    2.60
   0 -12   2   45.60    2.70
   0 -12   2   45.00    2.20
   0 -12   2   46.50    2.60
  -1  12  -2    7.20    1.10
  -1  12  -2   12.00    1.50
  -1  12  -2    9.80    1.40
  -1  12  -2   10.80    1.20
   1 -12   2   11.30    1.10
   1 -12   2    9.10    1.30
   1 -12   2    9.00    1.30
  -2  12  -2   -0.30    0.50
  -2  12  -2   -0.80    0.50
  -2  12  -2   -0.50    0.50
  -2  12  -2   -0.20    0.40
   2 -12   2   -0.40    0.50
   2 -12   2   -0.50    0.70
   2 -12   2    0.20    0.40
  -3  12  -2   18.30    1.30
  -3  12  -2   20.60    1.80
  -3  12  -2   23.80    1.90
   3 -12   2   19.40    1.60
   3 -12   2   19.30    1.90
   3 -12   2   20.70    1.80
   3 -12   2   20.60    1.50
  -4  12  -2   19.50    1.90
  -4  12  -2   20.90    2.00
   4 -12   2   20.60    1.80
   4 -12   2   21.00    1.60
   4 -12   2   22.00    1.90
   4 -12   2   19.70    1.70
  -5  12  -2   63.09    3.30
  -5  12  -2   60.29    3.20
   5 -12   2   67.59    3.20
   5 -12   2   65.29    3.10
   5 -12   2   67.99    3.40
   5 -12   2   66.09    3.30
  -6  12  -2    8.20    1.20
   6 -12   2    9.00    1.30
   6 -12   2    9.30    1.30
   6 -12   2   11.90    1.40
   6 -12   2    8.00    1.30
  -7  12  -2    4.10    1.00
   7 -12   2    3.40    1.00
   7 -12   2    4.40    1.00
   7 -12   2    6.80    1.20
   3  11  -2    3.60    1.00
   3  11  -2    3.10    0.90
   3  11  -2    3.40    0.90
   3  11  -2    3.20    0.80
  -3 -11   2    3.20    0.90
  -3 -11   2    1.20    0.90
  -3 -11   2    3.00    0.80
   2  11  -2   11.60    1.30
   2  11  -2   12.80    1.50
   2  11  -2   10.40    1.20
   2  11  -2    8.20    1.20
  -2 -11   2   11.70    1.30
  -2 -11   2    9.80    1.20
   1  11  -2   13.90    1.30
   1  11  -2   12.20    1.30
   1  11  -2   13.50    1.50
   1  11  -2    9.60    1.20
  -1 -11   2   11.50    1.30
  -1 -11   2   10.30    1.00
  -1 -11   2   11.90    1.40
   0  11  -2    1.40    0.60
   0  11  -2    0.10    0.60
   0  11  -2    1.40    0.60
   0  11  -2    0.50    0.50
   0 -11   2    0.90    0.50
   0 -11   2    1.30    0.60
   0 -11   2   -0.10    0.60
  -1  11  -2    6.50    1.00
  -1  11  -2    5.10    0.90
  -1  11  -2    6.90    0.90
  -1  11  -2    6.90    1.10
   1 -11   2    7.20    1.10
   1 -11   2    8.50    1.20
   1 -11   2    6.40    0.80
  -2  11  -2    6.70    1.00
  -2  11  -2    6.80    0.80
  -2  11  -2    8.00    1.10
  -2  11  -2    6.70    1.10
   2 -11   2    9.70    1.30
   2 -11   2    8.90    1.20
   2 -11   2    7.20    0.90
   2 -11   2    7.60    1.20
  -3  11  -2   40.90    2.40
  -3  11  -2   36.90    2.30
  -3  11  -2   41.50    2.30
  -3  11  -2   39.20    1.90
   3 -11   2   39.70    2.20
   3 -11   2   42.40    2.30
   3 -11   2   39.90    2.40
   3 -11   2   39.60    2.10
  -4  11  -2   33.10    2.10
  -4  11  -2   30.10    1.60
   4 -11   2   34.10    2.20
   4 -11   2   35.60    1.90
   4 -11   2   33.80    2.00
  -5  11  -2   11.70    1.40
   5 -11   2   10.20    1.30
   5 -11   2    7.50    1.10
   5 -11   2   10.70    1.30
  -6  11  -2    0.20    0.60
   6 -11   2    0.10    0.60
   6 -11   2    0.50    0.60
   6 -11   2    1.30    0.70
  -7  11  -2    1.60    0.80
   7 -11   2    2.70    0.80
   7 -11   2    2.30    0.80
   7 -11   2    4.00    1.00
   5  10  -2    0.80    0.80
   4  10  -2   52.09    2.80
   4  10  -2   51.29    2.60
   4  10  -2   52.79    2.50
  -4 -10   2   53.39    2.60
  -4 -10   2   39.50    2.80
   3  10  -2    5.70    1.00
   3  10  -2    5.80    0.90
   3  10  -2    5.90    1.00
   3  10  -2    5.60    0.90
  -3 -10   2    6.00    1.10
  -3 -10   2    4.30    0.80
  -3 -10   2    6.60    1.00
   2  10  -2    2.90    0.70
   2  10  -2    4.40    0.90
   2  10  -2    4.10    0.80
   2  10  -2    4.00    0.80
  -2 -10   2    4.20    0.80
  -2 -10   2    3.80    0.80
   1  10  -2   57.39    2.80
   1  10  -2   56.09    2.60
   1  10  -2   56.19    2.60
   1  10  -2   50.39    2.70
  -1 -10   2   59.89    2.40
  -1 -10   2   52.99    2.70
  -1 -10   2   51.29    2.70
   0  10  -2   16.70    1.40
   0  10  -2   16.80    1.30
   0  10  -2   18.80    1.50
   0  10  -2   15.20    1.30
   0 -10   2   17.30    1.40
   0 -10   2   16.80    1.10
   0 -10   2   16.80    1.40
  -1  10  -2    4.90    0.80
  -1  10  -2    5.80    0.80
  -1  10  -2    4.80    0.80
  -1  10  -2    2.40    0.80
   1 -10   2    4.70    0.60
   1 -10   2    3.10    0.80
   1 -10   2    4.70    0.90
  -2  10  -2    1.20    0.60
  -2  10  -2    0.80    0.40
  -2  10  -2   -0.10    0.50
  -2  10  -2    1.50    0.60
   2 -10   2    0.50    0.60
   2 -10   2    2.00    0.50
   2 -10   2    0.60    0.60
   2 -10   2    2.10    0.60
  -3  10  -2   25.00    1.30
  -3  10  -2   24.40    1.70
  -3  10  -2   22.30    1.60
   3 -10   2   22.30    1.70
   3 -10   2   25.20    1.60
   3 -10   2   26.10    1.50
  -4  10  -2   26.80    1.30
  -4  10  -2   26.50    1.80
   4 -10   2   28.80    1.70
   4 -10   2   27.70    1.70
   4 -10   2   23.50    1.80
  -5  10  -2   31.60    2.00
   5 -10   2   28.20    1.90
   5 -10   2   34.20    1.90
   5 -10   2   30.70    1.90
  -6  10  -2   75.29    3.50
   6 -10   2   75.79    3.50
   6 -10   2   78.79    3.60
   6 -10   2   81.09    3.50
  -7  10  -2   19.10    2.00
  -7  10  -2   22.00    1.70
   7 -10   2   20.60    1.80
   7 -10   2   21.20    1.80
   7 -10   2   21.20    1.70
  -8  10  -2    0.40    0.70
  -8  10  -2    0.70    0.60
   8 -10   2   -0.80    0.60
   8 -10   2    0.20    0.70
   8 -10   2    0.10    0.60
   5   9  -2    5.00    1.10
   5   9  -2    3.60    0.90
  -5  -9   2    4.60    0.90
  -5  -9   2    3.30    1.00
   4   9  -2   17.90    1.40
   4   9  -2   17.30    1.30
   4   9  -2   21.00    1.60
  -4  -9   2   13.70    1.60
  -4  -9   2   18.00    1.40
   3   9  -2    1.90    0.70
   3   9  -2    2.40    0.60
   3   9  -2    0.80    0.60
   3   9  -2    2.10    0.70
  -3  -9   2    1.30    0.60
  -3  -9   2    1.90    0.70
  -3  -9   2    2.50    0.80
   2   9  -2  145.19    5.30
   2   9  -2  140.59    5.40
   2   9  -2  138.89    5.40
   2   9  -2  146.69    5.50
  -2  -9   2  142.29    5.50
  -2  -9   2  142.49    5.40
   1   9  -2   84.39    3.60
   1   9  -2   78.99    3.40
   1   9  -2   83.39    3.50
   1   9  -2   86.59    3.40
  -1  -9   2   84.59    3.20
  -1  -9   2   81.19    3.50
  -1  -9   2   84.19    3.50
   0   9  -2   44.00    2.10
   0   9  -2   46.60    1.80
   0   9  -2   39.00    2.10
   0   9  -2   45.50    2.10
   0   9  -2   44.20    2.30
   0  -9   2   43.70    1.90
   0  -9   2   43.10    2.20
   0  -9   2   44.50    2.30
  -1   9  -2   -0.20    0.20
  -1   9  -2    0.10    0.40
  -1   9  -2    0.20    0.30
  -1   9  -2   -0.20    0.50
  -1   9  -2    0.20    0.50
   1  -9   2   -0.20    0.40
   1  -9   2    0.20    0.30
   1  -9   2   -0.40    0.40
   1  -9   2   -0.10    0.40
  -2   9  -2    1.30    0.60
  -2   9  -2    2.40    0.60
  -2   9  -2    1.90    0.50
   2  -9   2    2.30    0.50
   2  -9   2    1.20    0.60
   2  -9   2    1.70    0.50
  -3   9  -2   96.19    3.60
  -3   9  -2   97.99    3.90
  -3   9  -2  106.69    4.10
   3  -9   2   93.09    3.90
   3  -9   2   97.89    4.00
   3  -9   2  100.39    3.80
  -4   9  -2   33.30    1.90
  -4   9  -2   32.70    1.40
   4  -9   2   33.20    2.00
   4  -9   2   33.30    1.90
   4  -9   2   37.00    1.90
  -5   9  -2   12.30    1.20
   5  -9   2   16.30    1.30
   5  -9   2   16.00    1.30
   5  -9   2   10.30    1.10
  -6   9  -2    0.00    0.40
   6  -9   2   -0.20    0.50
   6  -9   2    0.50    0.50
   6  -9   2    0.30    0.60
  -7   9  -2    3.20    0.90
  -7   9  -2    3.00    0.80
   7  -9   2    1.60    0.70
   7  -9   2    3.30    0.90
   7  -9   2    2.30    0.70
  -8   9  -2    0.30    0.50
  -8   9  -2    0.30    0.60
   8  -9   2    0.00    0.70
   8  -9   2   -0.30    0.60
   8  -9   2    1.00    0.60
   6   8  -2   22.80    1.80
  -6  -8   2   15.80    1.80
   5   8  -2    8.30    1.20
   5   8  -2   10.90    1.00
   5   8  -2   10.20    1.10
  -5  -8   2    9.00    1.30
  -5  -8   2    9.70    1.00
   4   8  -2   25.40    1.50
   4   8  -2   29.90    1.80
   4   8  -2   27.60    1.60
  -4  -8   2   23.40    1.90
  -4  -8   2   26.70    1.60
   3   8  -2   68.69    3.00
   3   8  -2   72.99    3.10
   3   8  -2   75.09    3.00
   3   8  -2   70.59    3.10
  -3  -8   2   70.99    3.10
  -3  -8   2   69.49    3.30
  -3  -8   2   69.29    3.00
   2   8  -2   37.30    2.00
   2   8  -2   41.40    1.90
   2   8  -2   38.50    2.00
   2   8  -2   41.50    2.00
  -2  -8   2   39.70    2.00
  -2  -8   2   37.80    2.00
   1   8  -2  129.99    4.70
   1   8  -2  122.59    4.80
   1   8  -2  130.89    4.80
   1   8  -2  128.69    4.70
  -1  -8   2  128.39    4.50
  -1  -8   2  125.89    4.80
  -1  -8   2  129.59    4.80
   0   8  -2   24.80    1.40
   0   8  -2   24.50    1.50
   0   8  -2   23.40    1.30
   0   8  -2   22.60    1.40
   0   8  -2   25.00    1.10
   0  -8   2   19.90    1.40
   0  -8   2   24.60    1.40
   0  -8   2   22.30    1.20
  -1   8  -2   39.20    1.90
  -1   8  -2   38.10    2.00
  -1   8  -2   37.70    1.70
   1  -8   2   37.00    1.80
   1  -8   2   37.20    1.70
   1  -8   2   43.80    2.10
  -2   8  -2   28.10    1.60
  -2   8  -2   27.40    1.50
  -2   8  -2   26.30    1.30
   2  -8   2   25.70    1.40
   2  -8   2   26.50    1.50
   2  -8   2   24.80    1.60
   2  -8   2   29.30    1.40
  -3   8  -2   13.90    0.80
  -3   8  -2   12.40    1.10
  -3   8  -2   13.60    1.10
   3  -8   2   13.80    1.00
   3  -8   2   10.60    1.10
   3  -8   2   13.30    1.10
   3  -8   2   13.10    0.80
  -4   8  -2   48.20    2.40
  -4   8  -2   48.90    1.90
   4  -8   2   48.30    2.40
   4  -8   2   54.69    2.30
   4  -8   2   51.79    1.90
   4  -8   2   50.09    2.30
  -5   8  -2   52.99    2.60
   5  -8   2   56.59    2.70
   5  -8   2   58.39    2.70
   5  -8   2   59.79    2.70
  -6   8  -2  101.99    4.10
   6  -8   2  107.59    4.20
   6  -8   2  107.19    4.30
   6  -8   2  100.59    4.20
  -7   8  -2   45.10    2.60
  -7   8  -2   47.50    2.30
   7  -8   2   45.30    2.50
   7  -8   2   45.40    2.50
   7  -8   2   49.10    2.40
  -8   8  -2    0.30    0.50
  -8   8  -2    1.60    0.70
   8  -8   2    1.10    0.70
   8  -8   2    0.70    0.60
   8  -8   2    1.60    0.60
  -9   8  -2    2.80    0.90
   9  -8   2    3.20    1.00
   9  -8   2    3.10    0.90
   7   7  -2   18.90    1.70
  -7  -7   2   15.70    1.90
   6   7  -2    0.20    0.60
  -6  -7   2    0.10    0.60
   5   7  -2    0.20    0.40
   5   7  -2    0.80    0.40
   5   7  -2    1.30    0.60
  -5  -7   2    0.70    0.40
  -5  -7   2    0.10    0.60
   4   7  -2   15.40    1.30
   4   7  -2   13.90    1.00
   4   7  -2   13.70    1.10
  -4  -7   2   13.30    1.40
  -4  -7   2   13.50    1.10
   3   7  -2   41.10    1.90
   3   7  -2   39.70    2.00
   3   7  -2   41.00    2.10
   3   7  -2   38.90    1.90
  -3  -7   2   39.30    2.20
  -3  -7   2   42.20    1.90
  -3  -7   2   39.10    1.90
   2   7  -2   65.99    2.70
   2   7  -2   69.09    2.80
   2   7  -2   69.49    2.90
   2   7  -2   69.19    2.80
   2   7  -2   69.79    2.90
  -2  -7   2   70.59    2.80
  -2  -7   2   64.49    2.80
   1   7  -2  160.68    5.60
   1   7  -2  153.98    5.70
   1   7  -2  166.38    5.50
   1   7  -2  161.18    5.70
   1   7  -2  156.68    5.50
   1   7  -2  160.28    5.70
  -1  -7   2  156.98    5.70
  -1  -7   2  159.58    5.50
  -1  -7   2  160.88    5.80
   0   7  -2  851.71   27.90
   0   7  -2  898.11   27.60
   0   7  -2  869.11   27.70
   0   7  -2  819.82   27.80
   0   7  -2  828.02   27.80
   0  -7   2  878.31   27.70
   0  -7   2  862.81   27.80
   0  -7   2  868.51   28.00
  -1   7  -2  209.38    7.30
  -1   7  -2  210.68    7.10
  -1   7  -2  214.68    7.10
  -1   7  -2  206.38    7.30
   1  -7   2  219.58    7.10
   1  -7   2  200.88    7.20
   1  -7   2  215.98    7.10
   1  -7   2  205.08    7.30
  -2   7  -2   81.29    3.20
  -2   7  -2   78.39    3.30
  -2   7  -2   86.39    3.00
  -2   7  -2   86.89    3.20
   2  -7   2   81.19    3.30
   2  -7   2   87.59    3.10
   2  -7   2   86.09    3.10
  -3   7  -2    0.00    0.40
  -3   7  -2   -0.10    0.30
  -3   7  -2    0.10    0.20
   3  -7   2    0.20    0.20
   3  -7   2   -0.10    0.30
   3  -7   2   -0.30    0.40
   3  -7   2    0.40    0.40
  -4   7  -2   33.20    1.70
   4  -7   2   31.00    1.70
   4  -7   2   31.90    1.70
   4  -7   2   30.70    1.70
  -5   7  -2    8.70    0.90
   5  -7   2    8.90    1.00
   5  -7   2    6.20    0.80
   5  -7   2    8.30    0.90
  -6   7  -2    7.00    1.00
  -6   7  -2    4.80    0.70
   6  -7   2    5.50    0.80
   6  -7   2    5.70    0.90
   6  -7   2    4.00    0.80
  -7   7  -2   12.60    1.20
  -7   7  -2   10.80    1.30
   7  -7   2   10.70    1.30
   7  -7   2   12.40    1.10
   7  -7   2    9.90    1.20
  -8   7  -2    8.50    1.30
  -8   7  -2    6.30    0.90
   8  -7   2    7.80    1.20
   8  -7   2    7.30    1.20
   8  -7   2    7.50    1.00
  -9   7  -2    7.40    1.20
   9  -7   2   10.90    1.50
   9  -7   2    6.60    1.20
   7   6  -2   11.70    1.40
  -7  -6   2   11.90    1.60
   6   6  -2    6.00    0.70
   6   6  -2    6.10    0.70
   6   6  -2    6.00    1.00
  -6  -6   2    6.00    0.70
  -6  -6   2    4.40    1.00
   5   6  -2   42.40    2.10
   5   6  -2   36.80    1.80
   5   6  -2   40.30    1.80
  -5  -6   2   39.20    1.80
  -5  -6   2   35.70    2.30
   4   6  -2  192.58    6.60
   4   6  -2  187.38    6.80
   4   6  -2  196.18    6.60
  -4  -6   2  201.48    6.60
  -4  -6   2  174.38    7.00
   3   6  -2   28.10    1.40
   3   6  -2   26.60    1.40
   3   6  -2   28.00    1.40
   3   6  -2   26.50    1.50
  -3  -6   2   27.60    1.50
  -3  -6   2   25.90    1.40
   2   6  -2    1.40    0.40
   2   6  -2    1.40    0.40
   2   6  -2    1.50    0.40
   2   6  -2    1.80    0.30
   2   6  -2    0.50    0.40
  -2  -6   2    0.10    0.30
  -2  -6   2    0.70    0.40
   1   6  -2  287.17    9.40
   1   6  -2  272.37    9.40
   1   6  -2  278.47    9.50
   1   6  -2  287.87    9.30
   1   6  -2  289.47    9.30
   1   6  -2  275.87    9.40
  -1  -6   2  268.47    9.50
  -1  -6   2  296.77    9.30
  -1  -6   2  275.07    9.40
   0   6  -2  516.85   17.20
   0   6  -2  542.55   17.10
   0   6  -2  504.95   17.40
   0   6  -2  489.65   17.30
   0   6  -2  530.55   17.10
   0  -6   2  556.04   17.30
   0  -6   2  565.94   17.20
   0  -6   2  535.55   17.30
  -1   6  -2  210.28    7.00
  -1   6  -2  208.18    7.00
  -1   6  -2  202.38    7.10
  -1   6  -2  210.68    7.20
   1  -6   2  213.88    7.00
   1  -6   2  199.38    7.20
   1  -6   2  214.08    7.00
  -2   6  -2   45.10    2.00
  -2   6  -2   46.80    1.90
  -2   6  -2   42.60    1.90
  -2   6  -2   48.60    1.70
   2  -6   2   44.80    1.80
   2  -6   2   42.70    1.90
   2  -6   2   41.80    2.00
   2  -6   2   45.10    1.70
  -3   6  -2    2.30    0.50
  -3   6  -2    2.20    0.30
  -3   6  -2    2.30    0.50
   3  -6   2    3.00    0.30
   3  -6   2    1.70    0.40
   3  -6   2    1.80    0.40
   3  -6   2    2.40    0.50
  -4   6  -2    2.40    0.50
   4  -6   2    1.70    0.50
   4  -6   2    2.10    0.50
   4  -6   2    1.10    0.40
  -5   6  -2   29.70    1.60
   5  -6   2   32.60    1.70
   5  -6   2   31.20    1.70
   5  -6   2   31.60    1.30
   5  -6   2   32.50    1.80
  -6   6  -2   76.69    3.30
  -6   6  -2   77.79    3.10
   6  -6   2   75.79    3.30
   6  -6   2   78.69    3.10
   6  -6   2   69.09    3.20
   6  -6   2   73.89    3.30
  -7   6  -2   27.30    1.90
  -7   6  -2   31.00    1.70
   7  -6   2   30.30    1.70
   7  -6   2   33.90    2.00
   7  -6   2   29.90    1.90
  -8   6  -2    0.20    0.60
  -8   6  -2    0.50    0.50
   8  -6   2    0.50    0.60
   8  -6   2    0.50    0.50
   8  -6   2    0.50    0.60
  -9   6  -2    9.10    1.40
   9  -6   2    9.70    1.40
   9  -6   2    8.50    1.30
   8   5  -2   -0.60    0.60
  -8  -5   2   -0.40    0.70
   7   5  -2    4.80    0.90
  -7  -5   2    3.50    1.00
   6   5  -2    3.70    0.50
   6   5  -2    4.20    0.60
   6   5  -2    4.70    0.80
  -6  -5   2    2.90    0.80
  -6  -5   2    4.00    0.50
   5   5  -2   11.40    0.90
   5   5  -2   11.60    0.90
   5   5  -2   12.60    0.90
   5   5  -2   12.60    1.10
  -5  -5   2   13.10    1.40
  -5  -5   2   11.30    0.80
  -5  -5   2   12.30    1.00
   4   5  -2  113.89    4.10
   4   5  -2  114.59    4.10
   4   5  -2  119.19    4.10
   4   5  -2  113.09    4.30
  -4  -5   2  111.89    4.00
  -4  -5   2  115.49    4.10
  -4  -5   2  107.99    4.40
   3   5  -2   16.20    1.00
   3   5  -2   17.30    1.00
   3   5  -2   16.40    1.00
   3   5  -2   16.10    0.90
   3   5  -2   15.80    1.10
   3   5  -2   18.10    0.90
  -3  -5   2   16.90    0.90
  -3  -5   2   17.80    1.00
  -3  -5   2   15.60    1.00
  -3  -5   2   16.00    1.00
   2   5  -2    6.30    0.70
   2   5  -2    6.40    0.60
   2   5  -2    5.60    0.60
   2   5  -2    6.60    0.60
   2   5  -2    7.00    0.60
   2   5  -2    7.20    0.50
   2   5  -2    6.40    0.60
  -2  -5   2    5.20    0.60
  -2  -5   2    6.80    0.60
  -2  -5   2    5.80    0.60
  -2  -5   2    6.60    0.60
   1   5  -2    1.40    0.40
   1   5  -2    1.30    0.20
   1   5  -2    1.10    0.30
   1   5  -2    1.70    0.40
   1   5  -2    1.20    0.30
   1   5  -2    1.30    0.30
   1   5  -2    0.70    0.30
  -1  -5   2    1.60    0.30
  -1  -5   2    1.10    0.20
  -1  -5   2    2.40    0.40
  -1  -5   2    0.90    0.30
  -1  -5   2    1.60    0.40
   0   5  -2    0.40    0.20
   0   5  -2    0.70    0.30
   0   5  -2    0.60    0.30
   0   5  -2    0.70    0.30
   0   5  -2    0.60    0.30
   0   5  -2    0.40    0.30
   0   5  -2    0.00    0.20
   0   5  -2    0.50    0.20
   0  -5   2    0.40    0.30
   0  -5   2    0.40    0.30
   0  -5   2    0.10    0.30
   0  -5   2    0.70    0.30
   0  -5   2    0.60    0.30
   0  -5   2    0.30    0.20
   0  -5   2    0.80    0.30
  -1   5  -2  858.11   29.40
  -1   5  -2  944.81   29.40
  -1   5  -2  914.51   29.40
  -1   5  -2  929.71   29.20
  -1   5  -2  928.11   29.30
   1  -5   2  906.11   29.30
   1  -5   2  947.51   29.40
   1  -5   2  873.11   29.40
   1  -5   2  890.61   29.40
   1  -5   2  920.11   29.40
   1  -5   2  932.41   29.30
  -2   5  -2   30.60    1.40
  -2   5  -2   30.70    1.40
  -2   5  -2   27.10    1.40
  -2   5  -2   29.10    1.30
  -2   5  -2   31.00    1.10
   2  -5   2   28.20    1.40
   2  -5   2   29.20    1.40
   2  -5   2   29.50    1.10
   2  -5   2   29.50    1.40
   2  -5   2   28.10    1.30
   2  -5   2   29.10    1.40
  -3   5  -2  129.59    4.50
  -3   5  -2  134.19    4.50
  -3   5  -2  121.29    4.50
  -3   5  -2  118.99    4.40
  -3   5  -2  123.09    4.40
   3  -5   2  125.79    4.40
   3  -5   2  120.19    4.50
   3  -5   2  117.69    4.40
   3  -5   2  123.19    4.40
   3  -5   2  130.29    4.50
   3  -5   2  125.69    4.50
   3  -5   2  129.09    4.50
  -4   5  -2   95.09    3.60
  -4   5  -2   96.79    3.60
   4  -5   2   98.79    3.70
   4  -5   2   94.19    3.60
   4  -5   2  100.49    3.60
   4  -5   2   97.49    3.70
   4  -5   2  101.49    3.40
  -5   5  -2    3.20    0.60
  -5   5  -2    4.40    0.60
  -5   5  -2    5.20    0.80
   5  -5   2    4.40    0.60
   5  -5   2    4.00    0.60
   5  -5   2    3.90    0.50
   5  -5   2    4.40    0.70
   5  -5   2    3.90    0.60
  -6   5  -2    6.40    0.80
  -6   5  -2    7.00    0.90
  -6   5  -2    6.70    0.80
   6  -5   2    6.70    0.80
   6  -5   2    7.00    0.90
   6  -5   2    7.40    0.80
  -7   5  -2    4.80    0.70
  -7   5  -2    6.40    1.00
  -7   5  -2    7.10    0.80
   7  -5   2    5.80    1.00
   7  -5   2    4.90    0.70
   7  -5   2    5.30    0.70
  -8   5  -2   35.20    2.20
  -8   5  -2   33.60    1.80
   8  -5   2   35.00    2.20
   8  -5   2   33.40    1.80
   8  -5   2   33.50    1.70
  -9   5  -2   10.20    1.40
   9  -5   2    8.50    1.30
   9  -5   2   10.70    1.50
   8   4  -2    5.30    1.00
  -8  -4   2    3.90    1.10
   7   4  -2   33.90    1.90
  -7  -4   2   33.10    2.30
   6   4  -2    8.20    0.60
   6   4  -2    8.00    0.90
   6   4  -2    9.20    0.70
   6   4  -2    8.90    0.70
  -6  -4   2    7.20    1.10
  -6  -4   2    9.70    0.70
   5   4  -2  115.99    4.40
   5   4  -2  114.59    4.00
   5   4  -2  112.89    4.10
   5   4  -2  115.49    4.00
  -5  -4   2  109.49    4.60
  -5  -4   2  115.89    4.00
  -5  -4   2  118.19    4.00
   4   4  -2  180.58    6.10
   4   4  -2  181.48    6.10
   4   4  -2  182.68    6.20
   4   4  -2  180.38    6.30
   4   4  -2  176.08    6.20
  -4  -4   2  183.88    6.10
  -4  -4   2  184.48    6.10
  -4  -4   2  183.08    6.20
  -4  -4   2  174.38    6.50
   3   4  -2   34.90    1.50
   3   4  -2   32.40    1.40
   3   4  -2   37.60    1.40
   3   4  -2   34.30    1.50
   3   4  -2   34.10    1.40
   3   4  -2   32.50    1.60
  -3  -4   2   35.60    1.50
  -3  -4   2   33.90    1.40
  -3  -4   2   33.90    1.50
  -3  -4   2   34.90    1.70
  -3  -4   2   34.80    1.40
   2   4  -2   38.70    1.60
   2   4  -2   43.70    1.70
   2   4  -2   41.60    1.70
   2   4  -2   44.50    1.60
   2   4  -2   35.50    1.70
   2   4  -2   42.90    1.70
   2   4  -2   39.90    1.70
  -2  -4   2   44.50    1.70
  -2  -4   2   44.20    1.80
  -2  -4   2   44.30    1.70
  -2  -4   2   42.70    1.70
  -2  -4   2   42.80    1.70
  -2  -4   2   39.60    1.80
   1   4  -2   13.50    0.80
   1   4  -2   15.50    0.80
   1   4  -2   15.10    0.60
   1   4  -2   14.20    0.70
   1   4  -2   13.70    0.80
   1   4  -2   13.90    0.80
  -1  -4   2   14.60    0.80
  -1  -4   2   15.30    0.70
  -1  -4   2   15.00    0.80
  -1  -4   2   13.40    0.80
  -1  -4   2   15.70    0.80
   0   4  -2   93.19    3.20
   0   4  -2   98.09    3.40
   0   4  -2   92.89    3.20
   0   4  -2   90.39    3.30
   0   4  -2   98.09    3.40
   0   4  -2   90.99    3.30
   0   4  -2   92.39    3.40
   0   4  -2   93.29    3.30
   0  -4   2   94.49    3.40
   0  -4   2  103.89    3.40
   0  -4   2   95.99    3.30
   0  -4   2   99.59    3.40
   0  -4   2   97.19    3.30
   0  -4   2   97.19    3.20
   0  -4   2   86.99    3.20
  -1   4  -2  440.76   14.00
  -1   4  -2  432.86   14.00
  -1   4  -2  421.66   14.10
  -1   4  -2  444.06   14.10
  -1   4  -2  433.16   14.20
  -1   4  -2  436.66   14.20
  -1   4  -2  442.96   14.20
   1  -4   2  446.36   14.20
   1  -4   2  428.06   14.10
   1  -4   2  455.45   14.10
   1  -4   2  405.06   14.10
   1  -4   2  431.86   14.00
   1  -4   2  434.16   14.00
   1  -4   2  424.56   14.10
  -2   4  -2  741.73   23.90
  -2   4  -2  752.02   24.00
  -2   4  -2  749.62   23.80
  -2   4  -2  746.03   24.00
  -2   4  -2  725.83   24.00
  -2   4  -2  762.72   24.00
  -2   4  -2  726.63   23.90
   2  -4   2  750.42   23.90
   2  -4   2  765.02   24.00
   2  -4   2  774.82   24.00
   2  -4   2  745.13   23.90
   2  -4   2  708.83   23.90
   2  -4   2  731.03   23.90
   2  -4   2  715.33   24.00
  -3   4  -2  616.64   19.40
  -3   4  -2  599.74   19.40
  -3   4  -2  595.24   19.30
  -3   4  -2  615.34   19.40
  -3   4  -2  583.14   19.40
   3  -4   2  579.54   19.40
   3  -4   2  622.64   19.40
   3  -4   2  582.24   19.40
   3  -4   2  624.64   19.40
   3  -4   2  560.54   19.40
  -4   4  -2  147.09    4.80
  -4   4  -2  127.49    4.70
  -4   4  -2  133.39    4.70
   4  -4   2  132.39    4.70
   4  -4   2  131.29    4.70
   4  -4   2  133.19    4.80
   4  -4   2  137.99    4.70
   4  -4   2  132.89    4.80
   4  -4   2  136.69    4.80
  -5   4  -2   17.80    1.10
  -5   4  -2   17.80    1.20
  -5   4  -2   15.90    1.10
   5  -4   2   17.50    1.10
   5  -4   2   18.30    1.00
   5  -4   2   17.40    1.20
   5  -4   2   17.30    1.00
   5  -4   2   17.40    1.10
  -6   4  -2   38.30    1.70
  -6   4  -2   35.30    1.90
  -6   4  -2   36.40    1.70
   6  -4   2   37.30    2.00
   6  -4   2   37.70    1.70
   6  -4   2   37.10    1.80
   6  -4   2   38.20    1.70
  -7   4  -2   43.40    2.10
  -7   4  -2   48.10    2.40
  -7   4  -2   49.50    2.10
   7  -4   2   51.89    2.50
   7  -4   2   46.70    2.10
   7  -4   2   49.10    2.10
  -8   4  -2   19.00    1.20
  -8   4  -2   22.20    1.30
  -8   4  -2   22.40    1.70
   8  -4   2   20.70    1.30
   8  -4   2   19.50    1.30
   8  -4   2   21.70    1.70
  -9   4  -2   39.10    2.50
   9  -4   2   46.40    2.70
   9   3  -2   17.50    1.80
   9   3  -2   17.80    1.60
  -9  -3   2   18.50    2.10
   8   3  -2    1.00    0.60
  -8  -3   2    0.10    0.70
   7   3  -2    2.60    0.60
   7   3  -2    2.90    0.50
  -7  -3   2    3.00    0.90
   6   3  -2    2.00    0.30
   6   3  -2    1.40    0.40
   6   3  -2    1.80    0.40
   6   3  -2    1.60    0.60
   6   3  -2    1.80    0.30
  -6  -3   2    1.80    0.30
  -6  -3   2    0.70    0.60
  -6  -3   2    1.70    0.30
   5   3  -2   44.30    1.70
   5   3  -2   45.00    1.80
   5   3  -2   43.50    2.00
   5   3  -2   43.40    1.70
  -5  -3   2   44.90    1.70
  -5  -3   2   46.50    1.70
  -5  -3   2   44.50    2.30
   4   3  -2   12.70    0.90
   4   3  -2   12.40    0.70
   4   3  -2   13.80    0.70
   4   3  -2   12.60    0.80
  -4  -3   2   13.00    0.70
  -4  -3   2   13.60    1.10
  -4  -3   2   14.00    0.70
   3   3  -2  195.78    6.70
   3   3  -2  201.98    6.90
   3   3  -2  204.38    6.70
   3   3  -2  197.88    6.70
   3   3  -2  201.88    6.70
   3   3  -2  205.28    6.90
  -3  -3   2  207.08    6.70
  -3  -3   2  195.88    7.00
  -3  -3   2  212.98    6.80
  -3  -3   2  200.58    6.70
  -3  -3   2  200.38    6.70
   2   3  -2  102.29    3.50
   2   3  -2  103.29    3.60
   2   3  -2  105.29    3.50
   2   3  -2  100.19    3.60
   2   3  -2  103.69    3.60
   2   3  -2   94.59    3.50
  -2  -3   2  103.59    3.50
  -2  -3   2  112.99    3.70
  -2  -3   2  102.89    3.70
  -2  -3   2  110.39    3.60
  -2  -3   2   96.89    3.50
   1   3  -2   10.90    0.60
   1   3  -2    9.80    0.60
   1   3  -2   11.40    0.70
   1   3  -2   11.60    0.60
   1   3  -2    9.90    0.60
   1   3  -2   10.90    0.50
   1   3  -2    9.50    0.60
   1   3  -2   11.20    0.70
  -1  -3   2   10.80    0.60
  -1  -3   2   11.50    0.70
  -1  -3   2   11.70    0.50
  -1  -3   2   11.60    0.70
  -1  -3   2    9.70    0.60
  -1  -3   2   10.70    0.60
  -1  -3   2   11.40    0.60
   0   3  -2    1.10    0.30
   0   3  -2    1.50    0.20
   0   3  -2    1.40    0.30
   0   3  -2    1.20    0.20
   0   3  -2    1.40    0.30
   0   3  -2    1.80    0.20
   0   3  -2    1.60    0.30
   0  -3   2    1.20    0.30
   0  -3   2    1.20    0.30
   0  -3   2    1.00    0.20
   0  -3   2    1.10    0.20
   0  -3   2    1.40    0.20
   0  -3   2    0.90    0.20
   0  -3   2    1.70    0.20
   0  -3   2    1.90    0.30
  -1   3  -2 7737.93  240.48
  -1   3  -2 7086.29  240.08
  -1   3  -2 7760.12  240.68
  -1   3  -2 7757.42  240.48
  -1   3  -2 7700.43  240.38
  -1   3  -2 7376.56  239.48
   1  -3   2 7106.49  240.38
   1  -3   2 7428.66  240.18
   1  -3   2 7457.95  240.58
   1  -3   2 7801.32  240.38
   1  -3   2 7528.45  240.18
   1  -3   2 7527.25  240.28
  -2   3  -2  840.22   27.90
  -2   3  -2  893.01   28.10
  -2   3  -2  902.51   27.90
  -2   3  -2  831.12   27.90
  -2   3  -2  941.71   27.90
   2  -3   2  869.51   27.80
   2  -3   2  866.01   27.90
   2  -3   2  903.21   27.90
   2  -3   2  821.42   27.90
   2  -3   2  821.02   27.90
  -3   3  -2  208.68    7.30
  -3   3  -2  229.88    7.30
  -3   3  -2  211.88    7.30
  -3   3  -2  221.18    7.20
  -3   3  -2  210.08    7.30
   3  -3   2  222.38    7.30
   3  -3   2  216.28    7.20
   3  -3   2  216.48    7.30
   3  -3   2  210.98    7.30
   3  -3   2  226.38    7.30
   3  -3   2  221.78    7.30
  -4   3  -2   27.60    1.30
  -4   3  -2   29.30    1.30
  -4   3  -2   27.50    1.40
  -4   3  -2   27.60    1.30
   4  -3   2   26.10    1.40
   4  -3   2   32.30    1.50
   4  -3   2   28.50    1.40
   4  -3   2   29.10    1.30
   4  -3   2   28.40    1.30
   4  -3   2   28.80    1.20
  -5   3  -2   85.59    3.00
  -5   3  -2   79.19    3.00
  -5   3  -2   83.89    3.00
  -5   3  -2   72.09    3.10
  -5   3  -2   76.19    3.00
   5  -3   2   77.79    3.00
   5  -3   2   74.79    3.00
   5  -3   2   75.29    2.80
   5  -3   2   77.69    2.90
   5  -3   2   80.99    3.20
   5  -3   2   79.99    3.00
  -6   3  -2   16.50    1.10
  -6   3  -2   17.00    1.10
  -6   3  -2   17.70    1.30
   6  -3   2   17.40    0.90
   6  -3   2   17.30    1.10
   6  -3   2   19.20    1.40
   6  -3   2   18.80    1.10
  -7   3  -2   -0.10    0.50
  -7   3  -2   -0.30    0.30
  -7   3  -2    0.00    0.30
   7  -3   2    0.60    0.60
   7  -3   2   -0.10    0.40
   7  -3   2   -0.60    0.30
  -8   3  -2   29.90    1.90
  -8   3  -2   27.70    1.70
  -8   3  -2   29.90    1.60
   8  -3   2   30.00    2.10
   8  -3   2   32.30    1.90
  -9   3  -2   12.20    1.50
   9  -3   2   13.70    1.60
   9   2  -2    4.20    0.90
   9   2  -2    2.70    0.70
  -9  -2   2    4.10    1.20
   8   2  -2   60.79    2.90
   8   2  -2   63.79    2.80
  -8  -2   2   59.39    3.30
   7   2  -2    1.10    0.40
   7   2  -2    0.50    0.40
  -7  -2   2    1.10    0.70
   6   2  -2  199.78    6.60
   6   2  -2  207.08    6.90
   6   2  -2  203.08    6.60
   6   2  -2  194.38    7.00
  -6  -2   2  209.98    6.60
  -6  -2   2  197.78    7.40
   5   2  -2   72.29    2.70
   5   2  -2   70.39    2.40
   5   2  -2   69.79    2.40
   5   2  -2   71.29    2.40
   5   2  -2   73.59    2.80
  -5  -2   2   72.39    2.50
  -5  -2   2   69.99    3.10
   4   2  -2   45.20    1.60
   4   2  -2   46.10    1.80
   4   2  -2   43.40    1.90
   4   2  -2   46.10    1.60
  -4  -2   2   46.10    1.60
  -4  -2   2   42.90    1.60
  -4  -2   2   40.50    2.00
   3   2  -2  140.19    4.80
   3   2  -2  138.99    5.00
   3   2  -2  154.78    5.10
   3   2  -2  139.89    4.70
   3   2  -2  159.38    5.00
   3   2  -2  146.79    4.90
   3   2  -2  145.09    5.00
   3   2  -2  142.19    4.70
  -3  -2   2  139.39    4.70
  -3  -2   2  141.99    4.70
  -3  -2   2  144.59    4.80
   2   2  -2   24.50    1.00
   2   2  -2   24.90    1.00
   2   2  -2   25.50    1.10
   2   2  -2   26.40    1.10
   2   2  -2   26.00    1.00
   2   2  -2   25.70    1.10
   2   2  -2   21.90    1.10
  -2  -2   2   25.30    1.00
  -2  -2   2   21.40    1.10
  -2  -2   2   26.00    1.20
  -2  -2   2   26.30    1.10
  -2  -2   2   25.40    1.00
  -2  -2   2   25.30    1.00
   1   2  -2   34.20    1.30
   1   2  -2   33.50    1.20
   1   2  -2   31.70    1.20
   1   2  -2   33.70    1.30
   1   2  -2   32.50    1.20
   1   2  -2   31.00    1.20
   1   2  -2   33.50    1.30
   1   2  -2   33.80    1.30
  -1  -2   2   33.90    1.30
  -1  -2   2   30.90    1.20
  -1  -2   2   30.60    1.30
  -1  -2   2   32.30    1.20
  -1  -2   2   35.70    1.30
  -1  -2   2   32.50    1.30
  -1  -2   2   33.00    1.20
   0   2  -2   16.60    0.70
   0   2  -2   18.10    0.80
   0   2  -2   16.50    0.80
   0   2  -2   16.70    0.80
   0  -2   2   17.20    0.80
   0  -2   2   16.20    0.80
   0  -2   2   15.70    0.70
   0  -2   2   19.10    0.80
  -1   2  -2 9999.00  318.97
  -2   2  -2   99.89    3.30
  -2   2  -2  104.09    3.50
  -2   2  -2   97.79    3.40
  -2   2  -2  100.49    3.50
   2  -2   2   94.89    3.40
   2  -2   2   95.89    3.40
   2  -2   2   99.89    3.30
   2  -2   2   98.89    3.50
   2  -2   2   99.29    3.50
  -3   2  -2  300.87    9.30
  -3   2  -2  297.37    9.30
  -3   2  -2  277.37    9.40
  -3   2  -2  278.57    9.30
  -3   2  -2  279.17    9.30
  -3   2  -2  285.77    9.10
   3  -2   2  276.27    9.20
   3  -2   2  275.97    9.10
   3  -2   2  266.47    9.40
   3  -2   2  281.37    9.30
   3  -2   2  281.97    9.30
   3  -2   2  296.47    9.40
   3  -2   2  275.77    9.30
  -4   2  -2   56.09    2.30
  -4   2  -2   55.89    1.90
  -4   2  -2   53.59    2.20
  -4   2  -2   56.89    2.20
  -4   2  -2   59.29    2.20
   4  -2   2   58.99    2.30
   4  -2   2   58.09    2.20
   4  -2   2   56.59    2.20
   4  -2   2   53.39    1.90
   4  -2   2   55.19    2.00
   4  -2   2   54.29    2.30
   4  -2   2   56.19    2.20
  -5   2  -2  108.99    3.70
  -5   2  -2   98.99    3.80
  -5   2  -2  107.19    3.60
  -5   2  -2   94.99    3.60
   5  -2   2   98.09    3.60
   5  -2   2   96.59    3.40
   5  -2   2  103.19    3.60
   5  -2   2  102.89    3.90
   5  -2   2   98.59    3.40
   5  -2   2   96.99    3.60
  -6   2  -2   15.30    1.00
  -6   2  -2   15.40    1.20
   6  -2   2   15.40    0.80
   6  -2   2   15.70    0.80
   6  -2   2   16.90    1.00
   6  -2   2   17.70    1.10
   6  -2   2   16.40    1.30
  -7   2  -2   13.90    1.20
  -7   2  -2   13.60    1.00
  -7   2  -2   12.80    1.00
   7  -2   2   14.50    1.40
   7  -2   2   13.40    1.00
   7  -2   2   14.60    0.80
   7  -2   2   14.20    1.00
  -8   2  -2   -0.10    0.50
   8  -2   2    0.90    0.70
  -9   2  -2    0.40    0.70
   9  -2   2   -0.60    0.70
   9   1  -2    5.80    1.00
   9   1  -2    6.80    0.90
  -9  -1   2    3.00    1.00
   8   1  -2   36.70    2.10
   8   1  -2   37.80    1.70
   8   1  -2   37.60    1.90
  -8  -1   2   38.00    2.50
   7   1  -2   92.89    3.50
   7   1  -2   91.09    3.60
   7   1  -2   98.79    3.80
  -7  -1   2   95.19    4.10
   6   1  -2    5.00    0.70
   6   1  -2    6.80    0.70
  -6  -1   2    5.60    0.90
   5   1  -2  143.89    4.90
   5   1  -2  140.99    5.00
  -5  -1   2  141.79    5.30
   4   1  -2  171.78    5.80
   4   1  -2  162.08    5.60
   4   1  -2  165.48    5.60
  -4  -1   2  158.88    5.70
  -4  -1   2  161.98    5.80
   3   1  -2 2612.94   83.39
   3   1  -2 2487.45   82.99
   3   1  -2 2485.95   83.39
   3   1  -2 2619.84   82.59
   3   1  -2 2710.03   82.99
  -3  -1   2 2595.24   82.99
  -3  -1   2 2568.54   83.79
   2   1  -2 1775.42   56.39
   2   1  -2 1735.23   56.89
   2   1  -2 1746.23   55.99
   2   1  -2 1824.82   57.19
   2   1  -2 1822.52   56.29
   2   1  -2 1661.93   56.09
  -2  -1   2 1712.63   56.09
  -2  -1   2 1770.62   56.79
   1   1  -2   26.60    0.90
   1   1  -2   28.40    1.10
   1   1  -2   28.40    1.00
   1   1  -2   28.00    1.10
   1   1  -2   28.60    1.10
   1   1  -2   27.50    1.00
  -1  -1   2   29.50    1.00
  -1  -1   2   27.90    1.10
  -1  -1   2   26.70    1.00
  -1  -1   2   27.60    1.10
   0   1  -2   51.49    2.00
   0   1  -2   55.89    2.00
   0   1  -2   57.29    2.10
   0   1  -2   57.89    2.10
   0  -1   2   58.39    2.00
   0  -1   2   56.79    2.00
   0  -1   2   57.89    2.10
   0  -1   2   55.69    2.10
  -1   1  -2 2151.98   67.09
  -1   1  -2 1962.70   66.89
  -1   1  -2 2087.39   67.19
  -1   1  -2 2053.39   67.29
  -1   1  -2 2226.48   67.49
  -1   1  -2 2098.89   66.89
   1  -1   2 2120.49   66.99
   1  -1   2 2113.19   66.89
   1  -1   2 2020.70   67.29
   1  -1   2 2132.79   66.99
   1  -1   2 2107.69   67.49
   1  -1   2 2056.09   66.89
  -2   1  -2  117.39    4.10
  -2   1  -2  123.09    4.10
  -2   1  -2  124.29    4.20
  -2   1  -2  119.89    4.00
  -2   1  -2  124.59    4.00
  -2   1  -2  123.09    4.20
  -2   1  -2  129.09    4.20
   2  -1   2  114.79    4.20
   2  -1   2  122.59    4.20
   2  -1   2  121.89    4.10
   2  -1   2  123.99    4.20
   2  -1   2  120.59    4.00
   2  -1   2  124.59    4.10
   2  -1   2  121.79    4.00
  -3   1  -2  172.48    5.90
  -3   1  -2  178.58    5.80
  -3   1  -2  170.48    5.90
  -3   1  -2  177.38    6.00
  -3   1  -2  182.18    5.90
  -3   1  -2  172.58    5.90
   3  -1   2  168.48    5.70
   3  -1   2  188.78    6.00
   3  -1   2  172.88    6.00
   3  -1   2  177.28    5.90
   3  -1   2  181.48    5.90
   3  -1   2  168.88    5.90
   3  -1   2  169.28    5.70
  -4   1  -2    0.60    0.30
  -4   1  -2    1.20    0.20
  -4   1  -2    1.20    0.30
  -4   1  -2    0.50    0.30
  -4   1  -2    0.70    0.40
  -4   1  -2    0.70    0.30
   4  -1   2    0.60    0.20
   4  -1   2    0.60    0.30
   4  -1   2    0.70    0.30
   4  -1   2    0.60    0.30
   4  -1   2    0.80    0.20
   4  -1   2    0.90    0.30
   4  -1   2    0.50    0.30
  -5   1  -2    1.10    0.30
  -5   1  -2    0.80    0.30
  -5   1  -2    0.90    0.40
  -5   1  -2    0.50    0.30
  -5   1  -2    0.80    0.40
  -5   1  -2    0.80    0.50
   5  -1   2    1.30    0.20
   5  -1   2    1.10    0.30
   5  -1   2    1.40    0.40
   5  -1   2    0.70    0.40
   5  -1   2    1.30    0.40
  -6   1  -2    2.20    0.60
  -6   1  -2    2.00    0.50
  -6   1  -2    1.70    0.50
   6  -1   2    1.70    0.60
   6  -1   2    2.80    0.60
   6  -1   2    2.60    0.40
  -7   1  -2    3.20    0.60
  -7   1  -2    3.50    0.90
  -7   1  -2    3.30    0.70
   7  -1   2    4.60    0.90
   7  -1   2    5.00    0.60
   7  -1   2    4.30    0.60
  -8   1  -2    0.90    0.60
   8  -1   2    2.00    0.80
   9  -1   2    2.90    1.10
  10   0  -2    0.80    0.80
   9   0  -2   14.20    1.10
   9   0  -2   15.20    1.60
   8   0  -2   20.50    1.50
   8   0  -2   20.00    1.20
   8   0  -2   20.60    1.30
  -8   0   2   22.10    1.90
  -8   0   2   24.70    1.70
   7   0  -2   68.19    3.00
   7   0  -2   71.39    2.80
   7   0  -2   71.09    2.80
  -7   0   2   73.39    3.20
  -7   0   2   70.49    3.30
   6   0  -2   38.90    1.90
   6   0  -2   42.50    1.80
   6   0  -2   41.60    1.80
  -6   0   2   40.20    2.00
  -6   0   2   41.30    2.20
   5   0  -2   43.70    1.90
   5   0  -2   43.40    1.80
  -5   0   2   43.00    2.10
  -5   0   2   44.30    2.00
   4   0  -2   34.00    1.60
   4   0  -2   33.60    1.60
   4   0  -2   32.00    1.50
  -4   0   2   32.90    1.50
  -4   0   2   32.80    1.60
  -4   0   2   31.60    1.50
   3   0  -2 1272.67   40.60
   3   0  -2 1265.87   40.60
   3   0  -2 1298.47   40.60
  -3   0   2 1252.47   40.50
  -3   0   2 1245.68   40.60
   2   0  -2 1344.67   43.40
   2   0  -2 1331.07   43.60
   2   0  -2 1367.96   44.00
   2   0  -2 1401.06   43.90
   2   0  -2 1317.47   43.30
   2   0  -2 1419.46   43.50
  -2   0   2 1314.47   43.80
  -2   0   2 1359.86   43.40
  -2   0   2 1338.87   43.70
  -2   0   2 1362.26   43.30
  -2   0   2 1339.17   43.80
  -2   0   2 1392.96   43.40
   1   0  -2  230.58    7.50
   1   0  -2  230.08    7.50
   1   0  -2  226.18    7.50
   1   0  -2  233.78    7.50
   1   0  -2  238.18    7.50
   1   0  -2  230.68    7.60
  -1   0   2  221.58    7.60
  -1   0   2  228.68    7.50
  -1   0   2  231.28    7.50
  -1   0   2  244.18    7.50
  -1   0   2  237.28    7.50
  -1   0   2  244.08    7.50
   0   0  -2 3795.32  119.89
   0   0  -2 3429.06  119.79
   0   0  -2 3568.34  119.99
   0   0  -2 3753.82  120.19
   0   0  -2 3739.53  120.09
   0   0  -2 3784.72  120.09
   0   0   2 3925.51  120.09
   0   0   2 3815.42  119.99
   0   0   2 3856.71  119.99
   0   0   2 3900.61  120.19
   0   0   2 3721.03  119.89
  -1   0  -2    7.70    0.50
  -1   0  -2    6.80    0.30
  -1   0  -2    6.90    0.30
  -1   0  -2    7.50    0.40
  -1   0  -2    8.10    0.50
  -1   0  -2    7.10    0.50
  -1   0  -2    6.90    0.40
   1   0   2    7.30    0.50
   1   0   2    6.00    0.50
   1   0   2    7.10    0.50
   1   0   2    6.20    0.40
   1   0   2    6.70    0.50
  -2   0  -2   79.49    2.80
  -2   0  -2   82.09    2.90
  -2   0  -2   81.39    2.90
  -2   0  -2   88.39    2.90
  -2   0  -2   81.69    2.90
  -2   0  -2   81.79    2.90
  -2   0  -2   84.49    2.80
   2   0   2   89.39    2.90
   2   0   2   82.29    2.90
   2   0   2   78.39    2.80
   2   0   2   78.69    2.90
   2   0   2   79.39    2.90
   2   0   2   85.19    2.90
  -3   0  -2   10.30    0.60
  -3   0  -2    9.90    0.60
  -3   0  -2   10.10    0.80
  -3   0  -2   10.10    0.70
  -3   0  -2   12.10    0.70
  -3   0  -2   10.90    0.70
   3   0   2   11.90    0.70
   3   0   2   10.20    0.70
   3   0   2   11.30    0.70
   3   0   2    9.80    0.70
   3   0   2    9.20    0.60
   3   0   2    9.80    0.70
  -4   0  -2  549.05   16.90
  -4   0  -2  528.65   16.90
  -4   0  -2  501.85   16.90
  -4   0  -2  534.55   17.00
  -4   0  -2  517.35   17.10
   4   0   2  536.95   16.90
   4   0   2  513.75   16.90
   4   0   2  501.55   16.80
   4   0   2  503.15   16.90
   4   0   2  516.65   17.10
  -5   0  -2  175.58    6.20
  -5   0  -2  179.88    6.20
  -5   0  -2  176.18    6.10
  -5   0  -2  179.98    6.20
  -5   0  -2  179.58    6.50
   5   0   2  183.38    6.20
   5   0   2  181.88    6.40
   5   0   2  187.38    6.20
   5   0   2  176.28    6.10
  -6   0  -2    2.70    0.80
  -6   0  -2    3.20    0.60
  -6   0  -2    2.50    0.50
   6   0   2    2.50    0.50
   6   0   2    2.80    0.50
   6   0   2    3.10    0.70
  -7   0  -2   20.50    1.30
  -7   0  -2   20.60    1.70
   7   0   2   20.00    1.30
   7   0   2   21.70    1.70
   7   0   2   24.30    1.30
  -8   0  -2    8.90    1.40
   8   0   2   10.40    1.40
   9   0   2    3.40    1.00
  10  -1  -2    1.20    0.70
  10  -1  -2    1.90    0.80
   9  -1  -2    2.50    0.60
   9  -1  -2    3.50    0.80
   9  -1  -2    1.70    0.60
  -9   1   2    1.90    0.80
   8  -1  -2   51.09    2.30
   8  -1  -2   51.59    2.20
   8  -1  -2   52.19    2.50
  -8   1   2   53.19    2.70
   7  -1  -2   16.70    1.30
   7  -1  -2   17.70    1.00
  -7   1   2   17.90    1.40
   6  -1  -2    5.40    0.70
   6  -1  -2    4.50    0.50
  -6   1   2    6.00    0.80
   5  -1  -2   43.70    1.80
  -5   1   2   42.40    2.00
   4  -1  -2  340.17   11.30
   4  -1  -2  363.36   11.40
   4  -1  -2  326.27   11.20
   4  -1  -2  353.86   11.30
   4  -1  -2  343.27   11.40
  -4   1   2  332.27   11.40
  -4   1   2  330.77   11.20
   3  -1  -2  260.27    8.70
   3  -1  -2  271.27    8.50
   3  -1  -2  258.07    8.50
   3  -1  -2  269.67    8.70
   3  -1  -2  260.17    8.60
   3  -1  -2  267.77    8.90
  -3   1   2  265.57    8.70
  -3   1   2  250.17    8.80
  -3   1   2  262.87    8.50
  -3   1   2  282.37    8.50
   2  -1  -2   58.09    2.10
   2  -1  -2   66.39    2.30
   2  -1  -2   61.89    2.10
   2  -1  -2   59.69    2.20
   2  -1  -2   60.99    2.10
   2  -1  -2   58.49    2.10
  -2   1   2   64.99    2.10
  -2   1   2   64.59    2.20
  -2   1   2   61.59    2.10
  -2   1   2   61.19    2.20
  -2   1   2   60.89    2.10
  -2   1   2   59.69    2.30
  -2   1   2   61.69    2.10
   1  -1  -2 2231.88   71.89
   1  -1  -2 2154.98   71.79
   1  -1  -2 2373.36   71.89
   1  -1  -2 2188.68   72.19
   1  -1  -2 2259.37   71.59
   1  -1  -2 2161.58   71.39
  -1   1   2 2108.49   71.99
  -1   1   2 2256.27   71.49
  -1   1   2 2292.87   72.09
  -1   1   2 2287.57   71.89
  -1   1   2 2326.57   71.69
   0  -1  -2  785.32   25.40
   0  -1  -2  780.52   25.40
   0  -1  -2  790.92   25.40
   0  -1  -2  813.52   25.50
   0   1   2  779.12   25.40
   0   1   2  831.62   25.40
   0   1   2  757.72   25.40
   0   1   2  776.62   25.40
   0   1   2  819.22   25.40
  -1  -1  -2    5.60    0.40
  -1  -1  -2    5.50    0.50
  -1  -1  -2    5.20    0.40
   1   1   2    5.00    0.50
   1   1   2    5.30    0.50
   1   1   2    5.50    0.50
  -2  -1  -2  695.73   22.50
  -2  -1  -2  733.63   22.40
  -2  -1  -2  708.83   22.50
  -2  -1  -2  725.13   22.50
  -2  -1  -2  692.03   22.50
   2   1   2  711.53   22.30
   2   1   2  683.73   22.40
   2   1   2  681.53   22.50
   2   1   2  688.13   22.50
   2   1   2  655.43   22.50
  -3  -1  -2   12.50    0.80
  -3  -1  -2   13.20    0.80
  -3  -1  -2   12.80    0.70
  -3  -1  -2   12.70    0.90
  -3  -1  -2   12.50    0.80
   3   1   2   12.10    0.80
   3   1   2   13.40    0.70
   3   1   2   12.80    0.80
   3   1   2   13.90    0.80
   3   1   2   12.70    0.80
  -4  -1  -2   47.00    1.90
  -4  -1  -2   46.60    2.00
  -4  -1  -2   46.10    2.10
  -4  -1  -2   43.80    1.90
  -4  -1  -2   50.89    1.90
   4   1   2   47.90    1.90
   4   1   2   45.00    1.90
   4   1   2   45.00    1.90
   4   1   2   42.90    1.90
   4   1   2   49.40    1.90
  -5  -1  -2   26.00    1.30
  -5  -1  -2   26.00    1.70
  -5  -1  -2   25.10    1.40
   5   1   2   25.40    1.30
   5   1   2   25.30    1.30
   5   1   2   25.10    1.30
   5   1   2   26.70    1.30
  -6  -1  -2   61.29    2.60
  -6  -1  -2   65.19    3.10
   6   1   2   68.49    3.00
   6   1   2   63.89    2.60
   6   1   2   64.99    2.70
  -7  -1  -2   19.10    1.70
  -7  -1  -2   20.00    1.30
   7   1   2   19.20    1.60
   7   1   2   18.90    1.20
   7   1   2   18.60    1.30
  -8  -1  -2   -0.20    0.70
   8   1   2   -0.30    0.70
  10  -2  -2    1.20    0.70
  10  -2  -2   -0.20    0.60
 -10   2   2    1.10    0.80
   9  -2  -2    2.60    0.80
   9  -2  -2    2.10    0.70
  -9   2   2    3.40    0.90
   8  -2  -2   65.69    2.60
   8  -2  -2   64.49    2.90
   8  -2  -2   61.29    3.00
  -8   2   2   69.39    3.20
   7  -2  -2  136.49    5.30
   7  -2  -2  142.69    5.20
   7  -2  -2  139.99    4.90
  -7   2   2  144.49    5.50
   6  -2  -2   40.10    1.40
   6  -2  -2   38.90    1.70
   6  -2  -2   37.80    1.90
   6  -2  -2   40.30    1.90
  -6   2   2   41.90    1.40
  -6   2   2   38.90    2.00
   5  -2  -2    4.40    0.60
   5  -2  -2    5.00    0.40
   5  -2  -2    4.40    0.60
   5  -2  -2    4.90    0.30
  -5   2   2    4.60    0.30
  -5   2   2    5.10    0.30
  -5   2   2    4.40    0.30
  -5   2   2    5.60    0.60
  -5   2   2    4.10    0.60
   4  -2  -2   12.30    0.60
   4  -2  -2   14.30    0.80
   4  -2  -2   11.90    0.60
   4  -2  -2   12.90    0.80
   4  -2  -2   11.90    0.70
   4  -2  -2   12.70    0.60
   4  -2  -2   12.60    0.90
  -4   2   2   11.60    0.90
  -4   2   2   14.00    0.60
  -4   2   2   13.00    0.60
  -4   2   2   12.30    0.60
  -4   2   2   11.90    0.70
  -4   2   2   12.70    0.60
  -4   2   2   12.40    0.80
   3  -2  -2   42.80    1.60
   3  -2  -2   40.30    1.50
   3  -2  -2   39.30    1.60
   3  -2  -2   46.70    1.80
   3  -2  -2   40.80    1.50
   3  -2  -2   42.70    1.50
   3  -2  -2   40.40    1.70
  -3   2   2   40.00    1.60
  -3   2   2   41.30    1.50
  -3   2   2   44.50    1.70
  -3   2   2   41.80    1.50
  -3   2   2   41.40    1.50
  -3   2   2   38.20    1.70
  -3   2   2   40.80    1.60
   2  -2  -2  240.78    7.60
   2  -2  -2  233.68    7.60
   2  -2  -2  234.98    7.60
   2  -2  -2  230.38    7.50
   2  -2  -2  224.18    7.70
   2  -2  -2  231.88    7.60
   2  -2  -2  217.08    7.60
  -2   2   2  238.58    7.60
  -2   2   2  232.98    7.60
  -2   2   2  237.58    7.70
  -2   2   2  240.08    7.60
  -2   2   2  230.28    7.60
  -2   2   2  234.58    7.50
  -2   2   2  228.68    7.70
   1  -2  -2  126.49    4.30
   1  -2  -2  121.89    4.20
   1  -2  -2  135.49    4.40
   1  -2  -2  127.39    4.40
   1  -2  -2  129.99    4.40
  -1   2   2  125.29    4.40
  -1   2   2  136.39    4.40
  -1   2   2  132.69    4.30
  -1   2   2  123.29    4.40
  -1   2   2  132.79    4.40
  -1   2   2  135.29    4.40
   0  -2  -2  409.06   13.50
   0  -2  -2  410.96   13.50
   0  -2  -2  436.16   13.50
   0  -2  -2  408.36   13.50
   0  -2  -2  428.16   13.50
   0   2   2  423.86   13.60
   0   2   2  410.36   13.50
   0   2   2  417.16   13.50
   0   2   2  398.96   13.50
   0   2   2  422.76   13.50
  -1  -2  -2  412.86   13.40
  -1  -2  -2  412.96   13.20
  -1  -2  -2  411.06   13.40
  -1  -2  -2  405.46   13.40
  -1  -2  -2  438.36   13.40
   1   2   2  437.86   13.40
   1   2   2  395.76   13.40
   1   2   2  385.96   13.40
   1   2   2  404.66   13.40
  -2  -2  -2 1137.99   36.10
  -2  -2  -2 1094.49   36.20
  -2  -2  -2 1206.08   36.20
  -2  -2  -2 1081.09   36.10
  -2  -2  -2 1110.59   36.10
   2   2   2 1171.18   36.20
   2   2   2 1115.09   36.10
   2   2   2 1089.69   36.10
   2   2   2 1137.39   36.20
   2   2   2 1126.19   36.10
  -3  -2  -2   15.60    1.00
  -3  -2  -2   14.40    0.90
  -3  -2  -2   16.30    1.00
  -3  -2  -2   16.90    1.00
  -3  -2  -2   17.00    0.90
   3   2   2   16.80    0.80
   3   2   2   14.10    0.90
   3   2   2   15.50    0.90
   3   2   2   14.40    0.90
   3   2   2   14.20    0.90
  -4  -2  -2   94.79    3.70
  -4  -2  -2   93.89    3.40
  -4  -2  -2   93.29    3.50
   4   2   2   86.89    3.40
   4   2   2   96.89    3.40
   4   2   2   90.59    3.40
   4   2   2   91.49    3.40
  -5  -2  -2  139.49    5.20
  -5  -2  -2  144.99    5.10
  -5  -2  -2  145.69    5.50
   5   2   2  145.99    5.20
   5   2   2  149.99    5.20
   5   2   2  141.09    5.10
   5   2   2  148.99    5.20
  -6  -2  -2  169.98    5.90
  -6  -2  -2  166.88    6.00
  -6  -2  -2  171.28    6.40
   6   2   2  165.48    5.90
   6   2   2  161.68    5.90
   6   2   2  171.08    6.00
  -7  -2  -2   14.50    1.60
  -7  -2  -2   13.00    1.20
   7   2   2   18.00    1.70
   7   2   2   17.90    1.30
   7   2   2   16.00    1.20
  -8  -2  -2   -0.20    0.70
   8   2   2   -0.20    0.70
  10  -3  -2    6.70    1.20
  10  -3  -2    8.40    1.20
 -10   3   2    6.70    1.20
   9  -3  -2   43.50    2.40
   9  -3  -2   40.40    2.30
  -9   3   2   40.30    2.50
   8  -3  -2    0.70    0.30
   8  -3  -2    0.30    0.50
   8  -3  -2    0.00    0.50
  -8   3   2   -0.10    0.50
   7  -3  -2    8.70    1.00
   7  -3  -2    9.30    1.00
   7  -3  -2    9.30    0.60
   7  -3  -2    9.40    0.70
  -7   3   2   11.20    1.20
  -7   3   2    9.60    0.60
  -7   3   2    9.40    0.50
  -7   3   2    9.80    0.60
  -7   3   2    9.90    0.50
   6  -3  -2    0.40    0.20
   6  -3  -2    0.00    0.30
   6  -3  -2   -0.40    0.30
   6  -3  -2    0.30    0.20
  -6   3   2    0.10    0.20
  -6   3   2    0.50    0.20
  -6   3   2    0.00    0.20
  -6   3   2   -0.40    0.30
   5  -3  -2    9.00    0.70
   5  -3  -2    8.90    0.90
   5  -3  -2    8.30    0.80
   5  -3  -2    9.40    0.60
   5  -3  -2    8.60    0.60
   5  -3  -2    8.90    0.60
  -5   3   2    8.80    0.70
  -5   3   2    9.00    1.00
  -5   3   2    9.00    0.50
  -5   3   2    8.80    0.60
  -5   3   2    9.00    0.80
  -5   3   2    9.00    0.50
  -5   3   2    9.70    0.60
   4  -3  -2    2.50    0.40
   4  -3  -2    1.50    0.30
   4  -3  -2    2.20    0.40
   4  -3  -2    2.20    0.30
   4  -3  -2    1.20    0.30
   4  -3  -2    1.10    0.30
   4  -3  -2    1.70    0.40
  -4   3   2    1.10    0.30
  -4   3   2    1.30    0.30
  -4   3   2    1.60    0.30
  -4   3   2    1.50    0.30
  -4   3   2    1.10    0.30
  -4   3   2    1.50    0.40
   3  -3  -2   33.10    1.30
   3  -3  -2   31.00    1.30
   3  -3  -2   31.00    1.30
   3  -3  -2   28.90    1.40
   3  -3  -2   31.00    1.30
   3  -3  -2   30.90    1.30
  -3   3   2   31.70    1.30
  -3   3   2   32.10    1.40
  -3   3   2   31.50    1.30
  -3   3   2   34.50    1.30
  -3   3   2   31.60    1.40
  -3   3   2   32.80    1.30
  -3   3   2   31.30    1.30
   2  -3  -2  293.27    9.30
   2  -3  -2  284.77    9.30
   2  -3  -2  278.37    9.30
   2  -3  -2  274.87    9.20
   2  -3  -2  274.67    9.30
   2  -3  -2  271.17    9.30
   2  -3  -2  289.87    9.30
  -2   3   2  287.17    9.30
  -2   3   2  291.37    9.20
  -2   3   2  283.87    9.30
  -2   3   2  283.77    9.30
  -2   3   2  281.97    9.30
  -2   3   2  277.37    9.30
  -2   3   2  294.67    9.30
   1  -3  -2    2.90    0.40
   1  -3  -2    2.50    0.40
   1  -3  -2    3.20    0.40
   1  -3  -2    3.90    0.50
   1  -3  -2    4.20    0.50
  -1   3   2    3.90    0.40
  -1   3   2    4.00    0.40
  -1   3   2    3.70    0.50
  -1   3   2    4.70    0.50
  -1   3   2    3.60    0.40
  -1   3   2    2.40    0.40
   0  -3  -2 1197.08   36.90
   0  -3  -2 1163.88   36.80
   0  -3  -2 1168.28   36.70
   0  -3  -2 1152.68   36.80
   0  -3  -2 1171.98   36.90
   0   3   2 1162.58   36.90
   0   3   2 1129.19   36.90
   0   3   2 1084.99   36.80
   0   3   2 1141.09   36.80
   0   3   2 1124.09   36.90
  -1  -3  -2  575.94   19.70
  -1  -3  -2  618.24   19.60
  -1  -3  -2  631.84   19.80
  -1  -3  -2  623.24   19.80
  -1  -3  -2  582.24   19.70
  -1  -3  -2  634.04   19.80
   1   3   2  618.54   19.80
   1   3   2  621.64   19.70
   1   3   2  591.54   19.70
   1   3   2  615.04   19.80
   1   3   2  595.14   19.70
  -2  -3  -2   85.79    3.20
  -2  -3  -2   82.59    3.20
  -2  -3  -2   88.79    2.90
  -2  -3  -2   91.69    3.20
   2   3   2   85.99    3.20
   2   3   2   81.99    3.20
   2   3   2   85.89    3.20
  -3  -3  -2   26.40    1.30
  -3  -3  -2   26.60    1.40
   3   3   2   25.70    1.40
   3   3   2   26.90    1.20
   3   3   2   24.60    1.30
  -4  -3  -2   -0.20    0.30
  -4  -3  -2    0.50    0.40
  -4  -3  -2    0.00    0.40
   4   3   2    0.10    0.40
   4   3   2   -0.40    0.30
   4   3   2    0.20    0.30
   4   3   2    0.10    0.30
  -5  -3  -2   72.59    3.10
  -5  -3  -2   79.99    3.40
  -5  -3  -2   74.29    3.00
   5   3   2   77.79    3.10
   5   3   2   80.09    3.20
   5   3   2   76.39    3.10
  -6  -3  -2    0.70    0.70
  -6  -3  -2    2.30    0.60
  -6  -3  -2    1.10    0.50
   6   3   2    2.30    0.60
   6   3   2    1.10    0.50
   6   3   2    0.70    0.50
  -7  -3  -2   21.80    2.00
   7   3   2   19.80    1.50
  -8  -3  -2    5.90    1.30
   8   3   2    8.10    1.40
   8   3   2    7.00    1.20
  10  -4  -2   13.30    1.50
  10  -4  -2   10.50    1.40
 -10   4   2   12.60    1.60
   9  -4  -2    7.70    1.10
   9  -4  -2    6.80    1.00
  -9   4   2    8.50    1.30
   8  -4  -2   33.60    1.90
   8  -4  -2   36.20    2.10
   8  -4  -2   32.50    1.50
  -8   4   2   36.20    2.20
   7  -4  -2  218.28    7.90
   7  -4  -2  224.48    8.00
   7  -4  -2  218.78    7.50
   7  -4  -2  227.08    7.50
  -7   4   2  224.68    8.20
  -7   4   2  240.18    7.50
  -7   4   2  219.08    7.50
  -7   4   2  228.08    7.50
   6  -4  -2  376.16   12.30
   6  -4  -2  361.36   12.20
   6  -4  -2  362.46   12.20
   6  -4  -2  356.26   12.60
   6  -4  -2  377.16   12.20
   6  -4  -2  392.36   12.30
   6  -4  -2  355.96   12.50
  -6   4   2  373.56   12.20
  -6   4   2  359.66   12.80
  -6   4   2  390.86   12.30
  -6   4   2  376.36   12.20
  -6   4   2  405.46   12.30
   5  -4  -2  150.08    5.40
   5  -4  -2  150.98    5.50
   5  -4  -2  153.18    5.20
   5  -4  -2  150.48    5.30
   5  -4  -2  160.78    5.30
   5  -4  -2  145.89    5.20
   5  -4  -2  154.58    5.30
   5  -4  -2  162.58    5.30
  -5   4   2  147.79    5.60
  -5   4   2  160.68    5.30
  -5   4   2  153.68    5.30
  -5   4   2  155.98    5.30
  -5   4   2  156.38    5.30
  -5   4   2  162.48    5.30
   4  -4  -2  105.69    3.80
   4  -4  -2  103.39    3.60
   4  -4  -2  101.79    3.60
   4  -4  -2  106.49    3.70
   4  -4  -2  100.29    3.70
   4  -4  -2  104.89    3.70
  -4   4   2   96.79    3.90
  -4   4   2  100.29    3.70
  -4   4   2  104.49    3.70
  -4   4   2  110.89    3.70
  -4   4   2  103.69    3.60
  -4   4   2  101.89    3.60
   3  -4  -2  311.17    9.80
   3  -4  -2  289.77    9.90
   3  -4  -2  302.17    9.70
   3  -4  -2  288.17    9.80
   3  -4  -2  283.87    9.70
   3  -4  -2  293.87    9.80
  -3   4   2  313.07    9.70
  -3   4   2  301.47    9.70
  -3   4   2  292.37    9.90
  -3   4   2  285.67    9.80
  -3   4   2  299.27    9.80
  -3   4   2  293.07    9.90
  -3   4   2  297.57    9.80
   2  -4  -2   56.79    2.20
   2  -4  -2   58.19    2.20
   2  -4  -2   63.39    2.30
   2  -4  -2   54.89    2.20
   2  -4  -2   57.69    2.10
   2  -4  -2   56.19    2.30
  -2   4   2   60.69    2.30
  -2   4   2   57.79    2.20
  -2   4   2   56.09    2.20
  -2   4   2   59.29    2.10
  -2   4   2   62.99    2.30
  -2   4   2   54.69    2.30
   1  -4  -2    0.20    0.20
   1  -4  -2    0.10    0.20
   1  -4  -2    0.00    0.20
   1  -4  -2    0.10    0.20
   1  -4  -2    0.00    0.30
   1  -4  -2    0.20    0.20
   1  -4  -2    0.00    0.20
  -1   4   2   -0.10    0.20
  -1   4   2    0.30    0.20
  -1   4   2    0.20    0.20
  -1   4   2   -0.10    0.20
  -1   4   2    0.10    0.20
  -1   4   2    0.00    0.20
  -1   4   2    0.10    0.20
   0  -4  -2  186.88    6.30
   0  -4  -2  196.88    6.40
   0  -4  -2  190.78    6.20
   0  -4  -2  201.38    6.40
   0  -4  -2  179.38    6.30
   0  -4  -2  181.38    6.30
   0   4   2  180.28    6.30
   0   4   2  170.38    6.30
   0   4   2  186.28    6.40
   0   4   2  184.48    6.30
   0   4   2  184.78    6.20
   0   4   2  187.28    6.40
  -1  -4  -2   87.99    3.20
  -1  -4  -2   82.79    3.20
  -1  -4  -2   88.59    3.00
   1   4   2   83.49    3.20
   1   4   2   85.59    3.20
  -2  -4  -2  117.49    3.90
  -2  -4  -2  113.59    4.10
   2   4   2  110.09    4.10
   2   4   2  112.79    4.10
  -3  -4  -2  133.89    4.90
  -3  -4  -2  129.09    4.80
  -3  -4  -2  138.89    4.40
   3   4   2  134.19    4.60
   3   4   2  132.79    4.80
   3   4   2  126.89    4.80
  -4  -4  -2   41.10    2.20
  -4  -4  -2   43.30    2.00
   4   4   2   44.50    1.90
   4   4   2   42.60    2.00
   4   4   2   40.90    2.00
   4   4   2   43.50    2.10
  -5  -4  -2    2.10    0.60
  -5  -4  -2    2.70    0.70
  -5  -4  -2    2.70    0.60
   5   4   2    2.70    0.60
   5   4   2    1.90    0.60
   5   4   2    1.80    0.50
  -6  -4  -2   29.10    2.10
  -6  -4  -2   31.10    1.80
  -6  -4  -2   29.80    1.70
   6   4   2   29.50    1.90
   6   4   2   32.70    1.80
   6   4   2   33.90    1.80
  -7  -4  -2   12.20    1.60
   7   4   2   18.60    1.60
  10  -5  -2   19.00    1.70
  10  -5  -2   20.10    1.80
 -10   5   2   20.50    2.10
   9  -5  -2   11.90    1.40
   9  -5  -2   11.50    1.30
  -9   5   2   14.70    1.70
   8  -5  -2  157.48    6.00
   8  -5  -2  160.98    5.70
   8  -5  -2  154.98    6.10
   8  -5  -2  167.68    5.60
  -8   5   2  158.48    5.50
  -8   5   2  165.38    6.40
  -8   5   2  156.28    5.50
   7  -5  -2   25.90    1.70
   7  -5  -2   25.40    1.30
   7  -5  -2   26.50    1.20
   7  -5  -2   23.30    1.50
  -7   5   2   25.60    1.20
  -7   5   2   25.10    1.20
  -7   5   2   26.70    1.80
  -7   5   2   26.50    1.30
   6  -5  -2    8.20    1.00
   6  -5  -2    7.40    0.60
   6  -5  -2    7.40    0.70
   6  -5  -2    8.10    0.70
   6  -5  -2    9.10    0.70
   6  -5  -2    8.70    0.70
   6  -5  -2    6.90    0.80
  -6   5   2    8.00    0.70
  -6   5   2    7.80    0.70
  -6   5   2    9.70    0.70
  -6   5   2    9.00    0.70
  -6   5   2    8.10    0.70
  -6   5   2    8.70    1.10
   5  -5  -2   50.89    2.10
   5  -5  -2   48.40    2.10
   5  -5  -2   48.80    2.10
   5  -5  -2   51.29    2.30
   5  -5  -2   53.99    2.10
   5  -5  -2   52.49    2.00
   5  -5  -2   49.60    2.10
  -5   5   2   53.19    2.00
  -5   5   2   53.79    2.10
  -5   5   2   53.39    2.10
  -5   5   2   49.90    2.00
  -5   5   2   47.20    2.30
  -5   5   2   49.80    2.10
   4  -5  -2   97.29    3.60
   4  -5  -2  102.49    3.70
   4  -5  -2  100.09    3.80
   4  -5  -2   98.79    3.70
   4  -5  -2  104.09    3.60
   4  -5  -2   99.59    3.70
  -4   5   2  102.19    3.50
  -4   5   2  100.19    3.70
  -4   5   2   99.99    3.90
  -4   5   2   96.49    3.60
  -4   5   2  107.29    3.70
  -4   5   2  103.09    3.70
   3  -5  -2    0.10    0.20
   3  -5  -2    0.40    0.30
   3  -5  -2    0.10    0.30
   3  -5  -2   -0.20    0.20
   3  -5  -2    0.10    0.20
   3  -5  -2    0.00    0.20
  -3   5   2    0.20    0.20
  -3   5   2    0.30    0.30
  -3   5   2    0.20    0.30
  -3   5   2    0.10    0.20
  -3   5   2   -0.20    0.20
   2  -5  -2  176.48    6.20
   2  -5  -2  181.68    6.20
   2  -5  -2  182.98    6.20
   2  -5  -2  182.88    6.30
   2  -5  -2  181.48    6.30
  -2   5   2  185.08    6.30
  -2   5   2  181.88    6.20
  -2   5   2  178.98    6.30
  -2   5   2  189.28    6.20
   1  -5  -2   92.99    3.10
   1  -5  -2   82.99    3.10
   1  -5  -2   82.49    3.20
   1  -5  -2   78.99    3.10
  -1   5   2   80.29    3.20
  -1   5   2   86.79    3.00
  -1   5   2   83.79    3.10
  -1   5   2   84.79    3.20
   0  -5  -2  276.17    8.80
   0  -5  -2  258.77    8.90
   0  -5  -2  263.77    8.90
   0   5   2  268.17    8.80
   0   5   2  257.37    8.90
   0   5   2  264.47    9.00
  -1  -5  -2   47.60    2.00
  -1  -5  -2   45.90    2.10
  -1  -5  -2   49.00    1.90
   1   5   2   48.50    2.10
   1   5   2   44.10    2.00
  -2  -5  -2  129.39    4.70
  -2  -5  -2  127.79    4.40
   2   5   2  133.79    4.80
   2   5   2  125.59    4.70
  -3  -5  -2   32.00    1.30
  -3  -5  -2   28.30    1.80
  -3  -5  -2   31.60    1.70
   3   5   2   30.90    1.70
   3   5   2   31.40    1.50
   3   5   2   30.70    1.70
  -4  -5  -2    4.40    0.70
  -4  -5  -2    3.10    0.70
   4   5   2    3.70    0.70
   4   5   2    2.80    0.70
  -5  -5  -2    1.80    0.70
  -5  -5  -2   -0.10    0.50
  -5  -5  -2   -0.10    0.40
   5   5   2   -0.60    0.50
   5   5   2    1.40    0.60
   5   5   2    1.60    0.60
  -6  -5  -2    2.20    0.70
  -6  -5  -2    1.00    0.80
  -6  -5  -2    1.90    0.60
   6   5   2    2.30    0.60
   6   5   2    1.90    0.60
   6   5   2    1.90    0.80
  -7  -5  -2   -0.20    0.80
   7   5   2    1.30    0.70
  10  -6  -2   28.30    2.10
  10  -6  -2   24.40    1.90
 -10   6   2   24.90    2.20
   9  -6  -2   36.20    2.30
   9  -6  -2   35.90    2.10
  -9   6   2   37.60    2.50
   8  -6  -2  127.99    4.60
   8  -6  -2  122.19    4.50
   8  -6  -2  127.59    4.90
   8  -6  -2  127.19    5.10
  -8   6   2  124.59    4.50
  -8   6   2  126.49    4.50
  -8   6   2  125.29    5.20
   7  -6  -2  134.39    5.30
   7  -6  -2  132.39    5.10
   7  -6  -2  141.69    4.90
   7  -6  -2  136.79    4.90
  -7   6   2  138.19    5.50
  -7   6   2  133.89    4.90
  -7   6   2  139.69    4.90
   6  -6  -2  258.07    8.60
   6  -6  -2  251.77    8.70
   6  -6  -2  256.77    8.90
   6  -6  -2  247.48    8.60
   6  -6  -2  258.17    8.40
  -6   6   2  250.57    8.60
  -6   6   2  247.38    9.00
  -6   6   2  257.47    8.50
  -6   6   2  251.77    8.60
   5  -6  -2   61.29    2.50
   5  -6  -2   61.59    2.60
   5  -6  -2   59.29    2.40
   5  -6  -2   60.39    2.30
   5  -6  -2   57.69    2.50
  -5   6   2   59.09    2.40
  -5   6   2   60.09    2.30
  -5   6   2   58.29    2.70
  -5   6   2   59.59    2.50
   4  -6  -2  134.59    4.60
   4  -6  -2  128.49    4.80
   4  -6  -2  128.99    4.70
   4  -6  -2  128.89    4.70
   4  -6  -2  132.69    4.80
  -4   6   2  130.39    4.80
  -4   6   2  132.49    4.70
  -4   6   2  139.19    4.50
   3  -6  -2    1.30    0.40
   3  -6  -2    1.00    0.40
   3  -6  -2    0.70    0.30
   3  -6  -2    0.70    0.30
   3  -6  -2    0.50    0.30
  -3   6   2    0.50    0.30
  -3   6   2    0.80    0.40
  -3   6   2    0.70    0.30
   2  -6  -2    3.90    0.50
   2  -6  -2    3.90    0.50
   2  -6  -2    5.90    0.70
   2  -6  -2    4.80    0.70
  -2   6   2    4.40    0.60
  -2   6   2    5.00    0.70
  -2   6   2    4.40    0.60
   1  -6  -2    1.70    0.50
   1  -6  -2    0.90    0.30
   1  -6  -2    0.70    0.40
  -1   6   2    0.80    0.40
  -1   6   2   -0.20    0.30
  -1   6   2    1.00    0.40
   0  -6  -2    4.40    0.60
   0  -6  -2    3.80    0.60
   0   6   2    4.20    0.60
   0   6   2    4.00    0.60
  -1  -6  -2  130.19    4.80
  -1  -6  -2  130.29    4.60
  -1  -6  -2  130.89    4.80
   1   6   2  132.89    4.80
   1   6   2  127.79    4.80
  -2  -6  -2   88.19    3.20
  -2  -6  -2   82.19    3.40
   2   6   2   89.29    3.50
   2   6   2   86.59    3.50
  -3  -6  -2   79.69    3.60
  -3  -6  -2   89.69    3.50
   3   6   2   85.09    3.50
   3   6   2   84.39    3.50
  -4  -6  -2   -0.20    0.40
  -4  -6  -2    0.90    0.60
   4   6   2   -0.10    0.40
   4   6   2    0.90    0.60
  -5  -6  -2    6.20    0.90
  -5  -6  -2    6.00    0.90
  -5  -6  -2    7.00    1.20
   5   6   2    4.70    0.90
   5   6   2    5.80    1.00
   5   6   2    6.20    1.00
  -6  -6  -2    5.60    1.20
  -6  -6  -2    5.00    0.90
  -6  -6  -2    4.80    0.90
   6   6   2    3.70    0.80
   6   6   2    4.10    1.00
   6   6   2    5.00    0.90
  10  -7  -2    2.00    0.80
  10  -7  -2    1.50    0.80
 -10   7   2    0.70    0.70
   9  -7  -2   44.40    2.40
   9  -7  -2   43.60    2.60
  -9   7   2   44.00    2.80
   8  -7  -2   -0.20    0.40
   8  -7  -2    0.40    0.40
   8  -7  -2   -0.40    0.50
   8  -7  -2    0.10    0.60
  -8   7   2    0.00    0.30
  -8   7   2    0.70    0.60
  -8   7   2    0.60    0.40
   7  -7  -2   15.00    1.10
   7  -7  -2   11.90    1.00
   7  -7  -2   13.40    1.20
   7  -7  -2   15.50    1.40
  -7   7   2   12.70    1.40
  -7   7   2   14.00    1.10
  -7   7   2   12.40    1.00
   6  -7  -2    7.20    1.00
   6  -7  -2    8.40    0.80
   6  -7  -2    8.10    0.90
   6  -7  -2    8.50    0.90
   6  -7  -2    7.10    0.80
  -6   7   2    7.20    0.80
  -6   7   2    7.10    0.80
  -6   7   2    6.70    0.60
  -6   7   2    8.00    1.10
   5  -7  -2   -0.20    0.40
   5  -7  -2    0.20    0.40
   5  -7  -2    0.90    0.40
   5  -7  -2   -0.20    0.40
  -5   7   2    0.40    0.30
  -5   7   2   -0.30    0.40
  -5   7   2   -0.30    0.30
  -5   7   2    0.00    0.40
   4  -7  -2  284.07    9.70
   4  -7  -2  283.67    9.50
   4  -7  -2  291.17    9.70
   4  -7  -2  283.67    9.60
  -4   7   2  268.77    9.50
  -4   7   2  272.77    9.60
  -4   7   2  288.37    9.30
  -4   7   2  287.17    9.70
   3  -7  -2  123.69    4.60
   3  -7  -2  117.79    4.70
   3  -7  -2  127.89    4.60
   3  -7  -2  126.39    4.50
  -3   7   2  127.59    4.70
  -3   7   2  125.99    4.60
  -3   7   2  119.19    4.50
   2  -7  -2   -0.10    0.40
   2  -7  -2    0.00    0.30
   2  -7  -2   -0.20    0.30
   2  -7  -2    0.10    0.40
  -2   7   2    0.00    0.40
  -2   7   2   -0.10    0.30
  -2   7   2   -0.20    0.40
   1  -7  -2   76.29    3.10
   1  -7  -2   76.99    3.20
   1  -7  -2   76.89    3.20
  -1   7   2   78.99    3.20
  -1   7   2   77.99    3.10
  -1   7   2   76.49    3.20
   0  -7  -2   35.00    1.70
   0  -7  -2   34.00    1.80
   0   7   2   34.70    1.80
   0   7   2   32.00    1.70
  -1  -7  -2   33.80    1.80
  -1  -7  -2   34.60    1.90
   1   7   2   33.50    1.80
   1   7   2   35.40    1.90
  -2  -7  -2    0.90    0.50
   2   7   2    1.10    0.60
   2   7   2    0.00    0.50
  -3  -7  -2   -0.20    0.50
  -3  -7  -2    0.00    0.40
   3   7   2    0.10    0.50
   3   7   2    0.20    0.50
  -4  -7  -2   -0.30    0.50
  -4  -7  -2    0.40    0.60
   4   7   2    0.10    0.50
   4   7   2   -0.80    0.50
  -5  -7  -2    0.10    0.50
  -5  -7  -2   -0.90    0.60
  -5  -7  -2   -0.60    0.70
   5   7   2    0.20    0.50
   5   7   2    0.50    0.50
   5   7   2    0.10    0.70
   9  -8  -2   26.40    1.90
   9  -8  -2   27.20    2.00
  -9   8   2   29.00    2.20
   8  -8  -2    8.30    1.00
   8  -8  -2    6.30    0.80
   8  -8  -2    7.30    1.10
   8  -8  -2    8.20    1.20
  -8   8   2    6.90    1.20
  -8   8   2    8.60    1.00
  -8   8   2    7.10    0.90
   7  -8  -2    1.50    0.50
   7  -8  -2    1.60    0.60
   7  -8  -2    2.20    0.60
   7  -8  -2    1.00    0.60
  -7   8   2    2.00    0.50
  -7   8   2    1.60    0.70
  -7   8   2    0.90    0.50
   6  -8  -2   14.50    1.30
   6  -8  -2   16.90    1.20
   6  -8  -2   15.60    1.20
   6  -8  -2   17.10    1.30
  -6   8   2   15.90    1.20
  -6   8   2   15.70    1.20
  -6   8   2   16.30    1.50
  -6   8   2   15.30    0.90
   5  -8  -2    7.50    0.90
   5  -8  -2    4.10    0.80
   5  -8  -2    7.50    0.90
   5  -8  -2    5.60    0.80
  -5   8   2    6.60    0.80
  -5   8   2    7.10    0.60
  -5   8   2    6.30    0.90
   4  -8  -2  416.76   14.30
   4  -8  -2  431.46   14.40
   4  -8  -2  444.36   14.50
   4  -8  -2  440.66   14.40
  -4   8   2  409.86   14.20
  -4   8   2  435.56   14.50
  -4   8   2  439.56   13.90
  -4   8   2  420.36   14.40
   3  -8  -2  475.35   15.60
   3  -8  -2  486.25   15.90
   3  -8  -2  472.55   15.70
   3  -8  -2  477.85   15.80
  -3   8   2  468.15   15.80
  -3   8   2  461.85   15.60
  -3   8   2  457.85   15.70
   2  -8  -2   29.50    1.80
   2  -8  -2   30.90    1.80
   2  -8  -2   30.30    1.70
  -2   8   2   31.30    1.70
  -2   8   2   30.10    1.80
   1  -8  -2    0.80    0.50
   1  -8  -2    0.90    0.50
   1  -8  -2    0.80    0.60
  -1   8   2    0.70    0.50
  -1   8   2    1.00    0.50
  -1   8   2    0.40    0.50
   0  -8  -2    1.90    0.60
   0  -8  -2    2.50    0.60
   0   8   2    1.70    0.60
   0   8   2    2.10    0.60
  -1  -8  -2   17.10    1.30
  -1  -8  -2   18.20    1.50
   1   8   2   15.10    1.40
   1   8   2   18.40    1.40
  -2  -8  -2    1.00    0.60
   2   8   2    3.60    0.80
   2   8   2    1.60    0.70
  -3  -8  -2   24.40    1.70
  -3  -8  -2   23.00    1.90
   3   8   2   22.60    1.70
   3   8   2   23.60    1.80
  -4  -8  -2   60.69    2.90
  -4  -8  -2   58.19    3.20
   4   8   2   57.19    2.90
   4   8   2   63.59    3.10
  -5  -8  -2    0.00    0.70
  -5  -8  -2    0.30    0.60
   5   8   2    0.40    0.60
   5   8   2   -0.70    0.70
   5   8   2    0.20    0.60
   9  -9  -2   66.09    3.40
   9  -9  -2   67.99    3.20
  -9   9   2   62.09    3.60
   8  -9  -2    1.70    0.70
   8  -9  -2    1.80    0.80
   8  -9  -2    1.80    0.60
   8  -9  -2    1.70    0.60
  -8   9   2    3.00    1.00
  -8   9   2    1.20    0.50
  -8   9   2    2.30    0.60
   7  -9  -2    2.10    0.70
   7  -9  -2    1.30    0.70
   7  -9  -2    3.30    0.70
   7  -9  -2    2.50    0.70
  -7   9   2    2.00    0.60
  -7   9   2    1.90    0.70
  -7   9   2    2.70    0.60
   6  -9  -2    2.60    0.70
   6  -9  -2    3.50    0.80
   6  -9  -2    2.60    0.70
   6  -9  -2    3.50    0.70
  -6   9   2    2.80    0.70
  -6   9   2    2.70    0.80
  -6   9   2    4.30    0.80
   5  -9  -2  123.79    4.80
   5  -9  -2  132.09    4.90
   5  -9  -2  125.89    4.90
   5  -9  -2  130.79    5.00
  -5   9   2  123.79    4.90
  -5   9   2  117.49    4.80
   4  -9  -2   69.49    2.90
   4  -9  -2   65.59    3.00
   4  -9  -2   71.29    3.20
   4  -9  -2   69.89    3.10
  -4   9   2   70.49    2.50
  -4   9   2   67.09    2.80
  -4   9   2   68.79    3.10
  -4   9   2   66.69    3.00
   3  -9  -2   61.69    2.80
   3  -9  -2   61.89    2.70
   3  -9  -2   59.99    2.90
   3  -9  -2   58.39    2.70
  -3   9   2   58.29    2.80
  -3   9   2   63.49    2.70
   2  -9  -2   74.79    3.30
   2  -9  -2   66.69    3.00
   2  -9  -2   71.99    3.20
  -2   9   2   68.19    3.10
  -2   9   2   69.39    3.00
  -2   9   2   70.59    3.20
   1  -9  -2  114.79    4.60
   1  -9  -2  122.49    4.80
   1  -9  -2  130.69    4.80
  -1   9   2  114.29    4.80
  -1   9   2  115.99    4.60
  -1   9   2  117.29    4.70
   0  -9  -2    1.20    0.60
   0  -9  -2    0.50    0.50
   0   9   2    0.00    0.50
   0   9   2    0.60    0.50
  -1  -9  -2   77.79    3.40
  -1  -9  -2   74.89    3.30
   1   9   2   73.39    3.30
   1   9   2   73.89    3.40
  -2  -9  -2   34.50    2.10
   2   9   2   31.50    2.10
   2   9   2   39.40    2.30
  -3  -9  -2   23.00    2.00
  -3  -9  -2   19.20    1.70
   3   9   2   19.00    1.60
   3   9   2   21.00    1.80
  -4  -9  -2    6.60    1.30
  -4  -9  -2    7.70    1.10
   4   9   2    7.90    1.20
   4   9   2    6.90    1.20
   8 -10  -2   44.80    2.40
   8 -10  -2   43.10    2.70
   8 -10  -2   42.60    2.30
   8 -10  -2   45.40    2.50
  -8  10   2   40.20    2.70
  -8  10   2   47.40    2.40
  -8  10   2   44.20    2.30
   7 -10  -2   42.10    2.30
   7 -10  -2   39.80    2.20
   7 -10  -2   39.50    2.50
   7 -10  -2   45.60    2.40
  -7  10   2   40.10    2.30
  -7  10   2   40.20    2.60
  -7  10   2   42.40    2.20
   6 -10  -2    5.60    0.90
   6 -10  -2    5.40    0.90
   6 -10  -2    6.20    1.00
   6 -10  -2    4.80    1.00
  -6  10   2    5.80    1.10
  -6  10   2    5.60    0.90
  -6  10   2    4.50    0.90
   5 -10  -2    4.70    0.80
   5 -10  -2    5.60    1.00
   5 -10  -2    5.00    0.80
   5 -10  -2    5.70    1.00
  -5  10   2    4.90    0.80
  -5  10   2    5.00    0.90
  -5  10   2    5.20    0.90
   4 -10  -2    3.60    0.70
   4 -10  -2    2.80    0.80
   4 -10  -2    3.40    0.70
   4 -10  -2    3.10    0.80
  -4  10   2    3.30    0.80
  -4  10   2    2.80    0.70
  -4  10   2    4.10    0.90
   3 -10  -2    6.00    1.00
   3 -10  -2    6.70    1.00
   3 -10  -2    7.70    1.00
  -3  10   2    3.50    0.80
  -3  10   2    4.50    0.90
  -3  10   2    8.40    1.00
   2 -10  -2    3.70    0.80
   2 -10  -2    5.20    0.90
   2 -10  -2    5.60    1.00
  -2  10   2    5.50    0.90
  -2  10   2    6.00    1.00
  -2  10   2    5.20    0.90
   1 -10  -2    8.90    1.20
   1 -10  -2    8.20    1.10
   1 -10  -2    8.30    1.10
  -1  10   2    8.10    1.10
  -1  10   2    6.90    1.00
  -1  10   2   11.20    1.30
   0 -10  -2    0.40    0.60
   0 -10  -2    0.40    0.60
   0  10   2    1.20    0.60
   0  10   2    1.40    0.70
  -1 -10  -2    7.90    1.20
  -1 -10  -2   10.00    1.20
   1  10   2    7.30    1.20
   1  10   2    7.20    1.10
  -2 -10  -2   12.70    1.50
   2  10   2   14.50    1.60
   2  10   2   13.40    1.50
  -3 -10  -2   21.20    1.90
  -3 -10  -2   24.80    2.20
   3  10   2   28.40    2.10
   3  10   2   21.60    2.00
   8 -11  -2    8.90    1.40
   8 -11  -2   12.90    1.40
   8 -11  -2   14.20    1.50
   8 -11  -2   12.80    1.40
  -8  11   2   10.40    1.30
  -8  11   2   13.40    1.40
  -8  11   2   11.30    1.70
   7 -11  -2    4.20    1.00
   7 -11  -2    4.50    1.00
   7 -11  -2    5.20    1.00
   7 -11  -2    3.00    0.80
  -7  11   2    5.40    1.10
  -7  11   2    5.50    1.00
  -7  11   2    4.10    0.90
   6 -11  -2    5.20    1.00
   6 -11  -2    2.90    0.80
   6 -11  -2    4.60    0.90
   6 -11  -2    3.40    0.90
  -6  11   2    2.60    0.80
  -6  11   2    1.90    0.70
  -6  11   2    1.50    0.80
   5 -11  -2    7.20    1.10
   5 -11  -2    4.40    0.90
   5 -11  -2    3.70    0.90
   5 -11  -2    5.40    1.00
  -5  11   2    4.90    0.80
  -5  11   2    4.40    0.90
  -5  11   2    4.90    1.00
   4 -11  -2   -0.10    0.60
   4 -11  -2    0.20    0.60
   4 -11  -2    1.40    0.60
   4 -11  -2    0.80    0.70
  -4  11   2    0.10    0.60
  -4  11   2    1.20    0.60
  -4  11   2   -0.20    0.60
   3 -11  -2   50.09    2.70
   3 -11  -2   48.80    2.60
   3 -11  -2   46.40    2.50
  -3  11   2   44.80    2.60
  -3  11   2   48.00    2.70
  -3  11   2   45.50    2.40
   2 -11  -2   20.60    1.80
   2 -11  -2   20.90    1.60
   2 -11  -2   19.70    1.70
  -2  11   2   22.10    1.80
  -2  11   2   22.20    1.70
  -2  11   2   17.80    1.50
   1 -11  -2   83.39    3.70
   1 -11  -2   90.59    3.90
  -1  11   2   82.29    3.90
  -1  11   2   81.39    3.70
   0 -11  -2   11.20    1.30
   0 -11  -2   11.80    1.40
   0  11   2   12.00    1.50
   0  11   2   10.90    1.30
  -1 -11  -2    2.20    0.70
  -1 -11  -2    3.90    1.00
   1  11   2    2.50    0.90
   1  11   2    2.00    0.90
   6 -12  -2    3.20    0.90
   6 -12  -2    4.60    1.10
   6 -12  -2    4.30    1.10
   6 -12  -2    3.40    0.90
  -6  12   2    2.30    0.90
  -6  12   2    3.40    0.90
  -6  12   2    2.50    0.90
   5 -12  -2    0.30    0.60
   5 -12  -2   -0.60    0.60
   5 -12  -2   -0.30    0.70
   5 -12  -2    0.60    0.70
  -5  12   2    0.20    0.60
  -5  12   2    0.40    0.70
  -5  12   2    0.50    0.50
   4 -12  -2    7.50    1.20
   4 -12  -2    7.40    1.20
   4 -12  -2    7.30    1.30
  -4  12   2    7.90    1.30
  -4  12   2    8.20    1.10
  -4  12   2    8.30    1.40
   3 -12  -2    2.90    0.80
   3 -12  -2    4.00    1.00
   3 -12  -2    1.80    0.80
  -3  12   2    1.80    0.70
  -3  12   2    3.00    1.00
  -3  12   2    1.40    0.90
   2 -12  -2    0.60    0.70
   2 -12  -2   -0.20    0.60
   2 -12  -2   -0.60    0.70
  -2  12   2    0.70    0.60
  -2  12   2   -0.70    0.60
  -2  12   2    0.40    0.80
   1 -12  -2   -0.50    0.50
   1 -12  -2    0.10    0.70
  -1  12   2    0.10    0.70
  -1  12   2    0.10    0.60
   0 -12  -2    1.50    0.70
   0 -12  -2    0.90    0.90
   0  12   2    2.00    0.90
   0  12   2    0.40    0.70
   1  13  -3   -0.30    0.60
   1  13  -3   -0.10    0.60
   1  13  -3    0.90    0.70
   1  13  -3   -0.70    0.60
  -1 -13   3    0.10    0.70
  -1 -13   3   -0.20    0.60
   0  13  -3    0.40    0.60
   0  13  -3    0.60    0.70
   0  13  -3    0.70    0.80
   0  13  -3   -0.20    0.80
   0 -13   3    0.00    0.70
   0 -13   3   -0.10    0.70
  -1  13  -3   32.20    2.00
  -1  13  -3   37.10    2.50
  -1  13  -3   35.60    2.30
  -1  13  -3   33.00    2.30
   1 -13   3   31.60    1.80
   1 -13   3   37.00    2.40
   1 -13   3   34.80    2.40
  -2  13  -3    2.00    0.90
  -2  13  -3    0.20    0.60
  -2  13  -3    1.40    0.60
  -2  13  -3    1.40    0.80
   2 -13   3    1.70    0.80
   2 -13   3    1.90    0.80
   2 -13   3    1.10    0.60
  -3  13  -3   49.10    2.90
  -3  13  -3   48.70    2.80
  -3  13  -3   47.60    2.50
  -3  13  -3   50.09    3.00
   3 -13   3   50.89    2.80
   3 -13   3   52.59    3.10
   3 -13   3   52.29    2.90
   3 -13   3   46.40    2.40
  -4  13  -3   37.70    2.50
  -4  13  -3   36.20    2.50
   4 -13   3   37.50    2.60
   4 -13   3   40.70    2.50
   4 -13   3   39.70    2.50
   4 -13   3   36.70    2.20
  -5  13  -3    2.20    0.90
   5 -13   3    1.20    0.80
   5 -13   3    2.00    0.80
   5 -13   3    2.00    0.90
   5 -13   3    1.80    0.80
   3  12  -3    5.00    1.00
   3  12  -3    3.20    0.90
   3  12  -3    5.00    1.10
  -3 -12   3    4.40    1.20
  -3 -12   3    3.60    1.00
   2  12  -3   28.40    2.00
   2  12  -3   31.30    2.10
   2  12  -3   25.00    2.10
   2  12  -3   29.50    2.10
  -2 -12   3   26.10    2.00
  -2 -12   3   26.30    2.10
   1  12  -3   38.70    2.40
   1  12  -3   41.90    2.40
   1  12  -3   36.30    2.20
   1  12  -3   32.90    2.10
  -1 -12   3   38.20    2.40
  -1 -12   3   36.70    2.00
  -1 -12   3   33.30    2.20
   0  12  -3   42.80    2.40
   0  12  -3   39.90    2.50
   0  12  -3   41.00    2.50
   0  12  -3   40.80    2.30
   0 -12   3   38.30    2.00
   0 -12   3   41.00    2.40
   0 -12   3   43.50    2.60
  -1  12  -3    6.20    0.90
  -1  12  -3    5.40    1.00
  -1  12  -3    6.40    1.10
  -1  12  -3    7.00    1.20
   1 -12   3    5.30    1.10
   1 -12   3    5.40    0.80
   1 -12   3    6.60    1.20
  -2  12  -3    4.50    1.00
  -2  12  -3    3.60    0.90
  -2  12  -3    4.30    0.70
  -2  12  -3    6.40    1.20
   2 -12   3    4.80    0.70
   2 -12   3    2.60    0.80
   2 -12   3    2.20    0.90
   2 -12   3    4.70    1.00
  -3  12  -3    0.60    0.40
  -3  12  -3   -0.30    0.60
  -3  12  -3    0.90    0.70
  -3  12  -3   -0.40    0.60
   3 -12   3    0.50    0.50
   3 -12   3    0.20    0.60
   3 -12   3    0.30    0.60
  -4  12  -3    6.10    1.10
   4 -12   3    7.00    1.00
   4 -12   3    6.40    1.00
   4 -12   3    5.80    1.20
  -5  12  -3    3.00    0.90
   5 -12   3    1.00    0.70
   5 -12   3    3.10    1.00
   5 -12   3    2.80    0.80
  -6  12  -3    3.90    0.90
   6 -12   3    2.80    0.90
   6 -12   3    3.60    1.00
   6 -12   3    4.20    0.90
   4  11  -3    5.00    0.90
   4  11  -3    6.20    1.00
   4  11  -3    3.50    1.00
  -4 -11   3    3.60    0.90
  -4 -11   3    2.80    1.00
   3  11  -3    0.70    0.70
   3  11  -3    0.90    0.60
   3  11  -3    1.70    0.70
   3  11  -3    0.10    0.60
  -3 -11   3    0.70    0.60
  -3 -11   3    0.90    0.60
  -3 -11   3   -0.80    0.70
   2  11  -3    5.00    1.00
   2  11  -3    5.30    0.90
   2  11  -3    5.40    0.90
   2  11  -3    5.00    0.90
  -2 -11   3    5.90    1.00
  -2 -11   3    5.50    1.10
   1  11  -3    3.60    0.80
   1  11  -3    4.00    0.80
   1  11  -3    4.30    0.80
   1  11  -3    3.20    0.80
  -1 -11   3    4.80    0.90
  -1 -11   3    2.90    0.80
  -1 -11   3    4.10    0.70
   0  11  -3    5.80    0.90
   0  11  -3    6.40    1.10
   0  11  -3    8.20    1.10
   0  11  -3    5.70    0.90
   0 -11   3    7.80    1.20
   0 -11   3    7.40    1.10
   0 -11   3    7.50    0.80
  -1  11  -3    8.30    1.10
  -1  11  -3    7.10    1.10
  -1  11  -3    7.20    1.00
  -1  11  -3    7.20    0.90
   1 -11   3    7.80    1.20
   1 -11   3    8.20    1.10
   1 -11   3    9.60    0.90
  -2  11  -3   13.00    1.40
  -2  11  -3   10.10    1.20
  -2  11  -3   13.60    1.10
   2 -11   3   11.00    1.30
   2 -11   3   14.00    1.10
   2 -11   3   11.70    1.30
  -3  11  -3    5.30    0.70
  -3  11  -3    7.70    1.10
  -3  11  -3    5.90    1.00
   3 -11   3    5.70    0.90
   3 -11   3    5.40    0.80
   3 -11   3    5.90    1.00
  -4  11  -3    4.20    0.90
  -4  11  -3    5.80    1.00
  -4  11  -3    3.40    0.60
   4 -11   3    4.10    0.80
   4 -11   3    5.60    1.10
   4 -11   3    4.20    0.90
  -5  11  -3   40.00    2.40
   5 -11   3   33.30    2.20
   5 -11   3   38.90    2.30
   5 -11   3   34.60    2.10
  -6  11  -3   76.69    3.70
   6 -11   3   85.39    3.80
   6 -11   3   81.69    3.80
   6 -11   3   84.79    3.70
  -7  11  -3   27.10    2.10
   7 -11   3   26.50    2.10
   7 -11   3   28.20    2.10
   7 -11   3   28.00    2.00
   5  10  -3    3.20    0.90
  -5 -10   3    2.20    1.00
  -5 -10   3    2.90    1.00
   4  10  -3    0.00    0.60
   4  10  -3    1.20    0.60
   4  10  -3    0.60    0.60
   4  10  -3   -0.20    0.70
  -4 -10   3    0.10    0.50
  -4 -10   3   -0.10    0.70
  -4 -10   3    0.00    0.50
   3  10  -3    2.20    0.70
   3  10  -3    0.80    0.60
   3  10  -3    2.50    0.80
   3  10  -3    2.60    0.70
  -3 -10   3    1.80    0.70
  -3 -10   3    1.70    0.80
  -3 -10   3    2.10    0.70
   2  10  -3   27.10    1.80
   2  10  -3   26.00    1.80
   2  10  -3   26.30    1.70
   2  10  -3   28.80    1.80
  -2 -10   3   28.40    1.90
  -2 -10   3   27.50    1.80
   1  10  -3  119.69    4.90
   1  10  -3  117.49    4.80
   1  10  -3  118.99    4.70
   1  10  -3  122.89    4.70
  -1 -10   3  123.09    4.90
  -1 -10   3  123.79    4.80
  -1 -10   3  118.39    4.40
   0  10  -3   42.10    2.20
   0  10  -3   41.20    2.10
   0  10  -3   40.60    2.30
   0  10  -3   42.70    2.30
   0 -10   3   44.30    2.40
   0 -10   3   50.59    2.40
   0 -10   3   44.70    1.90
  -1  10  -3   32.70    2.10
  -1  10  -3   35.40    1.80
  -1  10  -3   38.40    2.00
   1 -10   3   35.90    1.70
   1 -10   3   38.20    2.20
   1 -10   3   38.00    2.00
  -2  10  -3   -0.50    0.40
  -2  10  -3   -0.10    0.50
  -2  10  -3   -0.50    0.30
   2 -10   3   -0.30    0.30
   2 -10   3    0.30    0.50
   2 -10   3    0.10    0.40
  -3  10  -3    3.00    0.50
  -3  10  -3    2.30    0.70
  -3  10  -3    4.00    0.90
   3 -10   3    3.40    0.80
   3 -10   3    2.80    0.60
   3 -10   3    3.30    0.80
  -4  10  -3   13.40    1.40
  -4  10  -3   11.20    0.80
  -4  10  -3    9.80    1.10
   4 -10   3   11.40    1.20
   4 -10   3   10.60    1.20
   4 -10   3   13.10    1.20
  -5  10  -3    2.50    0.70
   5 -10   3    1.90    0.60
   5 -10   3    2.40    0.70
   5 -10   3    1.70    0.70
  -6  10  -3   54.99    2.90
   6 -10   3   60.59    2.90
   6 -10   3   60.09    3.00
   6 -10   3   58.49    2.90
  -7  10  -3   35.00    2.20
   7 -10   3   33.80    2.30
   7 -10   3   34.90    2.20
   7 -10   3   37.60    2.30
  -8  10  -3   16.00    1.80
  -8  10  -3   16.80    1.50
   8 -10   3   20.80    1.90
   8 -10   3   19.20    1.90
   8 -10   3   18.60    1.70
   6   9  -3   34.40    2.40
  -6  -9   3   31.30    2.50
   5   9  -3  109.39    4.40
   5   9  -3  114.39    4.40
   5   9  -3  110.19    4.70
  -5  -9   3  110.39    4.30
  -5  -9   3  103.79    4.90
   4   9  -3    0.40    0.50
   4   9  -3    0.30    0.50
   4   9  -3   -0.40    0.50
   4   9  -3   -0.20    0.50
  -4  -9   3    1.50    0.60
  -4  -9   3    0.90    0.70
  -4  -9   3    0.80    0.50
   3   9  -3    8.90    1.10
   3   9  -3    8.30    1.00
   3   9  -3    8.70    1.10
   3   9  -3    6.70    0.90
  -3  -9   3   10.90    1.40
  -3  -9   3    7.80    1.00
  -3  -9   3    9.00    1.10
   2   9  -3    1.30    0.60
   2   9  -3    0.90    0.60
   2   9  -3    2.00    0.70
   2   9  -3    1.10    0.60
  -2  -9   3    1.50    0.60
  -2  -9   3    0.80    0.60
   1   9  -3   75.19    3.10
   1   9  -3   71.89    3.20
   1   9  -3   73.69    3.10
   1   9  -3   73.59    3.20
  -1  -9   3   73.39    3.20
  -1  -9   3   76.79    2.80
  -1  -9   3   72.59    3.20
   0   9  -3    7.80    0.60
   0   9  -3    7.20    0.90
   0   9  -3    8.90    0.90
   0   9  -3    6.70    0.90
   0  -9   3    7.50    0.70
   0  -9   3    6.20    0.90
  -1   9  -3  118.29    4.20
  -1   9  -3  106.89    4.30
  -1   9  -3  111.19    4.50
   1  -9   3  114.19    4.10
   1  -9   3  111.19    4.50
   1  -9   3  114.99    4.30
  -2   9  -3  122.99    4.70
  -2   9  -3  123.99    4.30
  -2   9  -3  117.79    4.70
   2  -9   3  114.59    4.50
   2  -9   3  125.29    4.40
   2  -9   3  118.89    4.70
  -3   9  -3   10.80    0.80
  -3   9  -3   11.80    1.20
  -3   9  -3   10.70    1.10
   3  -9   3   11.70    1.30
   3  -9   3   10.60    1.00
   3  -9   3   10.40    1.10
  -4   9  -3   27.20    1.70
  -4   9  -3   25.80    1.10
  -4   9  -3   25.70    1.70
   4  -9   3   24.30    1.60
   4  -9   3   24.60    1.50
   4  -9   3   27.50    1.70
  -5   9  -3   18.90    1.50
   5  -9   3   20.90    1.60
   5  -9   3   20.80    1.50
   5  -9   3   21.30    1.50
  -6   9  -3    1.20    0.60
   6  -9   3    1.40    0.70
   6  -9   3    2.00    0.70
   6  -9   3    1.80    0.70
  -7   9  -3    8.90    1.30
  -7   9  -3    6.80    1.00
   7  -9   3    5.60    1.00
   7  -9   3    6.20    1.10
   7  -9   3    6.50    1.00
  -8   9  -3   14.90    1.80
  -8   9  -3   18.60    1.50
   8  -9   3   16.50    1.60
   8  -9   3   18.20    1.80
   8  -9   3   15.20    1.80
   6   8  -3   13.50    1.50
  -6  -8   3   12.40    1.70
   5   8  -3   80.29    3.20
   5   8  -3   77.99    3.20
   5   8  -3   80.09    3.50
  -5  -8   3   68.39    3.70
  -5  -8   3   77.69    3.20
   4   8  -3   73.39    3.00
   4   8  -3   69.39    2.90
   4   8  -3   67.29    3.10
   4   8  -3   67.59    3.00
  -4  -8   3   63.29    3.20
  -4  -8   3   71.19    2.90
  -4  -8   3   68.09    2.90
   3   8  -3  187.38    6.60
   3   8  -3  190.18    6.60
   3   8  -3  190.28    6.70
   3   8  -3  178.68    6.60
  -3  -8   3  178.68    6.80
  -3  -8   3  179.68    6.60
  -3  -8   3  177.68    6.50
   2   8  -3   13.20    1.20
   2   8  -3   15.60    0.90
   2   8  -3   13.50    1.20
   2   8  -3   13.40    1.20
   2   8  -3   14.20    1.10
  -2  -8   3   14.40    1.20
  -2  -8   3   14.70    1.20
   1   8  -3   29.20    1.50
   1   8  -3   26.90    1.60
   1   8  -3   26.80    1.50
   1   8  -3   25.90    1.30
   1   8  -3   25.00    1.60
   1   8  -3   27.10    1.40
  -1  -8   3   27.10    1.60
  -1  -8   3   26.30    1.20
  -1  -8   3   25.00    1.60
   0   8  -3   69.29    2.50
   0   8  -3   63.29    2.80
   0   8  -3   67.29    2.60
   0   8  -3   66.89    2.90
   0   8  -3   68.89    2.70
   0  -8   3   67.99    2.90
   0  -8   3   64.79    2.80
   0  -8   3   70.19    2.50
  -1   8  -3  112.89    4.10
  -1   8  -3  111.59    4.30
  -1   8  -3  113.69    4.00
  -1   8  -3  112.19    4.20
   1  -8   3  106.89    4.30
   1  -8   3  115.59    4.00
  -2   8  -3   29.50    1.60
  -2   8  -3   29.30    1.70
  -2   8  -3   31.50    1.40
   2  -8   3   29.80    1.60
   2  -8   3   32.90    1.50
   2  -8   3   32.10    1.50
   2  -8   3   32.90    1.80
  -3   8  -3   14.90    1.30
  -3   8  -3   15.90    1.10
  -3   8  -3   14.70    0.80
   3  -8   3   14.60    1.20
   3  -8   3   16.20    1.40
   3  -8   3   13.50    1.00
  -4   8  -3    8.50    1.00
  -4   8  -3    7.70    0.90
  -4   8  -3    8.90    0.50
   4  -8   3    8.60    1.00
   4  -8   3    6.10    0.80
   4  -8   3    8.00    0.90
  -5   8  -3   29.20    1.70
   5  -8   3   29.60    1.80
   5  -8   3   29.10    1.80
   5  -8   3   30.00    1.80
  -6   8  -3   10.90    1.10
   6  -8   3   10.30    1.10
   6  -8   3   10.80    1.20
   6  -8   3    7.30    1.00
  -7   8  -3   62.29    3.10
  -7   8  -3   59.39    2.80
   7  -8   3   62.79    3.10
   7  -8   3   60.99    3.10
   7  -8   3   65.29    3.00
  -8   8  -3   35.60    2.00
  -8   8  -3   34.30    2.30
   8  -8   3   37.50    2.40
   8  -8   3   35.60    2.40
   8  -8   3   33.90    2.10
   7   7  -3    0.20    0.60
  -7  -7   3    0.00    0.70
   6   7  -3    4.10    0.90
   6   7  -3    2.80    0.60
  -6  -7   3    2.80    1.00
   5   7  -3   27.70    1.50
   5   7  -3   27.00    1.50
   5   7  -3   28.60    1.80
  -5  -7   3   27.50    1.50
  -5  -7   3   26.10    2.00
   4   7  -3   96.09    3.70
   4   7  -3   95.69    3.70
   4   7  -3   94.69    3.70
   4   7  -3  100.19    3.90
  -4  -7   3   98.39    3.70
  -4  -7   3   93.49    4.10
  -4  -7   3   89.59    3.70
   3   7  -3    4.10    0.50
   3   7  -3    3.30    0.60
   3   7  -3    2.40    0.60
   3   7  -3    3.60    0.60
   3   7  -3    3.20    0.60
  -3  -7   3    3.30    0.70
  -3  -7   3    3.50    0.60
  -3  -7   3    3.60    0.60
   2   7  -3   27.60    1.50
   2   7  -3   28.60    1.30
   2   7  -3   28.40    1.50
   2   7  -3   29.20    1.50
   2   7  -3   30.50    1.60
  -2  -7   3   27.30    1.50
  -2  -7   3   27.90    1.50
   1   7  -3   43.00    2.10
   1   7  -3   45.00    2.00
   1   7  -3   48.10    1.90
   1   7  -3   45.80    2.00
   1   7  -3   45.80    1.80
  -1  -7   3   44.40    1.80
  -1  -7   3   44.50    2.10
   0   7  -3   15.80    1.10
   0   7  -3   17.00    0.90
   0   7  -3   17.20    0.90
   0   7  -3   17.40    1.10
   0   7  -3   17.60    1.00
   0  -7   3   18.10    0.90
   0  -7   3   17.40    1.10
   0  -7   3   17.00    1.20
  -1   7  -3  201.88    6.70
  -1   7  -3  198.68    6.90
  -1   7  -3  202.38    6.70
  -1   7  -3  189.98    7.00
   1  -7   3  198.58    7.00
   1  -7   3  202.58    6.70
   1  -7   3  204.18    6.80
  -2   7  -3  153.58    5.80
  -2   7  -3  164.78    5.70
  -2   7  -3  168.18    5.40
   2  -7   3  154.88    5.70
   2  -7   3  159.38    5.80
   2  -7   3  164.88    5.60
  -3   7  -3   60.99    2.50
  -3   7  -3   63.09    2.10
  -3   7  -3   56.59    2.60
   3  -7   3   56.19    2.60
   3  -7   3   61.39    2.50
   3  -7   3   59.99    2.50
  -4   7  -3   40.90    2.00
  -4   7  -3   38.80    1.90
   4  -7   3   42.90    2.10
   4  -7   3   39.20    2.00
   4  -7   3   38.60    1.90
  -5   7  -3    1.10    0.50
   5  -7   3    0.70    0.50
   5  -7   3    1.30    0.50
   5  -7   3    0.90    0.60
  -6   7  -3    3.80    0.70
   6  -7   3    2.10    0.70
   6  -7   3    2.10    0.70
   6  -7   3    2.50    0.70
  -7   7  -3    5.40    0.80
  -7   7  -3    6.70    1.10
   7  -7   3    4.60    0.80
   7  -7   3    5.00    0.90
   7  -7   3    4.60    0.90
  -8   7  -3    5.10    0.90
  -8   7  -3    6.40    1.10
   8  -7   3    4.90    0.90
   8  -7   3    5.60    1.00
   8  -7   3    5.70    1.10
  -9   7  -3   -0.90    0.50
   9  -7   3    0.20    0.80
   9  -7   3    0.40    0.70
   8   6  -3   -0.50    0.60
  -8  -6   3    1.50    0.90
   7   6  -3    5.20    1.00
  -7  -6   3    5.10    1.20
   6   6  -3    4.50    0.70
   6   6  -3    3.50    0.50
   6   6  -3    4.50    0.90
  -6  -6   3    4.20    1.00
  -6  -6   3    3.10    0.50
   5   6  -3    2.50    0.50
   5   6  -3    2.90    0.50
   5   6  -3    3.00    0.70
  -5  -6   3    2.20    0.40
  -5  -6   3    1.30    0.70
   4   6  -3  133.09    4.80
   4   6  -3  137.59    4.90
   4   6  -3  139.69    5.10
   4   6  -3  137.89    4.80
  -4  -6   3  128.99    4.70
  -4  -6   3  128.79    5.20
  -4  -6   3  131.19    4.80
   3   6  -3  360.86   11.90
   3   6  -3  371.66   11.70
   3   6  -3  359.36   11.90
   3   6  -3  356.26   12.00
   3   6  -3  350.36   11.90
  -3  -6   3  348.17   12.10
  -3  -6   3  354.46   11.90
  -3  -6   3  355.06   11.80
   2   6  -3  253.67    8.50
   2   6  -3  242.08    8.50
   2   6  -3  257.27    8.50
   2   6  -3  257.57    8.20
   2   6  -3  252.37    8.50
  -2  -6   3  238.28    8.50
   1   6  -3    4.40    0.60
   1   6  -3    3.60    0.40
   1   6  -3    3.50    0.50
   1   6  -3    4.30    0.60
   1   6  -3    4.00    0.50
  -1  -6   3    4.00    0.40
  -1  -6   3    2.40    0.50
   0   6  -3  354.46   12.30
   0   6  -3  369.86   12.00
   0   6  -3  355.26   12.10
   0   6  -3  376.56   12.00
   0  -6   3  366.26   12.30
   0  -6   3  361.26   12.20
   0  -6   3  386.76   12.20
   0  -6   3  387.56   12.00
  -1   6  -3   63.29    2.30
  -1   6  -3   63.09    2.40
  -1   6  -3   60.79    2.50
  -1   6  -3   63.29    2.30
   1  -6   3   58.89    2.40
   1  -6   3   59.99    2.20
   1  -6   3   56.69    2.50
  -2   6  -3    7.60    0.70
  -2   6  -3    5.50    0.70
  -2   6  -3    5.90    0.50
   2  -6   3    6.80    0.70
   2  -6   3    5.90    0.60
   2  -6   3    5.70    0.70
  -3   6  -3    2.90    0.50
  -3   6  -3    2.10    0.50
  -3   6  -3    2.60    0.30
  -3   6  -3    2.50    0.50
   3  -6   3    2.30    0.50
   3  -6   3    1.40    0.50
   3  -6   3    2.60    0.50
   3  -6   3    2.30    0.50
  -4   6  -3    6.20    0.70
  -4   6  -3    5.10    0.70
  -4   6  -3    3.70    0.60
   4  -6   3    5.10    0.70
   4  -6   3    5.80    0.40
   4  -6   3    4.50    0.60
   4  -6   3    4.80    0.70
   4  -6   3    5.00    0.70
  -5   6  -3   52.89    2.40
  -5   6  -3   50.99    2.40
   5  -6   3   56.69    2.50
   5  -6   3   52.69    2.00
   5  -6   3   55.49    2.50
   5  -6   3   50.99    2.40
   5  -6   3   57.09    2.40
  -6   6  -3    0.90    0.50
  -6   6  -3    1.20    0.50
  -6   6  -3    0.70    0.50
   6  -6   3    0.90    0.60
   6  -6   3    1.30    0.50
   6  -6   3    1.00    0.50
   6  -6   3    0.50    0.50
  -7   6  -3    1.20    0.60
  -7   6  -3    0.90    0.50
  -7   6  -3    1.70    0.60
   7  -6   3    0.50    0.50
   7  -6   3    0.90    0.60
   7  -6   3    1.00    0.50
   7  -6   3    1.10    0.70
  -8   6  -3   11.80    1.40
  -8   6  -3    8.70    1.10
   8  -6   3   12.10    1.40
   8  -6   3   13.00    1.20
   8  -6   3   11.20    1.40
   8  -6   3   11.90    1.20
  -9   6  -3    0.50    0.60
   9  -6   3   -0.30    0.70
   9  -6   3   -0.70    0.70
   8   5  -3    1.30    0.70
  -8  -5   3   -0.10    0.80
   7   5  -3    1.70    0.70
   7   5  -3    0.60    0.40
  -7  -5   3    0.80    0.70
   6   5  -3   10.90    0.80
   6   5  -3    9.40    1.10
   6   5  -3   10.80    0.90
  -6  -5   3    9.80    1.30
  -6  -5   3    9.90    0.70
   5   5  -3  112.29    3.90
   5   5  -3  112.39    4.30
   5   5  -3  111.59    3.90
   5   5  -3  114.39    4.00
   5   5  -3  106.59    4.10
  -5  -5   3  113.29    4.00
  -5  -5   3  109.79    3.90
  -5  -5   3  106.09    4.50
   4   5  -3  233.38    7.80
   4   5  -3  228.48    8.00
   4   5  -3  229.58    7.70
   4   5  -3  234.98    7.80
   4   5  -3  228.98    7.90
   4   5  -3  234.08    7.80
   4   5  -3  229.98    7.80
  -4  -5   3  237.68    7.80
  -4  -5   3  242.18    7.80
  -4  -5   3  229.98    7.70
  -4  -5   3  223.28    7.80
  -4  -5   3  220.98    8.20
   3   5  -3   15.80    0.90
   3   5  -3   15.80    0.80
   3   5  -3   14.70    0.90
   3   5  -3   14.70    0.90
   3   5  -3   15.90    0.90
   3   5  -3   16.50    0.90
  -3  -5   3   13.90    0.90
  -3  -5   3   14.00    0.90
  -3  -5   3   15.60    0.90
  -3  -5   3   15.00    1.10
  -3  -5   3   18.10    0.90
   2   5  -3   45.40    1.90
   2   5  -3   47.40    1.70
   2   5  -3   44.90    1.90
   2   5  -3   47.20    1.90
   2   5  -3   45.00    1.90
   2   5  -3   42.90    1.90
   2   5  -3   44.60    1.90
  -2  -5   3   51.29    2.10
  -2  -5   3   45.80    1.90
  -2  -5   3   42.20    1.90
  -2  -5   3   49.00    1.90
   1   5  -3   71.59    2.50
   1   5  -3   65.19    2.60
   1   5  -3   64.49    2.60
   1   5  -3   67.29    2.60
   1   5  -3   64.19    2.50
   1   5  -3   73.39    2.60
   1   5  -3   67.39    2.30
   1   5  -3   63.79    2.50
  -1  -5   3   64.89    2.50
  -1  -5   3   69.09    2.60
  -1  -5   3   70.09    2.60
  -1  -5   3   67.79    2.30
  -1  -5   3   66.79    2.60
  -1  -5   3   72.99    2.60
   0   5  -3   19.90    1.00
   0   5  -3   19.10    0.80
   0   5  -3   20.40    1.10
   0   5  -3   19.80    1.00
   0   5  -3   18.60    1.00
   0   5  -3   19.80    0.80
   0   5  -3   18.60    0.90
   0  -5   3   18.60    0.80
   0  -5   3   20.50    1.00
   0  -5   3   18.40    1.00
   0  -5   3   22.30    1.10
   0  -5   3   20.30    0.80
   0  -5   3   18.10    1.10
   0  -5   3   19.80    1.00
  -1   5  -3    1.60    0.30
  -1   5  -3    0.20    0.20
  -1   5  -3    0.10    0.30
  -1   5  -3    0.30    0.30
  -1   5  -3   -0.40    0.20
  -1   5  -3    0.10    0.20
  -1   5  -3    0.50    0.30
   1  -5   3    0.20    0.30
   1  -5   3    0.40    0.20
   1  -5   3    0.20    0.30
   1  -5   3   -0.40    0.20
   1  -5   3    0.20    0.30
   1  -5   3    0.10    0.20
   1  -5   3    0.80    0.30
   1  -5   3    0.20    0.20
  -2   5  -3 1293.37   43.10
  -2   5  -3 1319.57   43.10
  -2   5  -3 1381.16   43.30
  -2   5  -3 1317.07   43.00
  -2   5  -3 1336.67   43.20
  -2   5  -3 1315.27   43.00
  -2   5  -3 1408.46   43.30
   2  -5   3 1357.16   43.00
   2  -5   3 1261.47   43.10
   2  -5   3 1449.55   43.30
   2  -5   3 1317.77   43.10
   2  -5   3 1502.85   43.30
   2  -5   3 1303.87   43.00
   2  -5   3 1227.48   43.00
  -3   5  -3  524.85   16.90
  -3   5  -3  499.65   16.90
  -3   5  -3  527.15   16.80
   3  -5   3  496.25   16.90
   3  -5   3  518.75   16.80
   3  -5   3  526.05   16.90
   3  -5   3  520.15   16.90
   3  -5   3  512.75   16.90
  -4   5  -3   74.79    3.00
  -4   5  -3   74.29    3.00
  -4   5  -3   77.59    2.90
   4  -5   3   80.29    3.10
   4  -5   3   77.49    3.00
   4  -5   3   80.89    3.10
  -5   5  -3  125.79    4.70
  -5   5  -3  129.19    4.80
   5  -5   3  131.39    4.90
   5  -5   3  130.09    4.80
   5  -5   3  132.49    4.80
  -6   5  -3   41.80    2.00
  -6   5  -3   44.60    2.20
  -6   5  -3   40.20    2.00
   6  -5   3   42.90    2.00
   6  -5   3   44.20    2.10
   6  -5   3   44.90    2.30
  -7   5  -3  103.69    4.40
  -7   5  -3  107.59    4.20
  -7   5  -3   95.99    4.10
   7  -5   3  111.59    4.20
   7  -5   3  113.39    4.50
   7  -5   3  113.69    4.20
  -8   5  -3   19.50    1.40
  -8   5  -3   16.00    1.30
  -8   5  -3   20.10    1.70
   8  -5   3   22.10    1.50
   8  -5   3   23.60    1.80
   8  -5   3   17.30    1.30
  -9   5  -3   20.50    1.80
   9  -5   3   18.30    1.90
   9   4  -3    3.40    0.90
  -9  -4   3    3.50    1.20
   8   4  -3    6.50    1.00
  -8  -4   3    5.30    1.10
   7   4  -3    3.90    0.80
   7   4  -3    5.80    0.70
  -7  -4   3    6.90    1.20
   6   4  -3   36.40    1.40
   6   4  -3   33.80    1.70
   6   4  -3   36.40    1.90
  -6  -4   3   32.60    2.10
  -6  -4   3   35.90    1.40
   5   4  -3  347.97   11.40
   5   4  -3  351.96   11.40
   5   4  -3  346.17   11.60
   5   4  -3  355.86   11.50
   5   4  -3  351.56   11.80
  -5  -4   3  352.16   11.40
  -5  -4   3  334.57   12.10
  -5  -4   3  362.46   11.50
   4   4  -3  277.47    9.70
   4   4  -3  305.87    9.50
   4   4  -3  286.87    9.50
   4   4  -3  290.27    9.50
   4   4  -3  286.37    9.50
   4   4  -3  284.27    9.50
   4   4  -3  285.97    9.60
  -4  -4   3  300.07    9.50
  -4  -4   3  275.27    9.50
  -4  -4   3  276.97    9.90
  -4  -4   3  299.87    9.50
  -4  -4   3  286.07    9.50
   3   4  -3  242.58    7.70
   3   4  -3  227.58    7.80
   3   4  -3  232.78    7.70
   3   4  -3  211.18    7.90
   3   4  -3  229.38    7.80
   3   4  -3  237.38    7.70
   3   4  -3  230.48    7.80
  -3  -4   3  250.07    7.80
  -3  -4   3  243.78    7.90
  -3  -4   3  229.98    7.70
  -3  -4   3  236.68    7.80
  -3  -4   3  224.38    8.00
  -3  -4   3  239.68    7.80
   2   4  -3  641.24   22.00
   2   4  -3  673.03   22.00
   2   4  -3  708.73   21.90
   2   4  -3  683.13   22.10
   2   4  -3  714.43   22.10
   2   4  -3  667.63   22.00
   2   4  -3  690.53   22.10
   2   4  -3  687.83   22.10
  -2  -4   3  666.33   22.10
  -2  -4   3  697.03   22.10
  -2  -4   3  723.53   22.10
  -2  -4   3  648.94   22.20
  -2  -4   3  655.03   22.10
  -2  -4   3  716.83   22.10
   1   4  -3  177.78    5.70
   1   4  -3  162.78    5.70
   1   4  -3  160.98    5.80
   1   4  -3  168.08    5.80
   1   4  -3  165.18    5.50
   1   4  -3  171.28    5.80
   1   4  -3  164.18    5.80
   1   4  -3  176.18    5.70
  -1  -4   3  180.18    5.50
  -1  -4   3  162.18    5.80
  -1  -4   3  178.68    5.80
  -1  -4   3  173.28    5.80
  -1  -4   3  155.98    5.70
  -1  -4   3  186.28    5.80
   0   4  -3  546.85   17.80
   0   4  -3  542.95   17.80
   0   4  -3  561.04   17.80
   0   4  -3  549.25   17.70
   0   4  -3  535.05   17.70
   0   4  -3  542.75   17.80
   0  -4   3  532.95   17.80
   0  -4   3  539.55   17.50
   0  -4   3  545.65   17.70
   0  -4   3  547.15   17.80
   0  -4   3  575.64   17.80
   0  -4   3  554.64   17.80
   0  -4   3  576.84   17.80
   0  -4   3  523.35   17.60
  -1   4  -3  128.59    4.40
  -1   4  -3  123.59    4.20
  -1   4  -3  130.99    4.40
  -1   4  -3  131.39    4.40
  -1   4  -3  124.89    4.40
  -1   4  -3  124.99    4.40
  -1   4  -3  122.49    4.30
   1  -4   3  131.69    4.40
   1  -4   3  132.49    4.40
   1  -4   3  123.59    4.40
   1  -4   3  115.89    4.40
   1  -4   3  127.59    4.30
   1  -4   3  125.19    4.20
   1  -4   3  121.29    4.30
  -2   4  -3  108.69    3.60
  -2   4  -3  113.19    4.00
  -2   4  -3  107.49    3.90
  -2   4  -3  110.69    3.80
  -2   4  -3  106.69    3.90
  -2   4  -3  104.59    3.90
   2  -4   3  106.39    3.90
   2  -4   3  110.19    3.90
   2  -4   3  117.49    4.00
   2  -4   3  110.69    3.80
   2  -4   3  111.09    3.90
  -3   4  -3   39.50    1.70
  -3   4  -3   38.70    1.60
  -3   4  -3   40.70    1.70
  -3   4  -3   37.20    1.70
   3  -4   3   38.60    1.60
   3  -4   3   38.40    1.70
   3  -4   3   38.90    1.80
   3  -4   3   39.70    1.80
   3  -4   3   42.60    1.80
  -4   4  -3    3.50    0.60
  -4   4  -3    3.10    0.50
   4  -4   3    4.50    0.60
   4  -4   3    2.90    0.60
   4  -4   3    4.20    0.50
   4  -4   3    4.00    0.60
   4  -4   3    2.90    0.50
  -5   4  -3   77.39    3.10
  -5   4  -3   79.09    3.10
  -5   4  -3   76.79    3.20
   5  -4   3   80.09    3.10
   5  -4   3   76.39    3.20
   5  -4   3   80.09    3.10
   5  -4   3   81.89    2.90
  -6   4  -3   16.20    1.20
  -6   4  -3   17.00    1.20
  -6   4  -3   15.90    1.30
   6  -4   3   17.90    1.20
   6  -4   3   18.70    1.40
   6  -4   3   16.60    1.20
   6  -4   3   16.00    0.90
  -7   4  -3    2.90    0.60
  -7   4  -3    3.30    0.60
  -7   4  -3    3.30    0.80
   7  -4   3    4.30    0.70
   7  -4   3    5.20    1.00
   7  -4   3    4.00    0.70
  -8   4  -3   16.20    1.20
  -8   4  -3   17.00    1.50
  -8   4  -3   15.60    1.20
   8  -4   3   16.50    1.30
   8  -4   3   17.80    1.30
   8  -4   3   21.50    1.80
  -9   4  -3   36.00    2.30
   9  -4   3   41.70    2.70
   9   3  -3   32.90    2.00
   9   3  -3   32.50    2.20
  -9  -3   3   30.60    2.50
   8   3  -3   78.19    3.60
   8   3  -3   76.89    3.30
  -8  -3   3   74.99    3.90
   7   3  -3    0.60    0.40
   7   3  -3    0.50    0.50
  -7  -3   3    0.80    0.60
   6   3  -3    3.50    0.30
   6   3  -3    3.80    0.30
   6   3  -3    3.70    0.30
   6   3  -3    4.60    0.70
   6   3  -3    4.40    0.60
  -6  -3   3    2.70    0.80
  -6  -3   3    4.10    0.40
   5   3  -3   49.60    1.70
   5   3  -3   46.40    2.10
   5   3  -3   47.80    1.70
   5   3  -3   48.30    1.70
   5   3  -3   48.10    2.00
  -5  -3   3   46.00    1.70
  -5  -3   3   49.70    1.80
  -5  -3   3   46.20    2.30
   4   3  -3   92.79    3.10
   4   3  -3   85.59    3.40
   4   3  -3   90.69    3.30
   4   3  -3   91.79    3.10
   4   3  -3   92.59    3.10
   4   3  -3   91.09    3.10
  -4  -3   3   92.19    3.10
  -4  -3   3   88.59    3.60
  -4  -3   3   94.09    3.10
  -4  -3   3   92.49    3.10
   3   3  -3  451.25   14.80
   3   3  -3  455.65   14.70
   3   3  -3  447.96   14.60
   3   3  -3  500.75   14.90
   3   3  -3  440.16   14.90
   3   3  -3  445.36   14.70
  -3  -3   3  464.55   14.70
  -3  -3   3  475.25   14.70
  -3  -3   3  430.66   15.00
  -3  -3   3  404.66   14.80
  -3  -3   3  451.45   14.70
  -3  -3   3  487.55   14.80
   2   3  -3    9.70    0.60
   2   3  -3   10.30    0.70
   2   3  -3   10.80    0.60
   2   3  -3   11.30    0.50
   2   3  -3   11.10    0.70
   2   3  -3   10.70    0.70
   2   3  -3    9.80    0.60
  -2  -3   3   10.30    0.60
  -2  -3   3    9.70    0.60
  -2  -3   3   10.40    0.70
  -2  -3   3   10.20    0.70
  -2  -3   3   10.30    0.70
  -2  -3   3   11.50    0.60
   1   3  -3  612.04   19.20
   1   3  -3  589.74   19.30
   1   3  -3  622.34   19.20
   1   3  -3  618.64   19.30
   1   3  -3  582.34   19.20
   1   3  -3  599.14   19.30
   1   3  -3  586.24   19.20
   1   3  -3  580.24   19.20
  -1  -3   3  619.64   19.30
  -1  -3   3  628.04   19.30
  -1  -3   3  597.84   19.30
  -1  -3   3  568.94   19.20
  -1  -3   3  596.64   19.20
  -1  -3   3  551.44   19.20
  -1  -3   3  604.54   19.20
   0   3  -3    0.40    0.30
   0   3  -3    0.60    0.20
   0   3  -3    0.60    0.20
   0   3  -3    0.10    0.20
   0   3  -3    0.50    0.20
   0  -3   3    0.50    0.10
   0  -3   3    0.30    0.20
   0  -3   3    0.40    0.30
   0  -3   3    0.30    0.20
   0  -3   3    0.40    0.20
   0  -3   3    0.30    0.20
  -1   3  -3  668.33   21.80
  -1   3  -3  695.43   21.70
  -1   3  -3  701.33   21.70
  -1   3  -3  641.54   21.80
  -1   3  -3  725.83   21.80
   1  -3   3  691.33   21.70
   1  -3   3  672.03   21.70
   1  -3   3  603.44   21.80
   1  -3   3  725.23   21.80
   1  -3   3  623.94   21.70
  -2   3  -3   14.70    0.80
  -2   3  -3   10.70    0.80
  -2   3  -3   12.40    0.80
  -2   3  -3   11.70    0.80
  -2   3  -3   12.70    0.50
  -2   3  -3   13.10    0.70
   2  -3   3   12.10    0.70
   2  -3   3   13.20    0.80
   2  -3   3   12.00    0.80
   2  -3   3   11.90    0.80
  -3   3  -3  182.18    6.40
  -3   3  -3  188.28    6.30
  -3   3  -3  199.98    6.50
  -3   3  -3  192.28    6.60
   3  -3   3  196.48    6.40
   3  -3   3  189.48    6.50
   3  -3   3  179.68    6.40
   3  -3   3  189.18    6.30
   3  -3   3  187.98    6.50
  -4   3  -3  243.18    8.40
  -4   3  -3  243.68    8.40
   4  -3   3  252.27    8.50
   4  -3   3  257.77    8.50
   4  -3   3  232.28    8.40
   4  -3   3  270.97    8.60
   4  -3   3  242.68    8.20
   4  -3   3  249.68    8.40
   4  -3   3  250.67    8.60
  -5   3  -3   78.69    3.00
  -5   3  -3   76.89    3.00
  -5   3  -3   70.69    2.90
   5  -3   3   78.29    3.00
   5  -3   3   75.79    3.10
   5  -3   3   76.99    3.00
   5  -3   3   73.89    2.70
  -6   3  -3   66.39    2.80
  -6   3  -3   62.19    2.70
  -6   3  -3   65.79    2.70
   6  -3   3   64.39    2.70
   6  -3   3   62.89    2.70
   6  -3   3   65.49    2.90
  -7   3  -3   17.00    1.30
  -7   3  -3   17.10    1.20
  -7   3  -3   17.30    1.20
   7  -3   3   18.50    1.30
   7  -3   3   19.30    1.60
   7  -3   3   19.40    1.30
  -8   3  -3   16.60    1.50
  -8   3  -3   16.90    1.30
  -8   3  -3   15.80    1.40
   8  -3   3   17.30    1.60
   8  -3   3   20.60    1.80
  -9   3  -3    5.90    1.70
   9  -3   3    6.60    1.30
   9   2  -3   16.60    1.40
   9   2  -3   14.20    1.50
  -9  -2   3   14.60    1.80
   8   2  -3    0.30    0.40
   8   2  -3    0.30    0.40
  -8  -2   3    0.00    0.60
   7   2  -3    0.80    0.40
   7   2  -3    0.60    0.40
  -7  -2   3    1.20    0.70
   6   2  -3  147.19    5.20
   6   2  -3  139.59    5.00
  -6  -2   3  137.69    5.50
   5   2  -3    0.40    0.30
   5   2  -3    0.30    0.30
  -5  -2   3    0.10    0.40
   4   2  -3  483.35   15.10
   4   2  -3  470.35   15.10
   4   2  -3  469.55   15.40
   4   2  -3  468.75   15.50
  -4  -2   3  458.25   15.60
  -4  -2   3  455.05   15.50
  -4  -2   3  498.75   15.10
   3   2  -3  560.74   18.00
   3   2  -3  576.74   18.30
   3   2  -3  563.74   18.20
   3   2  -3  594.84   18.30
   3   2  -3  590.14   18.30
   3   2  -3  535.55   18.20
   3   2  -3  539.15   18.00
  -3  -2   3  566.74   18.20
  -3  -2   3  536.85   18.00
  -3  -2   3  551.54   18.30
   2   2  -3  701.23   21.90
   2   2  -3  675.73   21.80
   2   2  -3  680.83   21.80
   2   2  -3  655.23   21.90
   2   2  -3  650.43   21.80
   2   2  -3  711.73   21.90
  -2  -2   3  663.23   21.80
  -2  -2   3  699.03   21.90
  -2  -2   3  663.83   21.90
  -2  -2   3  673.83   21.80
  -2  -2   3  722.53   21.80
  -2  -2   3  661.13   21.90
   1   2  -3  212.88    6.70
   1   2  -3  204.88    6.80
   1   2  -3  195.28    6.80
   1   2  -3  199.68    6.80
   1   2  -3  203.28    6.80
  -1  -2   3  211.88    6.80
  -1  -2   3  195.78    6.80
  -1  -2   3  220.48    6.80
  -1  -2   3  213.78    6.70
  -1  -2   3  210.08    6.80
  -1  -2   3  205.08    6.80
  -1  -2   3  199.98    6.80
   0   2  -3  157.28    5.40
   0   2  -3  155.88    5.30
   0   2  -3  166.58    5.40
   0  -2   3  166.48    5.40
   0  -2   3  169.38    5.50
   0  -2   3  163.08    5.30
   0  -2   3  159.48    5.40
  -1   2  -3   63.79    2.30
  -1   2  -3   63.09    2.30
  -1   2  -3   63.09    2.20
  -1   2  -3   59.89    2.20
   1  -2   3   61.79    2.30
   1  -2   3   64.89    2.30
   1  -2   3   61.89    2.30
   1  -2   3   64.29    2.20
  -2   2  -3   12.80    0.80
  -2   2  -3   12.40    0.80
  -2   2  -3   13.00    0.60
  -2   2  -3   13.10    0.60
  -2   2  -3   13.70    0.80
  -2   2  -3   13.20    0.80
   2  -2   3   12.40    0.70
   2  -2   3   12.90    0.60
   2  -2   3   12.30    0.80
   2  -2   3   12.30    0.80
   2  -2   3   13.30    0.80
   2  -2   3   14.80    0.70
  -3   2  -3  111.59    3.80
  -3   2  -3  104.49    3.50
  -3   2  -3  102.99    3.50
  -3   2  -3  104.79    3.80
  -3   2  -3   99.89    3.70
  -3   2  -3  101.99    3.70
  -3   2  -3  111.99    3.80
   3  -2   3  100.59    3.80
   3  -2   3  107.19    3.70
   3  -2   3  101.69    3.50
   3  -2   3  103.39    3.50
   3  -2   3  109.49    3.70
   3  -2   3  101.19    3.70
   3  -2   3  100.99    3.70
  -4   2  -3    3.30    0.50
  -4   2  -3    2.70    0.40
  -4   2  -3    3.40    0.30
  -4   2  -3    3.20    0.50
  -4   2  -3    3.00    0.50
   4  -2   3    3.40    0.60
   4  -2   3    3.60    0.50
   4  -2   3    3.30    0.30
   4  -2   3    2.80    0.50
   4  -2   3    3.10    0.50
   4  -2   3    2.70    0.50
   4  -2   3    3.40    0.40
  -5   2  -3   33.40    1.60
  -5   2  -3   30.80    1.60
  -5   2  -3   33.80    1.30
   5  -2   3   34.80    1.40
   5  -2   3   31.50    1.30
   5  -2   3   33.00    1.80
   5  -2   3   38.80    1.70
  -6   2  -3   18.90    1.30
  -6   2  -3   19.20    1.30
   6  -2   3   21.20    1.50
   6  -2   3   20.00    1.00
   6  -2   3   17.90    1.20
  -7   2  -3   49.00    2.30
  -7   2  -3   47.00    2.20
   7  -2   3   45.40    2.20
   7  -2   3   47.60    2.50
  -8   2  -3   68.39    3.20
   8  -2   3   77.19    3.60
   9  -2   3    8.40    1.40
  10   1  -3    2.80    0.90
   9   1  -3    4.70    0.90
   9   1  -3    3.70    0.70
  -9  -1   3    4.30    1.10
   8   1  -3    9.20    0.90
   8   1  -3   10.00    1.10
   8   1  -3    7.90    0.90
  -8  -1   3    9.00    1.20
   7   1  -3  182.58    6.40
   7   1  -3  178.58    6.50
   7   1  -3  181.18    6.40
  -7  -1   3  184.48    6.90
   6   1  -3  760.42   24.70
   6   1  -3  757.92   24.80
  -6  -1   3  767.42   25.20
   5   1  -3    5.00    0.60
   5   1  -3    4.60    0.60
  -5  -1   3    4.40    0.70
  -5  -1   3    3.80    0.60
   4   1  -3 1072.79   34.30
  -4  -1   3 1066.89   34.60
  -4  -1   3 1066.89   34.40
   3   1  -3  257.67    8.30
   3   1  -3  266.67    8.60
   3   1  -3  250.97    8.30
   3   1  -3  257.97    8.40
   3   1  -3  254.37    8.50
   3   1  -3  273.37    8.70
   3   1  -3  266.07    8.70
   3   1  -3  256.57    8.30
  -3  -1   3  259.47    8.30
  -3  -1   3  253.37    8.30
  -3  -1   3  249.18    8.60
  -3  -1   3  258.47    8.70
  -3  -1   3  254.07    8.30
   2   1  -3  411.26   13.00
   2   1  -3  395.06   13.20
   2   1  -3  388.06   13.10
   2   1  -3  430.76   13.20
   2   1  -3  400.86   13.00
   2   1  -3  413.46   13.10
   2   1  -3  429.06   13.30
   2   1  -3  424.96   13.20
  -2  -1   3  411.26   13.10
  -2  -1   3  405.06   13.10
  -2  -1   3  404.06   13.20
  -2  -1   3  404.66   13.00
  -2  -1   3  365.56   13.20
   1   1  -3  301.87    9.80
   1   1  -3  294.37    9.70
   1   1  -3  299.97    9.80
   1   1  -3  296.77    9.80
   1   1  -3  291.17    9.80
   1   1  -3  303.47    9.60
   1   1  -3  304.27    9.60
  -1  -1   3  310.57    9.70
  -1  -1   3  294.87    9.80
  -1  -1   3  312.87    9.80
  -1  -1   3  301.17    9.80
  -1  -1   3  300.47    9.60
  -1  -1   3  306.47    9.80
  -1  -1   3  298.87    9.70
   0   1  -3  285.07    9.40
   0   1  -3  276.87    9.30
   0   1  -3  281.97    9.40
   0   1  -3  274.87    9.40
   0  -1   3  300.37    9.40
   0  -1   3  283.67    9.30
   0  -1   3  309.17    9.30
   0  -1   3  289.47    9.40
   0  -1   3  302.77    9.40
   0  -1   3  285.77    9.40
  -1   1  -3  707.13   23.00
  -1   1  -3  736.43   22.90
  -1   1  -3  751.22   23.00
  -1   1  -3  687.43   22.80
  -1   1  -3  726.63   23.00
  -1   1  -3  728.73   23.00
  -1   1  -3  692.93   22.90
   1  -1   3  684.03   23.00
   1  -1   3  745.83   23.00
   1  -1   3  710.13   23.00
   1  -1   3  696.93   22.90
  -2   1  -3   14.10    0.80
  -2   1  -3   15.30    0.80
  -2   1  -3   14.80    0.80
  -2   1  -3   15.90    0.70
  -2   1  -3   15.10    0.60
   2  -1   3   16.50    0.90
   2  -1   3   14.60    0.80
   2  -1   3   14.70    0.60
   2  -1   3   15.50    0.90
   2  -1   3   14.00    0.70
   2  -1   3   13.90    0.80
  -3   1  -3  236.88    7.80
  -3   1  -3  223.88    7.70
  -3   1  -3  238.08    7.70
  -3   1  -3  234.38    7.60
  -3   1  -3  225.78    7.60
  -3   1  -3  222.98    7.70
   3  -1   3  234.98    7.80
   3  -1   3  227.38    7.70
   3  -1   3  226.88    7.60
   3  -1   3  246.68    7.70
   3  -1   3  232.68    7.70
   3  -1   3  217.68    7.80
   3  -1   3  229.68    7.40
  -4   1  -3  215.78    7.30
  -4   1  -3  217.28    7.40
  -4   1  -3  219.08    7.60
  -4   1  -3  213.98    7.50
   4  -1   3  217.18    7.50
   4  -1   3  221.48    7.50
   4  -1   3  236.48    7.50
   4  -1   3  223.28    7.60
   4  -1   3  217.58    7.30
   4  -1   3  217.08    7.50
  -5   1  -3   12.70    1.10
  -5   1  -3   12.30    0.70
  -5   1  -3   12.20    1.00
  -5   1  -3   13.00    0.90
   5  -1   3   13.30    1.00
   5  -1   3   12.40    0.80
   5  -1   3   12.30    1.10
  -6   1  -3   43.50    2.20
  -6   1  -3   36.10    1.90
  -6   1  -3   39.40    1.90
   6  -1   3   37.00    1.90
   6  -1   3   38.70    2.20
   6  -1   3   40.20    1.70
  -7   1  -3    9.30    1.00
  -7   1  -3    9.90    1.00
  -7   1  -3    9.10    1.30
   7  -1   3    8.80    1.00
   7  -1   3    9.10    1.20
   7  -1   3   10.90    1.10
   8  -1   3    1.00    0.80
  10   0  -3    4.20    0.90
  10   0  -3    2.50    0.80
   9   0  -3    0.70    0.60
   9   0  -3    1.00    0.40
   9   0  -3    1.20    0.50
   8   0  -3  107.39    4.40
   8   0  -3  111.79    4.20
   8   0  -3  110.49    4.20
  -8   0   3  108.09    4.80
  -8   0   3  113.59    4.60
   7   0  -3    9.10    0.90
   7   0  -3    9.40    1.00
   7   0  -3    9.60    0.90
  -7   0   3    8.70    1.10
  -7   0   3   11.30    1.30
   6   0  -3    3.60    0.60
   6   0  -3    3.60    0.60
  -6   0   3    2.90    0.60
  -6   0   3    2.50    0.70
   5   0  -3  378.06   12.30
  -5   0   3  377.56   12.40
  -5   0   3  372.26   12.60
  -5   0   3  369.46   12.60
   4   0  -3   12.20    0.90
   4   0  -3   13.40    0.90
   4   0  -3   12.40    0.80
   4   0  -3   14.40    1.10
  -4   0   3   14.30    0.90
  -4   0   3   10.70    0.90
  -4   0   3   11.50    0.80
   3   0  -3   83.19    2.80
   3   0  -3   87.19    3.10
   3   0  -3   81.69    3.00
   3   0  -3   90.29    3.20
   3   0  -3   82.59    3.10
  -3   0   3   84.09    3.10
  -3   0   3   85.89    2.80
  -3   0   3   83.59    3.10
  -3   0   3   80.59    3.10
  -3   0   3   82.19    2.80
   2   0  -3  629.04   21.60
   2   0  -3  669.43   21.60
   2   0  -3  679.23   21.60
   2   0  -3  665.13   21.70
   2   0  -3  661.43   21.60
   2   0  -3  729.53   21.80
  -2   0   3  647.74   21.70
  -2   0   3  704.13   21.60
  -2   0   3  689.63   21.60
  -2   0   3  647.04   21.70
  -2   0   3  678.63   21.60
  -2   0   3  697.93   21.60
   1   0  -3   82.39    2.80
   1   0  -3   79.49    2.80
   1   0  -3   79.79    2.80
   1   0  -3   81.69    2.80
   1   0  -3   80.19    2.80
   1   0  -3   84.09    2.80
  -1   0   3   78.49    2.80
  -1   0   3   83.59    2.80
  -1   0   3   81.99    2.80
  -1   0   3   82.29    2.80
  -1   0   3   81.69    2.80
   0   0  -3  507.45   16.90
   0   0  -3  539.65   16.90
   0   0  -3  529.95   16.90
   0   0  -3  514.55   16.90
   0   0  -3  523.35   16.90
   0   0  -3  506.05   16.90
   0   0  -3  552.14   17.00
   0   0  -3  533.75   16.90
   0   0   3  497.85   16.90
   0   0   3  490.75   16.90
   0   0   3  539.05   16.90
   0   0   3  549.15   17.00
   0   0   3  545.05   16.90
   0   0   3  527.85   16.80
  -1   0  -3  430.66   13.90
  -1   0  -3  441.46   14.00
  -1   0  -3  449.06   14.00
  -1   0  -3  432.76   14.10
  -1   0  -3  448.86   14.10
  -1   0  -3  442.06   14.10
   1   0   3  419.96   14.00
   1   0   3  420.26   14.10
   1   0   3  455.95   14.10
   1   0   3  414.06   14.10
   1   0   3  415.46   14.10
   1   0   3  423.46   14.00
   1   0   3  456.95   14.10
  -2   0  -3   56.09    2.10
  -2   0  -3   51.79    1.80
  -2   0  -3   48.70    2.00
  -2   0  -3   52.09    2.00
  -2   0  -3   52.59    2.00
  -2   0  -3   52.19    2.00
  -2   0  -3   53.39    1.90
   2   0   3   51.59    1.90
   2   0   3   51.29    2.00
   2   0   3   51.69    2.00
   2   0   3   50.89    2.00
   2   0   3   48.20    2.00
  -3   0  -3   22.90    1.10
  -3   0  -3   21.00    1.00
  -3   0  -3   18.40    1.10
  -3   0  -3   20.30    1.10
  -3   0  -3   21.20    1.10
  -3   0  -3   19.30    0.90
   3   0   3   21.80    1.20
   3   0   3   20.70    1.00
   3   0   3   18.80    1.10
   3   0   3   21.60    1.10
   3   0   3   20.50    1.10
  -4   0  -3   23.80    1.10
  -4   0  -3   22.60    1.10
  -4   0  -3   22.40    1.30
  -4   0  -3   24.40    1.40
   4   0   3   23.30    1.30
   4   0   3   23.60    1.10
   4   0   3   22.60    1.30
   4   0   3   23.50    1.20
  -5   0  -3   68.89    2.70
  -5   0  -3   66.99    2.90
  -5   0  -3   65.99    2.60
   5   0   3   66.79    2.70
   5   0   3   66.99    2.60
   5   0   3   61.19    2.80
  -6   0  -3  193.18    7.00
  -6   0  -3  196.68    7.30
   6   0   3  196.28    7.00
   6   0   3  206.98    6.90
   6   0   3  213.88    7.40
  -7   0  -3   28.30    2.00
  -7   0  -3   27.70    1.60
   7   0   3   28.20    2.00
   7   0   3   30.00    1.60
   7   0   3   26.00    1.60
  -8   0  -3    0.30    0.60
   8   0   3    0.00    0.70
  10  -1  -3    4.00    0.90
  10  -1  -3    2.60    0.80
   9  -1  -3    0.40    0.50
   9  -1  -3    0.20    0.40
   9  -1  -3   -0.30    0.30
   9  -1  -3    0.40    0.60
  -9   1   3    0.00    0.60
   8  -1  -3   10.90    1.10
   8  -1  -3   12.00    1.20
   8  -1  -3   12.90    1.00
  -8   1   3    7.90    1.10
   7  -1  -3   43.30    2.20
   7  -1  -3   47.30    2.00
   7  -1  -3   45.10    2.10
  -7   1   3   43.10    2.30
   6  -1  -3   22.70    1.30
   6  -1  -3   22.80    1.30
  -6   1   3   24.40    1.30
  -6   1   3   21.60    1.50
   5  -1  -3   70.39    2.70
   5  -1  -3   67.89    2.60
  -5   1   3   68.89    2.70
  -5   1   3   66.79    2.80
   4  -1  -3   99.89    3.60
   4  -1  -3   98.89    3.30
   4  -1  -3  102.39    3.60
   4  -1  -3  116.59    4.00
   4  -1  -3   96.99    3.80
   4  -1  -3   92.79    3.50
  -4   1   3   98.39    3.30
  -4   1   3   95.19    3.70
  -4   1   3  103.19    3.30
  -4   1   3   98.19    3.60
   3  -1  -3   15.00    0.90
   3  -1  -3   12.90    0.60
   3  -1  -3   13.20    0.60
   3  -1  -3   14.00    0.60
   3  -1  -3   13.60    0.90
   3  -1  -3   13.30    0.60
   3  -1  -3   12.70    0.70
  -3   1   3   15.40    0.60
  -3   1   3   14.10    0.60
  -3   1   3   14.00    0.80
  -3   1   3   14.00    0.60
  -3   1   3   13.80    0.80
  -3   1   3   12.20    0.80
   2  -1  -3    1.10    0.20
   2  -1  -3    2.00    0.30
   2  -1  -3    0.70    0.30
   2  -1  -3    1.30    0.30
   2  -1  -3    0.90    0.20
  -2   1   3    1.00    0.30
  -2   1   3    0.50    0.20
  -2   1   3    0.90    0.20
  -2   1   3    1.00    0.10
  -2   1   3    0.50    0.20
   1  -1  -3  634.74   19.80
   1  -1  -3  638.14   19.80
   1  -1  -3  609.64   19.80
   1  -1  -3  629.74   19.80
   1  -1  -3  592.34   19.80
  -1   1   3  553.14   19.70
  -1   1   3  637.14   19.80
  -1   1   3  611.24   19.80
  -1   1   3  644.64   19.80
  -1   1   3  609.84   19.70
   0  -1  -3  299.47    9.90
   0  -1  -3  287.37   10.00
   0  -1  -3  323.07   10.00
   0  -1  -3  291.17   10.00
   0  -1  -3  297.97   10.00
   0   1   3  299.07   10.00
   0   1   3  317.07   10.00
   0   1   3  325.57   10.00
  -1  -1  -3  129.89    4.40
  -1  -1  -3  123.39    4.40
  -1  -1  -3  124.19    4.50
  -1  -1  -3  138.69    4.50
   1   1   3  124.89    4.40
   1   1   3  129.09    4.40
   1   1   3  131.79    4.50
   1   1   3  118.59    4.40
   1   1   3  136.89    4.40
  -2  -1  -3  996.60   30.80
  -2  -1  -3  962.30   30.80
  -2  -1  -3 1002.90   30.70
  -2  -1  -3  957.30   30.70
  -2  -1  -3  959.20   30.80
   2   1   3  998.90   30.80
   2   1   3  912.11   30.80
   2   1   3  880.71   30.70
   2   1   3  948.51   30.70
   2   1   3  948.01   30.80
  -3  -1  -3   73.59    2.80
  -3  -1  -3   72.29    2.70
  -3  -1  -3   72.09    2.80
  -3  -1  -3   76.39    2.90
   3   1   3   73.79    2.70
   3   1   3   67.59    2.80
   3   1   3   74.29    2.80
   3   1   3   77.99    3.00
  -4  -1  -3   10.90    0.90
  -4  -1  -3   11.20    1.00
  -4  -1  -3   11.60    1.00
   4   1   3   10.40    0.90
   4   1   3   11.30    0.80
   4   1   3   10.90    0.90
  -5  -1  -3   34.30    1.80
  -5  -1  -3   36.50    2.00
  -5  -1  -3   35.10    1.70
   5   1   3   35.30    1.90
   5   1   3   35.00    1.70
   5   1   3   36.00    1.70
   5   1   3   34.10    1.70
  -6  -1  -3   27.20    1.70
  -6  -1  -3   31.60    2.00
   6   1   3   27.80    1.60
   6   1   3   30.20    1.90
   6   1   3   30.80    1.60
  -7  -1  -3   17.60    1.30
  -7  -1  -3   18.40    1.70
   7   1   3   18.80    1.80
   7   1   3   19.30    1.30
   7   1   3   19.10    1.30
  -8  -1  -3    4.90    1.10
   8   1   3    3.60    1.00
  10  -2  -3   -0.20    0.60
  10  -2  -3   -0.30    0.50
 -10   2   3    0.40    0.70
   9  -2  -3   -0.30    0.50
   9  -2  -3   -0.10    0.30
   9  -2  -3   -0.20    0.50
  -9   2   3   -0.30    0.50
   8  -2  -3   28.80    1.80
   8  -2  -3   26.40    1.70
   8  -2  -3   29.20    1.50
  -8   2   3   29.50    1.90
   7  -2  -3  122.59    4.70
   7  -2  -3  120.59    4.60
   7  -2  -3  125.99    4.40
  -7   2   3  121.29    4.90
   6  -2  -3   -0.20    0.30
   6  -2  -3   -0.10    0.30
  -6   2   3    0.10    0.40
  -6   2   3    0.10    0.30
   5  -2  -3  175.38    5.50
   5  -2  -3  163.68    5.50
   5  -2  -3  161.48    5.70
   5  -2  -3  160.68    5.90
  -5   2   3  178.68    5.50
  -5   2   3  176.68    5.50
  -5   2   3  169.58    5.50
  -5   2   3  168.48    5.80
  -5   2   3  153.28    6.00
   4  -2  -3  474.85   15.80
   4  -2  -3  463.45   15.70
   4  -2  -3  483.85   16.00
   4  -2  -3  533.15   16.00
   4  -2  -3  495.95   15.70
  -4   2   3  515.55   15.70
  -4   2   3  479.75   15.90
  -4   2   3  468.25   16.10
  -4   2   3  482.15   15.70
   3  -2  -3   19.50    1.00
   3  -2  -3   20.30    0.90
   3  -2  -3   22.70    1.10
   3  -2  -3   19.50    0.90
   3  -2  -3   20.10    0.90
   3  -2  -3   21.00    0.90
  -3   2   3   20.60    0.90
  -3   2   3   20.40    0.90
  -3   2   3   19.50    1.00
  -3   2   3   20.70    0.90
  -3   2   3   21.00    0.90
   2  -2  -3  417.76   13.70
   2  -2  -3  407.16   13.80
   2  -2  -3  439.36   13.90
   2  -2  -3  436.86   13.80
   2  -2  -3  413.46   13.80
   2  -2  -3  424.66   13.80
  -2   2   3  419.76   13.70
  -2   2   3  410.26   13.90
  -2   2   3  407.16   13.80
  -2   2   3  431.56   13.80
  -2   2   3  459.05   13.90
  -2   2   3  449.76   13.80
   1  -2  -3  370.86   12.50
   1  -2  -3  392.36   12.50
   1  -2  -3  396.46   12.50
   1  -2  -3  402.56   12.60
   1  -2  -3  354.46   12.50
  -1   2   3  363.36   12.40
  -1   2   3  384.36   12.40
  -1   2   3  407.06   12.60
  -1   2   3  368.56   12.50
  -1   2   3  381.86   12.50
  -1   2   3  391.06   12.50
  -1   2   3  406.16   12.60
   0  -2  -3   11.00    0.70
   0  -2  -3   12.50    0.70
   0  -2  -3   11.10    0.70
   0   2   3   12.40    0.70
   0   2   3   10.60    0.50
   0   2   3   11.50    0.70
   0   2   3   10.30    0.70
  -1  -2  -3   18.40    1.00
  -1  -2  -3   19.80    1.00
  -1  -2  -3   19.70    1.00
  -1  -2  -3   19.60    0.80
  -1  -2  -3   20.10    1.00
   1   2   3   19.00    1.00
   1   2   3   19.40    1.00
   1   2   3   17.00    1.00
   1   2   3   20.70    1.00
  -2  -2  -3   31.30    1.60
  -2  -2  -3   32.00    1.40
  -2  -2  -3   29.40    1.40
  -2  -2  -3   32.60    1.40
  -2  -2  -3   28.50    1.40
   2   2   3   32.30    1.50
   2   2   3   29.60    1.40
   2   2   3   28.50    1.40
   2   2   3   29.20    1.40
  -3  -2  -3   53.49    2.30
  -3  -2  -3   51.89    2.30
  -3  -2  -3   54.49    2.20
   3   2   3   49.99    2.20
   3   2   3   53.39    2.20
   3   2   3   54.79    2.20
   3   2   3   55.99    2.00
  -4  -2  -3    0.30    0.40
  -4  -2  -3    0.20    0.40
  -4  -2  -3    0.30    0.40
   4   2   3    0.10    0.20
   4   2   3    0.00    0.40
   4   2   3    0.40    0.40
   4   2   3    0.00    0.40
  -5  -2  -3    0.30    0.40
  -5  -2  -3    1.00    0.40
  -5  -2  -3    0.00    0.50
   5   2   3    0.70    0.40
   5   2   3    0.10    0.40
   5   2   3    0.10    0.40
  -6  -2  -3  106.19    4.20
  -6  -2  -3  108.49    4.10
  -6  -2  -3  108.99    4.60
   6   2   3  114.09    4.20
   6   2   3  107.49    4.20
   6   2   3  104.69    4.20
   6   2   3  108.99    4.50
  -7  -2  -3    7.00    1.20
  -7  -2  -3    7.40    1.00
   7   2   3    6.90    1.00
   7   2   3    6.70    0.90
   7   2   3    7.40    1.20
  -8  -2  -3   14.70    1.80
   8   2   3   16.90    1.80
  10  -3  -3   22.80    1.70
  10  -3  -3   21.10    1.80
 -10   3   3   20.80    1.90
   9  -3  -3   24.60    1.80
   9  -3  -3   26.30    1.70
  -9   3   3   22.20    1.90
   8  -3  -3    0.50    0.50
   8  -3  -3    0.60    0.50
   8  -3  -3    0.60    0.40
  -8   3   3    0.20    0.50
   7  -3  -3   32.60    1.80
   7  -3  -3   31.40    1.70
  -7   3   3   31.70    1.90
  -7   3   3   34.50    1.30
   6  -3  -3    8.00    0.50
   6  -3  -3    7.90    0.80
   6  -3  -3    8.40    0.50
   6  -3  -3    5.90    0.70
   6  -3  -3    8.10    0.50
  -6   3   3    8.30    0.50
  -6   3   3    8.90    0.80
  -6   3   3    5.30    0.80
  -6   3   3    8.10    0.50
  -6   3   3    7.20    0.50
  -6   3   3    8.60    0.50
   5  -3  -3   70.59    2.80
   5  -3  -3   73.89    2.60
   5  -3  -3   76.89    2.60
   5  -3  -3   58.29    3.30
   5  -3  -3   76.59    2.90
   5  -3  -3   71.29    2.60
  -5   3   3   72.79    2.60
  -5   3   3   73.79    3.10
  -5   3   3   78.39    2.80
  -5   3   3   73.89    2.60
  -5   3   3   70.59    2.80
  -5   3   3   77.59    2.60
   4  -3  -3   43.10    1.90
   4  -3  -3   43.70    1.80
   4  -3  -3   41.00    1.70
   4  -3  -3   44.70    1.70
   4  -3  -3   41.40    1.70
   4  -3  -3   45.40    1.70
  -4   3   3   44.00    1.70
  -4   3   3   43.40    1.70
  -4   3   3   45.40    1.70
  -4   3   3   44.60    1.70
  -4   3   3   42.50    1.80
  -4   3   3   42.40    2.00
   3  -3  -3 1691.53   52.69
   3  -3  -3 1583.44   53.19
   3  -3  -3 1661.03   52.79
   3  -3  -3 1707.93   52.79
   3  -3  -3 1619.24   52.99
   3  -3  -3 1580.64   52.79
  -3   3   3 1733.83   52.79
  -3   3   3 1607.34   52.69
  -3   3   3 1732.63   52.79
  -3   3   3 1626.24   52.69
  -3   3   3 1676.93   52.89
  -3   3   3 1639.54   52.69
  -3   3   3 1612.14   52.89
   2  -3  -3   55.29    2.20
   2  -3  -3   59.39    2.20
   2  -3  -3   55.09    2.20
   2  -3  -3   59.99    2.20
   2  -3  -3   56.19    2.00
   2  -3  -3   56.09    2.20
  -2   3   3   55.49    2.20
  -2   3   3   61.29    2.10
  -2   3   3   63.09    2.20
  -2   3   3   56.79    2.20
  -2   3   3   55.29    2.20
  -2   3   3   55.39    2.20
  -2   3   3   60.89    2.20
   1  -3  -3  297.87    9.70
   1  -3  -3  279.97    9.60
   1  -3  -3  296.37    9.70
   1  -3  -3  279.47    9.70
   1  -3  -3  299.37    9.70
  -1   3   3  290.17    9.70
  -1   3   3  306.77    9.70
  -1   3   3  296.77    9.70
  -1   3   3  291.77    9.50
  -1   3   3  283.87    9.70
   0  -3  -3  224.18    7.20
   0  -3  -3  225.38    7.20
   0  -3  -3  203.98    7.10
   0  -3  -3  220.18    7.00
   0  -3  -3  209.98    7.10
   0  -3  -3  203.18    7.10
   0   3   3  207.88    7.10
   0   3   3  194.08    7.10
   0   3   3  212.08    7.10
   0   3   3  214.28    7.20
   0   3   3  200.98    7.10
  -1  -3  -3  155.88    5.00
  -1  -3  -3  146.09    5.20
  -1  -3  -3  146.69    5.20
   1   3   3  149.99    5.20
   1   3   3  143.39    5.20
  -2  -3  -3  355.16   11.60
  -2  -3  -3  345.87   11.90
   2   3   3  365.36   11.60
   2   3   3  370.06   12.00
  -3  -3  -3   13.70    1.10
  -3  -3  -3   13.50    1.10
  -3  -3  -3   13.40    1.00
   3   3   3   14.30    1.00
   3   3   3   13.40    0.70
   3   3   3   13.90    1.00
   3   3   3   12.80    1.00
  -4  -3  -3   87.59    3.50
  -4  -3  -3   83.89    3.40
  -4  -3  -3   84.69    3.30
   4   3   3   82.59    3.30
   4   3   3   79.19    3.30
   4   3   3   82.79    3.30
   4   3   3   83.49    3.10
  -5  -3  -3    1.10    0.60
  -5  -3  -3    0.90    0.50
  -5  -3  -3    0.60    0.50
   5   3   3    1.80    0.60
   5   3   3    1.30    0.60
   5   3   3    1.70    0.60
  -6  -3  -3   21.10    1.50
  -6  -3  -3   21.40    1.80
  -6  -3  -3   22.00    1.50
   6   3   3   23.60    1.60
   6   3   3   21.10    1.50
   6   3   3   21.70    1.50
  -7  -3  -3    4.80    1.10
   7   3   3    6.20    1.20
   7   3   3    5.20    1.00
  10  -4  -3    3.90    0.90
  10  -4  -3    4.40    0.90
 -10   4   3    5.40    1.20
   9  -4  -3    3.70    0.90
   9  -4  -3    2.40    0.70
  -9   4   3    2.70    0.90
   8  -4  -3   60.99    2.90
   8  -4  -3   64.19    2.80
  -8   4   3   62.69    3.10
   7  -4  -3  121.29    4.20
   7  -4  -3  119.49    4.10
   7  -4  -3  112.19    4.00
   7  -4  -3  115.99    4.40
   7  -4  -3  121.79    4.60
  -7   4   3  116.09    4.10
  -7   4   3  117.49    4.40
  -7   4   3  117.39    4.00
  -7   4   3  122.79    4.10
  -7   4   3  115.89    4.80
   6  -4  -3   39.90    2.00
   6  -4  -3   41.50    1.70
   6  -4  -3   40.30    1.70
   6  -4  -3   40.10    1.70
   6  -4  -3   42.30    1.90
   6  -4  -3   42.80    1.70
   6  -4  -3   42.50    1.80
  -6   4   3   37.50    2.10
  -6   4   3   39.90    1.80
  -6   4   3   41.60    1.70
  -6   4   3   43.60    1.70
  -6   4   3   40.00    1.60
  -6   4   3   44.00    1.70
   5  -4  -3  423.26   14.40
   5  -4  -3  440.56   14.20
   5  -4  -3  437.46   14.10
   5  -4  -3  430.36   14.20
   5  -4  -3  451.05   14.10
   5  -4  -3  414.96   14.10
  -5   4   3  426.46   14.20
  -5   4   3  449.95   14.20
  -5   4   3  458.75   14.20
  -5   4   3  416.36   14.10
  -5   4   3  421.36   14.10
  -5   4   3  420.76   14.50
   4  -4  -3  370.66   12.40
   4  -4  -3  369.26   12.40
   4  -4  -3  380.56   12.60
   4  -4  -3  357.26   12.40
   4  -4  -3  388.56   12.40
   4  -4  -3  390.16   12.40
  -4   4   3  404.86   12.50
  -4   4   3  367.76   12.60
  -4   4   3  365.26   12.40
  -4   4   3  373.76   12.40
  -4   4   3  373.46   12.40
  -4   4   3  394.06   12.40
   3  -4  -3 1311.87   43.30
   3  -4  -3 1364.76   43.50
   3  -4  -3 1342.67   43.50
   3  -4  -3 1310.97   43.40
   3  -4  -3 1395.46   43.40
   3  -4  -3 1398.36   43.50
   3  -4  -3 1347.97   43.40
  -3   4   3 1387.76   43.30
  -3   4   3 1320.27   43.40
  -3   4   3 1285.77   43.50
  -3   4   3 1422.86   43.50
  -3   4   3 1436.06   43.50
  -3   4   3 1303.87   43.50
   2  -4  -3  129.69    4.40
   2  -4  -3  128.89    4.60
   2  -4  -3  125.59    4.50
   2  -4  -3  135.39    4.50
   2  -4  -3  123.59    4.50
   2  -4  -3  132.49    4.60
  -2   4   3  132.39    4.40
  -2   4   3  129.69    4.60
  -2   4   3  127.19    4.50
  -2   4   3  130.39    5.10
  -2   4   3  127.59    4.50
  -2   4   3  131.39    4.60
   1  -4  -3   20.30    1.10
   1  -4  -3   22.30    1.10
   1  -4  -3   17.30    1.00
  -1   4   3   18.70    1.10
  -1   4   3   20.00    0.90
  -1   4   3   19.30    1.10
   0  -4  -3   15.60    1.00
   0  -4  -3   18.00    1.00
   0  -4  -3   18.50    0.90
   0   4   3   16.90    1.00
   0   4   3   16.20    1.00
   0   4   3   16.80    0.90
  -1  -4  -3  122.69    4.50
  -1  -4  -3  132.09    4.30
  -1  -4  -3  123.19    4.50
   1   4   3  117.59    4.50
   1   4   3  126.49    4.50
  -2  -4  -3    5.20    0.40
  -2  -4  -3    5.00    0.70
   2   4   3    3.80    0.60
   2   4   3    4.20    0.60
  -3  -4  -3    3.80    0.60
  -3  -4  -3    4.50    0.70
   3   4   3    4.00    0.70
   3   4   3    3.70    0.70
   3   4   3    4.30    0.50
  -4  -4  -3   23.50    1.60
  -4  -4  -3   24.70    1.60
  -4  -4  -3   23.50    1.50
   4   4   3   26.30    1.60
   4   4   3   24.50    1.50
   4   4   3   26.40    1.60
  -5  -4  -3   10.40    1.10
  -5  -4  -3   12.60    1.20
  -5  -4  -3   13.30    1.40
   5   4   3   12.50    1.30
   5   4   3   10.90    1.10
   5   4   3   11.40    1.10
  -6  -4  -3    2.10    0.60
  -6  -4  -3    2.80    0.90
  -6  -4  -3    3.20    0.70
   6   4   3    2.30    0.80
   6   4   3    2.70    0.70
   6   4   3    3.10    0.70
  -7  -4  -3    5.40    1.20
   7   4   3    5.20    1.00
  10  -5  -3    3.00    0.90
  10  -5  -3    3.80    0.80
 -10   5   3    2.70    0.90
   9  -5  -3   18.90    1.50
   9  -5  -3   17.80    1.60
  -9   5   3   19.00    1.80
   8  -5  -3    3.90    0.80
   8  -5  -3    3.90    0.70
  -8   5   3    3.10    0.70
  -8   5   3    1.60    0.70
  -8   5   3    2.60    0.50
   7  -5  -3   11.30    1.10
   7  -5  -3   11.00    1.20
   7  -5  -3   11.50    0.80
   7  -5  -3   11.10    0.80
  -7   5   3   12.50    0.90
  -7   5   3   11.30    0.80
  -7   5   3   10.40    0.80
  -7   5   3   12.60    0.90
  -7   5   3   10.20    0.90
  -7   5   3   13.50    1.40
   6  -5  -3    0.20    0.30
   6  -5  -3   -0.80    0.30
   6  -5  -3    0.10    0.20
   6  -5  -3    0.20    0.30
   6  -5  -3    0.10    0.30
   6  -5  -3   -0.40    0.30
   6  -5  -3   -0.10    0.40
  -6   5   3    0.00    0.20
  -6   5   3    0.10    0.40
  -6   5   3    0.30    0.30
  -6   5   3    0.30    0.30
  -6   5   3    0.20    0.20
  -6   5   3   -0.10    0.20
   5  -5  -3    2.10    0.40
   5  -5  -3    2.50    0.50
   5  -5  -3    1.80    0.40
   5  -5  -3    2.50    0.50
   5  -5  -3    1.90    0.40
   5  -5  -3    2.20    0.40
  -5   5   3    1.40    0.40
  -5   5   3    2.10    0.40
  -5   5   3    1.50    0.40
  -5   5   3    1.80    0.40
  -5   5   3    1.90    0.60
   4  -5  -3  150.58    5.10
   4  -5  -3  143.29    5.10
   4  -5  -3  144.59    5.30
   4  -5  -3  144.19    5.20
   4  -5  -3  147.49    5.10
  -4   5   3  149.19    5.10
  -4   5   3  141.19    5.30
  -4   5   3  150.28    5.10
  -4   5   3  148.99    5.00
  -4   5   3  145.29    5.20
   3  -5  -3  155.78    5.50
   3  -5  -3  157.38    5.40
   3  -5  -3  161.08    5.50
   3  -5  -3  155.88    5.60
  -3   5   3  154.98    5.50
  -3   5   3  165.38    5.40
  -3   5   3  158.68    5.50
  -3   5   3  146.39    5.50
  -3   5   3  161.48    5.60
   2  -5  -3   79.49    3.00
   2  -5  -3   74.69    3.00
   2  -5  -3   74.99    2.90
  -2   5   3   73.39    3.00
  -2   5   3   76.09    2.90
  -2   5   3   75.99    3.00
  -2   5   3   79.09    2.80
   1  -5  -3   34.70    1.50
   1  -5  -3   30.30    1.50
   1  -5  -3   31.50    1.50
  -1   5   3   28.30    1.50
  -1   5   3   32.30    1.50
  -1   5   3   32.50    1.40
   0  -5  -3  168.68    5.60
   0  -5  -3  158.38    5.70
   0  -5  -3  164.38    5.80
   0   5   3  160.68    5.80
   0   5   3  155.38    5.70
  -1  -5  -3   42.40    2.00
  -1  -5  -3   44.10    1.70
  -1  -5  -3   41.20    1.90
   1   5   3   42.40    2.00
  -2  -5  -3   11.10    1.10
  -2  -5  -3   11.40    0.70
   2   5   3   11.70    1.00
   2   5   3   14.40    1.10
  -3  -5  -3   49.40    2.40
  -3  -5  -3   51.49    2.30
   3   5   3   48.80    2.30
   3   5   3   49.10    2.30
  -4  -5  -3   44.60    2.20
  -4  -5  -3   40.80    2.30
  -4  -5  -3   40.50    2.10
   4   5   3   41.10    2.10
   4   5   3   40.60    2.10
   4   5   3   43.50    2.20
  -5  -5  -3   12.50    1.30
  -5  -5  -3   11.50    1.20
  -5  -5  -3    9.20    1.30
   5   5   3    8.00    1.10
   5   5   3   10.00    1.10
   5   5   3   11.20    1.20
  -6  -5  -3    0.00    0.50
  -6  -5  -3   -0.90    0.50
  -6  -5  -3   -0.40    0.60
   6   5   3    0.70    0.60
   6   5   3   -0.10    0.60
   6   5   3    0.30    0.60
  10  -6  -3   20.50    1.80
  10  -6  -3   17.60    1.60
 -10   6   3   19.20    2.00
   9  -6  -3   19.20    1.50
   9  -6  -3   19.90    1.70
  -9   6   3   19.80    2.00
   8  -6  -3   67.29    2.70
   8  -6  -3   68.39    3.00
   8  -6  -3   68.59    2.70
   8  -6  -3   68.69    3.20
  -8   6   3   68.49    3.40
  -8   6   3   66.49    2.70
  -8   6   3   64.99    2.60
   7  -6  -3    3.80    0.80
   7  -6  -3    6.60    0.90
   7  -6  -3    6.30    0.70
   7  -6  -3    6.40    0.70
  -7   6   3    6.00    0.70
  -7   6   3    5.60    0.60
  -7   6   3    5.50    0.70
  -7   6   3    5.70    1.00
   6  -6  -3   -0.50    0.30
   6  -6  -3    0.40    0.40
   6  -6  -3    0.20    0.40
   6  -6  -3    0.00    0.30
  -6   6   3    0.10    0.30
  -6   6   3   -0.20    0.40
  -6   6   3    0.00    0.30
  -6   6   3   -0.70    0.30
   5  -6  -3  239.38    8.40
   5  -6  -3  251.67    8.30
   5  -6  -3  238.98    8.20
   5  -6  -3  239.38    8.20
  -5   6   3  242.78    8.10
  -5   6   3  243.38    8.30
  -5   6   3  238.18    8.50
  -5   6   3  242.68    8.20
   4  -6  -3   49.00    2.20
   4  -6  -3   48.20    2.00
   4  -6  -3   46.90    2.10
   4  -6  -3   46.10    2.10
  -4   6   3   41.80    2.10
  -4   6   3   48.10    2.10
  -4   6   3   49.30    1.90
  -4   6   3   46.10    2.20
   3  -6  -3   50.39    2.20
   3  -6  -3   50.69    2.20
   3  -6  -3   51.49    2.10
   3  -6  -3   52.59    2.30
  -3   6   3   48.20    2.20
  -3   6   3   48.80    2.20
  -3   6   3   51.29    2.20
   2  -6  -3   22.30    1.30
   2  -6  -3   20.90    1.30
   2  -6  -3   23.70    1.40
  -2   6   3   23.30    1.30
  -2   6   3   24.10    1.30
  -2   6   3   22.70    1.40
   1  -6  -3    0.10    0.40
   1  -6  -3   -0.10    0.30
  -1   6   3    0.10    0.30
  -1   6   3    0.20    0.40
   0  -6  -3   17.80    1.20
   0  -6  -3   18.00    1.30
   0   6   3   19.80    1.30
   0   6   3   17.60    1.20
  -1  -6  -3    3.70    0.50
  -1  -6  -3    3.90    0.70
  -1  -6  -3    4.00    0.70
   1   6   3    3.40    0.60
   1   6   3    4.80    0.80
  -2  -6  -3   10.50    1.10
  -2  -6  -3    9.80    0.70
   2   6   3    7.80    0.90
   2   6   3    9.40    1.00
  -3  -6  -3   16.00    1.30
  -3  -6  -3   16.30    1.50
   3   6   3   17.50    1.40
   3   6   3   17.90    1.40
  -4  -6  -3    2.60    0.70
  -4  -6  -3    2.70    0.80
   4   6   3    2.40    0.70
   4   6   3    1.90    0.70
   4   6   3    2.00    0.70
  -5  -6  -3   12.00    1.50
  -5  -6  -3   12.40    1.40
  -5  -6  -3   12.30    1.30
   5   6   3   10.40    1.20
   5   6   3   13.80    1.50
   5   6   3   13.20    1.40
  10  -7  -3    0.60    0.70
  10  -7  -3    0.40    0.60
 -10   7   3   -0.10    0.70
   9  -7  -3   12.90    1.50
   9  -7  -3   10.70    1.20
  -9   7   3   13.30    1.70
   8  -7  -3   75.39    3.10
   8  -7  -3   78.89    3.60
   8  -7  -3   76.49    3.30
   8  -7  -3   72.79    3.00
  -8   7   3   81.09    3.80
  -8   7   3   78.19    3.00
  -8   7   3   78.49    3.10
   7  -7  -3  276.57    9.30
   7  -7  -3  267.77    9.60
   7  -7  -3  271.17    9.40
   7  -7  -3  259.47    9.20
  -7   7   3  271.07    9.20
  -7   7   3  268.97    9.80
  -7   7   3  267.77    9.20
  -7   7   3  273.07    9.10
   6  -7  -3    7.10    0.90
   6  -7  -3    6.80    0.80
   6  -7  -3    6.80    0.90
   6  -7  -3    5.80    0.80
  -6   7   3    7.00    0.70
  -6   7   3    5.60    0.70
  -6   7   3    6.30    1.00
  -6   7   3    5.60    0.70
   5  -7  -3   36.20    1.80
   5  -7  -3   37.80    1.90
   5  -7  -3   34.40    1.90
   5  -7  -3   38.20    1.80
  -5   7   3   34.70    1.80
  -5   7   3   37.00    2.00
  -5   7   3   39.20    1.60
  -5   7   3   38.60    1.90
   4  -7  -3    3.50    0.60
   4  -7  -3    3.70    0.70
   4  -7  -3    5.00    0.70
   4  -7  -3    4.00    0.60
  -4   7   3    4.70    0.70
  -4   7   3    3.50    0.60
  -4   7   3    3.60    0.60
  -4   7   3    3.90    0.50
  -4   7   3    5.10    0.80
   3  -7  -3   55.49    2.40
   3  -7  -3   54.69    2.40
   3  -7  -3   57.69    2.30
   3  -7  -3   51.29    2.50
  -3   7   3   54.49    2.40
  -3   7   3   53.39    2.50
  -3   7   3   54.59    2.40
   2  -7  -3  119.59    4.80
   2  -7  -3  131.79    4.80
  -2   7   3  121.29    4.70
  -2   7   3  125.29    4.80
  -2   7   3  128.79    4.70
   1  -7  -3   59.49    2.70
   1  -7  -3   62.39    2.80
  -1   7   3   64.39    2.80
  -1   7   3   64.89    2.70
   0  -7  -3   90.49    3.70
   0  -7  -3   86.19    3.50
   0   7   3   86.89    3.70
   0   7   3   93.09    3.60
  -1  -7  -3   18.90    1.40
  -1  -7  -3   23.10    1.50
   1   7   3   20.30    1.40
   1   7   3   20.00    1.50
  -2  -7  -3  126.89    5.10
   2   7   3  140.29    5.20
   2   7   3  131.69    5.10
  -3  -7  -3   29.70    1.90
  -3  -7  -3   29.40    2.00
   3   7   3   31.30    2.00
   3   7   3   33.20    1.90
  -4  -7  -3    0.50    0.60
  -4  -7  -3    1.00    0.70
   4   7   3    1.00    0.70
   4   7   3    0.30    0.60
  -5  -7  -3    9.60    1.50
  -5  -7  -3   12.90    1.40
  -5  -7  -3   11.90    1.40
   5   7   3   12.60    1.40
   5   7   3   11.50    1.50
   5   7   3    9.80    1.30
   9  -8  -3   13.20    1.60
   9  -8  -3   11.80    1.30
  -9   8   3   12.30    1.60
   8  -8  -3   30.00    1.70
   8  -8  -3   32.80    1.90
   8  -8  -3   28.20    2.00
   8  -8  -3   29.80    1.70
  -8   8   3   29.90    1.60
  -8   8   3   31.30    2.20
  -8   8   3   29.00    1.70
   7  -8  -3    3.90    0.80
   7  -8  -3    4.80    0.70
   7  -8  -3    4.70    0.80
   7  -8  -3    4.20    0.80
  -7   8   3    4.40    0.70
  -7   8   3    5.50    0.70
  -7   8   3    3.60    0.70
  -7   8   3    4.20    1.00
   6  -8  -3    2.50    0.60
   6  -8  -3    2.60    0.70
   6  -8  -3    4.00    0.80
   6  -8  -3    4.60    0.80
  -6   8   3    3.50    0.50
  -6   8   3    2.60    0.60
  -6   8   3    2.90    0.60
  -6   8   3    3.90    0.90
   5  -8  -3  135.19    4.90
   5  -8  -3  126.89    4.80
   5  -8  -3  128.89    5.00
   5  -8  -3  132.69    5.00
  -5   8   3  120.19    4.90
  -5   8   3  129.39    4.90
  -5   8   3  125.59    5.10
  -5   8   3  136.59    4.50
   4  -8  -3    6.10    0.80
   4  -8  -3    6.40    0.80
   4  -8  -3    7.10    0.90
   4  -8  -3    5.50    0.90
  -4   8   3    4.30    0.70
  -4   8   3    6.80    0.90
  -4   8   3    6.90    0.80
   3  -8  -3  276.97    9.80
   3  -8  -3  288.67    9.70
   3  -8  -3  285.37    9.90
   3  -8  -3  286.27   10.00
  -3   8   3  287.07    9.90
  -3   8   3  287.17    9.80
  -3   8   3  283.37    9.90
   2  -8  -3  828.62   28.30
   2  -8  -3  836.42   28.10
   2  -8  -3  866.11   28.20
  -2   8   3  890.41   28.30
  -2   8   3  885.71   28.20
  -2   8   3  854.81   28.10
   1  -8  -3   19.60    1.40
   1  -8  -3   21.90    1.50
  -1   8   3   20.90    1.50
  -1   8   3   20.30    1.50
   0  -8  -3   -0.20    0.40
   0  -8  -3   -0.10    0.50
   0   8   3   -0.10    0.50
   0   8   3    0.00    0.50
  -1  -8  -3   24.50    1.70
  -1  -8  -3   20.40    1.50
   1   8   3   22.70    1.60
   1   8   3   22.80    1.70
  -2  -8  -3    8.00    1.10
   2   8   3    5.90    1.00
   2   8   3    6.50    1.10
  -3  -8  -3    4.90    1.00
  -3  -8  -3    5.10    0.90
   3   8   3    3.90    1.00
   3   8   3    6.10    1.10
  -4  -8  -3   12.30    1.60
  -4  -8  -3   15.50    1.50
   4   8   3   20.70    1.90
   4   8   3   13.20    1.40
   9  -9  -3   13.70    1.40
   9  -9  -3   12.90    1.60
  -9   9   3   16.80    2.00
   8  -9  -3    7.00    1.00
   8  -9  -3    6.30    1.10
   8  -9  -3    6.70    1.00
   8  -9  -3    7.20    1.00
  -8   9   3    5.10    1.10
  -8   9   3    5.10    0.80
  -8   9   3    5.40    0.80
   7  -9  -3   -0.30    0.50
   7  -9  -3   -0.40    0.40
   7  -9  -3   -0.30    0.50
   7  -9  -3   -0.40    0.50
  -7   9   3   -0.20    0.40
  -7   9   3   -0.20    0.50
  -7   9   3   -0.30    0.40
   6  -9  -3    0.90    0.60
   6  -9  -3    1.90    0.70
   6  -9  -3    1.30    0.70
   6  -9  -3    0.60    0.50
  -6   9   3    2.10    0.70
  -6   9   3    1.70    0.60
  -6   9   3    0.40    0.50
   5  -9  -3    8.00    1.00
   5  -9  -3    7.10    0.90
   5  -9  -3    5.90    0.90
   5  -9  -3    6.90    1.00
  -5   9   3    7.40    1.00
  -5   9   3    6.50    0.90
  -5   9   3    6.40    0.60
  -5   9   3    5.70    1.00
   4  -9  -3    9.80    1.10
   4  -9  -3   11.10    1.10
   4  -9  -3   10.30    1.20
   4  -9  -3   11.10    1.20
  -4   9   3   10.50    1.20
  -4   9   3   11.00    1.10
  -4   9   3    9.80    1.10
   3  -9  -3  131.49    5.20
   3  -9  -3  128.99    5.00
   3  -9  -3  125.99    5.10
  -3   9   3  135.49    5.00
  -3   9   3  132.99    5.10
  -3   9   3  128.59    5.10
   2  -9  -3   80.39    3.40
  -2   9   3   82.09    3.50
   1  -9  -3   61.39    2.90
  -1   9   3   69.49    3.00
   0  -9  -3   25.50    1.80
   0  -9  -3   24.40    1.60
   0   9   3   24.30    1.80
   0   9   3   23.90    1.70
  -1  -9  -3   23.60    1.80
  -1  -9  -3   21.00    1.60
   1   9   3   23.50    1.70
   1   9   3   23.50    1.80
  -2  -9  -3    0.20    0.60
   2   9   3    0.50    0.60
   2   9   3    1.00    0.70
  -3  -9  -3    0.40    0.60
  -3  -9  -3    1.00    0.80
   3   9   3    0.60    0.70
   3   9   3   -0.20    0.70
   8 -10  -3    0.30    0.70
   8 -10  -3    0.20    0.60
   8 -10  -3    0.00    0.50
   8 -10  -3    0.60    0.60
  -8  10   3    0.10    0.50
  -8  10   3    0.20    0.70
  -8  10   3   -0.10    0.50
   7 -10  -3   27.50    2.10
   7 -10  -3   28.10    1.80
   7 -10  -3   29.40    1.90
   7 -10  -3   30.80    1.90
  -7  10   3   23.50    2.00
  -7  10   3   27.20    1.80
  -7  10   3   25.70    1.70
   6 -10  -3   15.70    1.60
   6 -10  -3   15.00    1.50
   6 -10  -3   18.40    1.40
   6 -10  -3   16.00    1.30
  -6  10   3   12.00    1.30
  -6  10   3   13.20    1.60
  -6  10   3   14.90    1.50
   5 -10  -3   57.79    2.90
   5 -10  -3   52.19    2.70
   5 -10  -3   60.29    2.70
   5 -10  -3   53.59    2.80
  -5  10   3   57.59    2.90
  -5  10   3   57.29    2.80
  -5  10   3   53.79    2.80
   4 -10  -3    5.20    0.90
   4 -10  -3    5.30    1.00
   4 -10  -3    5.50    1.00
   4 -10  -3    4.30    0.80
  -4  10   3    5.60    0.90
  -4  10   3    5.50    0.90
  -4  10   3    6.90    1.10
   3 -10  -3   21.20    1.60
   3 -10  -3   19.60    1.80
   3 -10  -3   20.10    1.70
  -3  10   3   21.70    1.50
  -3  10   3   21.10    1.80
  -3  10   3   20.00    1.70
   2 -10  -3    5.80    1.00
   2 -10  -3    7.80    1.10
  -2  10   3    6.00    1.00
  -2  10   3    7.50    1.00
   1 -10  -3    3.10    0.90
   1 -10  -3    4.30    0.80
  -1  10   3    3.50    0.80
  -1  10   3    4.30    1.00
   0 -10  -3    5.50    1.00
   0 -10  -3    4.30    0.90
   0  10   3    5.00    1.00
   0  10   3    4.00    1.00
  -1 -10  -3    2.70    0.80
  -1 -10  -3    5.30    1.10
   1  10   3    3.80    1.00
   1  10   3    1.90    0.80
  -2 -10  -3    3.10    0.90
   2  10   3    3.10    0.90
   2  10   3    3.10    0.90
   7 -11  -3    6.40    1.10
   7 -11  -3    5.50    1.10
   7 -11  -3    5.90    1.00
   7 -11  -3    4.60    1.00
  -7  11   3    4.60    1.10
  -7  11   3    5.80    1.00
  -7  11   3    6.40    1.00
   6 -11  -3    8.60    1.30
   6 -11  -3   10.00    1.20
   6 -11  -3   10.30    1.30
   6 -11  -3    9.60    1.30
  -6  11   3    9.10    1.20
  -6  11   3    8.90    1.40
  -6  11   3    8.40    1.20
   5 -11  -3    1.20    0.70
   5 -11  -3    1.10    0.80
   5 -11  -3    1.50    0.60
   5 -11  -3    1.50    0.60
  -5  11   3    1.10    0.70
  -5  11   3    1.70    0.70
  -5  11   3    1.60    0.60
  -5  11   3    1.90    0.80
   4 -11  -3    1.70    0.70
   4 -11  -3    1.30    0.80
   4 -11  -3    1.00    0.80
  -4  11   3    0.80    0.80
  -4  11   3    0.80    0.70
  -4  11   3    1.80    0.70
   3 -11  -3    0.40    0.70
   3 -11  -3   -0.30    0.60
   3 -11  -3    0.70    0.60
  -3  11   3    0.30    0.60
  -3  11   3    1.60    0.80
  -3  11   3    0.60    0.70
   2 -11  -3    0.60    0.60
   2 -11  -3    1.90    0.70
  -2  11   3    1.60    0.80
  -2  11   3    0.60    0.70
   1 -11  -3   -0.20    0.70
   1 -11  -3    0.60    0.60
  -1  11   3   -0.10    0.70
  -1  11   3    0.40    0.60
   0 -11  -3   57.49    3.00
   0 -11  -3   69.29    3.40
   0  11   3   58.39    3.20
   0  11   3   60.69    3.20
   6 -12  -3   22.80    1.80
   6 -12  -3   25.30    2.00
   6 -12  -3   24.10    2.00
   6 -12  -3   20.50    1.90
  -6  12   3   23.10    1.90
  -6  12   3   20.80    2.00
  -6  12   3   24.10    2.00
   5 -12  -3   26.70    2.10
   5 -12  -3   29.60    2.20
   5 -12  -3   28.70    2.10
  -5  12   3   30.90    2.20
  -5  12   3   30.80    2.20
  -5  12   3   27.10    2.10
  -5  12   3   29.40    1.90
   4 -12  -3    2.40    0.90
   4 -12  -3    3.10    1.00
   4 -12  -3    2.80    0.80
  -4  12   3    0.80    0.90
  -4  12   3    2.40    0.70
  -4  12   3    2.80    1.00
   3 -12  -3    1.90    0.80
   3 -12  -3   -0.20    0.60
  -3  12   3    1.30    0.80
  -3  12   3   -0.70    0.60
   2 -12  -3   -0.40    0.60
   2 -12  -3    0.00    0.60
  -2  12   3    0.00    0.60
  -2  12   3    0.00    0.70
   1  13  -4    3.80    1.10
   1  13  -4    3.20    0.90
   1  13  -4    2.90    0.90
   1  13  -4    2.90    0.80
  -1 -13   4    2.50    1.00
  -1 -13   4    2.40    1.00
   0  13  -4   15.20    1.70
   0  13  -4   22.10    1.90
   0  13  -4   22.00    1.80
   0  13  -4   17.80    1.60
   0 -13   4   18.00    1.90
   0 -13   4   23.10    2.00
  -1  13  -4    4.20    1.00
  -1  13  -4    3.70    0.80
  -1  13  -4    3.10    1.10
  -1  13  -4    3.00    0.90
   1 -13   4    2.00    1.00
   1 -13   4    2.10    0.90
  -2  13  -4    4.00    1.00
  -2  13  -4    4.20    1.00
  -2  13  -4    5.00    0.80
  -2  13  -4    3.70    0.90
   2 -13   4    4.70    1.00
   2 -13   4    4.60    1.10
   2 -13   4    3.60    0.90
  -3  13  -4   17.40    1.90
  -3  13  -4   16.10    1.70
   3 -13   4   13.20    1.50
   3 -13   4   19.70    2.00
   3 -13   4   17.10    1.30
  -4  13  -4   -0.20    0.70
   4 -13   4    0.20    0.80
   4 -13   4    0.00    0.70
   4 -13   4    0.40    0.60
  -5  13  -4    1.30    0.80
   5 -13   4    0.80    0.70
   5 -13   4   -0.60    0.60
   5 -13   4    0.30    0.80
   3  12  -4    1.30    0.80
   3  12  -4    1.30    0.70
   3  12  -4    1.00    0.70
   3  12  -4    0.70    0.70
  -3 -12   4   -0.50    0.60
  -3 -12   4    1.00    0.70
  -3 -12   4    0.40    0.80
   2  12  -4   -1.00    0.60
   2  12  -4   -0.20    0.60
   2  12  -4    0.80    0.70
   2  12  -4    1.10    0.70
  -2 -12   4    0.90    0.70
  -2 -12   4    1.20    0.80
   1  12  -4    0.60    0.60
   1  12  -4   -0.40    0.50
   1  12  -4   -1.10    0.60
   1  12  -4   -0.70    0.50
  -1 -12   4   -1.10    0.60
  -1 -12   4    0.30    0.70
   0  12  -4   52.69    2.90
   0  12  -4   54.89    2.70
   0  12  -4   58.79    3.10
   0  12  -4   55.79    2.90
   0 -12   4   58.99    3.10
   0 -12   4   58.39    3.00
  -1  12  -4   65.99    3.30
  -1  12  -4   66.49    3.20
  -1  12  -4   66.29    3.30
  -1  12  -4   64.49    2.90
   1 -12   4   62.59    2.70
   1 -12   4   68.99    3.30
   1 -12   4   67.79    3.40
  -2  12  -4   39.90    2.50
  -2  12  -4   38.10    2.30
  -2  12  -4   38.70    2.00
   2 -12   4   38.70    1.90
   2 -12   4   42.50    2.60
   2 -12   4   40.30    2.30
  -3  12  -4    5.60    1.10
  -3  12  -4    5.50    0.70
  -3  12  -4    4.70    1.00
   3 -12   4    4.90    0.80
   3 -12   4    5.30    1.10
   3 -12   4    5.60    1.00
  -4  12  -4    0.40    0.70
  -4  12  -4    0.20    0.60
   4 -12   4    0.60    0.80
   4 -12   4    1.00    0.70
   4 -12   4    0.50    0.60
  -5  12  -4   11.20    1.50
   5 -12   4    9.40    1.40
   5 -12   4   11.10    1.30
   5 -12   4   10.90    1.40
  -6  12  -4    0.80    0.80
   6 -12   4    0.80    0.80
   6 -12   4   -0.10    0.60
   6 -12   4    0.40    0.80
   4  11  -4   16.30    1.80
   4  11  -4   12.20    1.40
   4  11  -4   12.00    1.40
   4  11  -4   13.70    1.40
  -4 -11   4   13.40    1.80
  -4 -11   4   12.20    1.40
  -4 -11   4   14.00    1.50
   3  11  -4   17.70    1.60
   3  11  -4   17.20    1.50
   3  11  -4   19.70    1.60
   3  11  -4   19.70    1.70
  -3 -11   4   18.50    1.60
  -3 -11   4   18.30    1.60
  -3 -11   4   18.50    1.80
   2  11  -4   -1.30    0.50
   2  11  -4   -0.40    0.50
   2  11  -4   -0.60    0.50
   2  11  -4   -0.10    0.50
  -2 -11   4   -1.00    0.50
  -2 -11   4   -0.80    0.60
   1  11  -4   -0.30    0.50
   1  11  -4   -0.20    0.50
   1  11  -4   -0.40    0.50
   1  11  -4   -0.50    0.50
  -1 -11   4    0.20    0.50
  -1 -11   4    0.10    0.40
  -1 -11   4    1.00    0.70
   0  11  -4    1.20    0.60
   0  11  -4    2.10    0.70
   0  11  -4    2.20    0.70
   0  11  -4    1.40    0.70
   0 -11   4    0.80    0.70
   0 -11   4    2.00    0.50
   0 -11   4    1.60    0.70
  -1  11  -4    0.20    0.50
  -1  11  -4   -0.10    0.40
  -1  11  -4   -0.20    0.50
   1 -11   4   -0.50    0.30
   1 -11   4   -0.70    0.50
   1 -11   4    0.10    0.50
  -2  11  -4   12.60    1.00
  -2  11  -4    9.30    1.20
  -2  11  -4   10.20    1.20
   2 -11   4   10.30    1.20
   2 -11   4   13.70    1.00
   2 -11   4    9.90    1.20
  -3  11  -4   17.60    1.10
  -3  11  -4   15.20    1.40
  -3  11  -4   19.70    1.70
   3 -11   4   19.90    1.70
   3 -11   4   19.80    1.50
   3 -11   4   16.70    1.20
  -4  11  -4   15.20    1.60
  -4  11  -4   15.20    1.50
   4 -11   4   16.50    1.50
   4 -11   4   14.30    1.50
   4 -11   4   14.70    1.30
  -5  11  -4    1.20    0.70
   5 -11   4    2.00    0.80
   5 -11   4    1.00    0.80
   5 -11   4    0.40    0.60
  -6  11  -4   -0.30    0.60
   6 -11   4    0.80    0.70
   6 -11   4    0.50    0.70
   6 -11   4    0.20    0.60
  -7  11  -4   24.50    2.00
   7 -11   4   30.40    2.20
   7 -11   4   26.40    2.10
   7 -11   4   28.00    2.10
   5  10  -4   16.00    1.50
   5  10  -4   17.60    1.80
  -5 -10   4   13.20    1.70
   4  10  -4    9.70    1.30
   4  10  -4   10.30    1.20
   4  10  -4   10.50    1.20
   4  10  -4   10.30    1.10
  -4 -10   4    9.50    1.10
  -4 -10   4    7.80    1.10
  -4 -10   4    8.90    1.40
   3  10  -4   21.70    1.60
   3  10  -4   22.10    1.60
   3  10  -4   22.20    1.70
   3  10  -4   20.20    1.50
  -3 -10   4   20.00    1.80
  -3 -10   4   20.80    1.60
  -3 -10   4   22.40    1.60
   2  10  -4   -0.50    0.50
   2  10  -4   -0.80    0.40
   2  10  -4   -0.10    0.50
   2  10  -4   -1.20    0.50
  -2 -10   4   -0.80    0.50
  -2 -10   4   -0.20    0.50
   1  10  -4   16.40    1.50
   1  10  -4   11.70    1.20
   1  10  -4   10.70    1.20
   1  10  -4   14.40    1.30
  -1 -10   4   13.40    1.40
  -1 -10   4   14.60    0.90
  -1 -10   4   16.50    1.50
   0  10  -4   75.49    3.10
   0  10  -4   73.19    3.30
   0  10  -4   72.59    3.40
   0 -10   4   76.79    2.90
   0 -10   4   74.19    3.40
  -1  10  -4  177.88    6.70
  -1  10  -4  187.48    6.90
  -1  10  -4  182.68    6.40
   1 -10   4  184.68    6.30
   1 -10   4  185.18    6.90
   1 -10   4  177.78    6.60
  -2  10  -4  129.89    5.20
  -2  10  -4  138.99    5.30
  -2  10  -4  131.89    4.80
   2 -10   4  138.19    5.30
   2 -10   4  129.99    5.10
   2 -10   4  136.29    4.80
  -3  10  -4   21.20    1.10
  -3  10  -4   20.50    1.60
  -3  10  -4   20.20    1.50
   3 -10   4   20.50    1.50
   3 -10   4   20.20    1.30
   3 -10   4   19.60    1.60
  -4  10  -4   18.30    1.50
  -4  10  -4   20.90    1.70
   4 -10   4   18.00    1.40
   4 -10   4   17.90    1.60
   4 -10   4   20.00    1.50
  -5  10  -4    0.40    0.60
   5 -10   4    0.20    0.60
   5 -10   4    1.20    0.70
   5 -10   4    0.80    0.60
  -6  10  -4   11.80    1.40
   6 -10   4   14.20    1.50
   6 -10   4   12.80    1.40
   6 -10   4   11.70    1.40
  -7  10  -4    3.40    0.90
   7 -10   4    1.90    0.80
   7 -10   4    2.30    0.90
   7 -10   4    2.40    0.80
   6   9  -4    1.40    0.80
  -6  -9   4    1.20    0.90
   5   9  -4    5.20    0.90
   5   9  -4    6.90    0.90
   5   9  -4    5.30    1.10
   5   9  -4    7.00    0.90
  -5  -9   4    6.70    1.20
  -5  -9   4    7.40    0.90
   4   9  -4   71.39    3.00
   4   9  -4   66.49    3.00
   4   9  -4   70.99    3.20
   4   9  -4   65.99    3.00
  -4  -9   4   65.69    3.30
  -4  -9   4   66.49    2.90
  -4  -9   4   65.99    3.00
   3   9  -4    9.10    1.00
   3   9  -4    7.70    1.10
   3   9  -4    6.40    0.90
   3   9  -4    7.10    1.00
  -3  -9   4    7.50    1.00
  -3  -9   4    6.80    1.10
  -3  -9   4    7.10    1.00
   2   9  -4   58.49    2.70
   2   9  -4   55.19    2.60
   2   9  -4   60.39    2.70
   2   9  -4   57.79    2.70
  -2  -9   4   57.69    2.70
  -2  -9   4   56.09    2.70
   1   9  -4   27.50    1.70
   1   9  -4   27.40    1.60
   1   9  -4   27.40    1.40
   1   9  -4   29.40    1.80
  -1  -9   4   27.50    1.70
  -1  -9   4   26.00    1.30
   0   9  -4   22.10    1.50
   0   9  -4   24.50    1.10
   0   9  -4   23.50    1.20
   0   9  -4   24.80    1.60
   0   9  -4   23.70    1.40
   0  -9   4   25.50    1.70
   0  -9   4   24.20    1.50
   0  -9   4   25.60    1.20
  -1   9  -4   38.70    1.70
  -1   9  -4   38.60    1.80
  -1   9  -4   37.10    2.10
  -1   9  -4   35.10    1.90
   1  -9   4   34.90    1.90
   1  -9   4   39.70    2.10
   1  -9   4   37.70    1.60
  -2   9  -4   84.59    3.10
  -2   9  -4   86.89    3.60
  -2   9  -4   82.69    3.40
   2  -9   4   83.69    3.20
   2  -9   4   80.89    3.40
   2  -9   4   78.59    3.50
  -3   9  -4   99.39    4.10
  -3   9  -4   96.49    3.50
  -3   9  -4   96.09    3.90
   3  -9   4   99.59    3.90
   3  -9   4   98.39    4.10
   3  -9   4   99.69    3.80
  -4   9  -4   34.40    2.00
  -4   9  -4   33.30    1.30
  -4   9  -4   34.70    1.90
   4  -9   4   36.50    2.10
   4  -9   4   32.60    1.80
   4  -9   4   35.30    2.00
  -5   9  -4   -0.10    0.50
   5  -9   4    1.20    0.60
   5  -9   4    0.40    0.50
   5  -9   4   -0.20    0.50
  -6   9  -4    5.00    0.90
   6  -9   4    4.50    1.00
   6  -9   4    4.50    0.90
   6  -9   4    5.90    1.00
  -7   9  -4    0.70    0.60
  -7   9  -4    0.50    0.60
   7  -9   4    1.90    0.80
   7  -9   4    0.90    0.70
   7  -9   4    0.20    0.60
  -8   9  -4    1.40    0.70
  -8   9  -4    3.00    0.90
   8  -9   4    1.30    0.80
   8  -9   4    0.60    0.80
   8  -9   4    1.70    0.80
   7   8  -4   -0.10    0.70
  -7  -8   4   -0.10    0.80
   6   8  -4    0.00    0.40
   6   8  -4    0.50    0.70
  -6  -8   4   -1.60    0.60
   5   8  -4    0.90    0.50
   5   8  -4    1.20    0.70
   5   8  -4    1.20    0.60
   5   8  -4    0.10    0.40
  -5  -8   4    0.90    0.50
  -5  -8   4    0.60    0.40
  -5  -8   4    0.40    0.70
   4   8  -4    0.20    0.40
   4   8  -4    0.10    0.40
   4   8  -4    0.30    0.50
   4   8  -4    0.10    0.40
  -4  -8   4    0.00    0.40
  -4  -8   4    0.80    0.60
  -4  -8   4    0.50    0.40
   3   8  -4  102.79    4.10
   3   8  -4  105.69    4.10
   3   8  -4  110.39    4.20
   3   8  -4  101.49    4.10
  -3  -8   4  103.99    4.00
  -3  -8   4  101.99    4.10
  -3  -8   4  102.69    4.30
   2   8  -4   44.80    1.80
   2   8  -4   44.20    2.10
   2   8  -4   43.30    2.10
   2   8  -4   43.30    2.10
   2   8  -4   45.20    2.20
  -2  -8   4   42.60    2.10
   1   8  -4   48.80    2.00
   1   8  -4   47.70    2.20
   1   8  -4   47.30    1.90
   1   8  -4   46.00    2.30
   1   8  -4   46.20    2.20
  -1  -8   4   48.50    1.80
  -1  -8   4   46.00    2.30
   0   8  -4    5.90    0.80
   0   8  -4    5.30    0.70
   0   8  -4    5.90    0.80
   0   8  -4    6.20    0.60
   0  -8   4    3.60    0.70
   0  -8   4    5.90    0.50
   0  -8   4    6.50    0.80
  -1   8  -4   83.69    3.40
  -1   8  -4   81.29    3.50
  -1   8  -4   85.79    3.20
   1  -8   4   84.59    3.30
   1  -8   4   86.89    3.10
   1  -8   4   82.89    3.50
  -2   8  -4   68.29    2.50
  -2   8  -4   66.69    2.90
  -2   8  -4   66.99    2.80
   2  -8   4   67.69    2.80
   2  -8   4   64.49    2.60
   2  -8   4   66.49    2.90
  -3   8  -4   59.69    2.60
  -3   8  -4   52.99    2.60
  -3   8  -4   58.69    2.10
   3  -8   4   58.79    2.70
   3  -8   4   56.39    2.60
   3  -8   4   58.49    2.40
  -4   8  -4   30.20    1.80
  -4   8  -4   30.50    1.70
   4  -8   4   28.80    1.70
   4  -8   4   30.10    1.80
   4  -8   4   31.10    1.80
  -5   8  -4    4.20    0.80
   5  -8   4    4.50    0.90
   5  -8   4    5.60    0.90
   5  -8   4    3.20    0.70
  -6   8  -4    3.50    0.80
   6  -8   4    2.70    0.80
   6  -8   4    2.90    0.70
   6  -8   4    2.30    0.70
  -7   8  -4   11.60    1.40
  -7   8  -4    8.90    1.10
   7  -8   4   11.10    1.30
   7  -8   4    9.00    1.30
   7  -8   4   11.40    1.30
  -8   8  -4    0.20    0.50
  -8   8  -4   -0.30    0.50
   8  -8   4   -1.30    0.50
   8  -8   4    0.00    0.60
   8  -8   4   -0.30    0.70
   7   7  -4   34.20    2.20
  -7  -7   4   30.10    2.40
   6   7  -4    0.50    0.50
   6   7  -4    0.80    0.60
  -6  -7   4    0.40    0.70
   5   7  -4    1.20    0.50
   5   7  -4   -0.20    0.40
   5   7  -4    0.00    0.50
   5   7  -4   -0.70    0.40
  -5  -7   4   -0.10    0.40
  -5  -7   4    0.00    0.60
  -5  -7   4   -0.10    0.40
   4   7  -4  219.68    7.70
   4   7  -4  220.18    7.50
   4   7  -4  216.48    7.50
   4   7  -4  209.98    7.40
  -4  -7   4  201.68    7.80
  -4  -7   4  214.98    7.40
  -4  -7   4  211.68    7.40
   3   7  -4   49.00    2.20
   3   7  -4   51.09    2.20
   3   7  -4   48.60    2.20
   3   7  -4   48.00    2.30
   3   7  -4   50.49    1.90
  -3  -7   4   46.60    2.10
  -3  -7   4   48.70    2.20
  -3  -7   4   47.60    2.40
   2   7  -4    0.10    0.20
   2   7  -4   -0.30    0.30
   2   7  -4   -0.40    0.30
   2   7  -4    0.30    0.30
  -2  -7   4    0.00    0.40
   1   7  -4   13.50    0.80
   1   7  -4   13.40    0.90
   1   7  -4   11.40    1.00
   1   7  -4   12.70    1.00
   1   7  -4   13.30    0.70
  -1  -7   4   13.10    0.70
  -1  -7   4   13.20    1.10
   0   7  -4   19.30    0.90
   0   7  -4   19.40    1.20
   0   7  -4   19.70    1.10
   0   7  -4   19.80    1.30
   0  -7   4   20.70    1.30
   0  -7   4   21.70    0.90
   0  -7   4   20.70    1.20
  -1   7  -4   67.09    2.70
  -1   7  -4   63.69    2.80
  -1   7  -4   66.39    2.50
   1  -7   4   68.79    2.50
   1  -7   4   66.39    2.70
   1  -7   4   65.19    2.80
  -2   7  -4    3.80    0.60
  -2   7  -4    7.60    0.80
  -2   7  -4    5.40    0.50
   2  -7   4    4.70    0.60
   2  -7   4    3.80    0.60
   2  -7   4    4.90    0.60
  -3   7  -4    0.50    0.50
  -3   7  -4    1.20    0.30
  -3   7  -4    1.10    0.40
  -3   7  -4    0.70    0.50
   3  -7   4    0.50    0.50
   3  -7   4    1.80    0.50
   3  -7   4    1.20    0.40
   3  -7   4    0.60    0.50
  -4   7  -4  230.48    7.80
  -4   7  -4  218.18    7.90
  -4   7  -4  219.38    7.90
   4  -7   4  221.68    7.90
   4  -7   4  225.28    7.90
   4  -7   4  225.58    7.90
   4  -7   4  227.38    7.80
  -5   7  -4    1.50    0.60
  -5   7  -4    1.30    0.60
   5  -7   4    1.20    0.60
   5  -7   4    2.70    0.70
   5  -7   4    1.60    0.70
   5  -7   4    1.80    0.60
  -6   7  -4    5.60    0.90
  -6   7  -4    6.00    0.90
   6  -7   4    5.50    0.90
   6  -7   4    5.40    0.90
   6  -7   4    6.80    1.10
   6  -7   4    5.20    0.90
  -7   7  -4    3.00    0.70
  -7   7  -4    2.50    0.70
  -7   7  -4    3.00    0.80
   7  -7   4    3.20    0.90
   7  -7   4    2.00    0.80
   7  -7   4    2.50    0.70
   7  -7   4    2.10    0.70
  -8   7  -4   -0.10    0.60
  -8   7  -4    0.20    0.60
   8  -7   4    0.40    0.60
   8  -7   4   -0.50    0.50
   8  -7   4    0.20    0.80
   8  -7   4   -0.10    0.70
   8   6  -4   47.00    2.60
  -8  -6   4   38.30    2.90
   7   6  -4    3.00    0.60
   7   6  -4    3.40    0.80
  -7  -6   4    1.10    0.80
   6   6  -4   27.60    1.80
   6   6  -4   27.00    1.50
   6   6  -4   26.40    1.80
  -6  -6   4   26.30    1.30
  -6  -6   4   24.40    2.00
   5   6  -4    0.70    0.40
   5   6  -4    1.60    0.60
   5   6  -4    1.50    0.50
   5   6  -4    0.50    0.30
  -5  -6   4    0.10    0.60
  -5  -6   4    1.00    0.40
  -5  -6   4    1.10    0.40
   4   6  -4    1.10    0.40
   4   6  -4    0.90    0.30
   4   6  -4    1.00    0.50
   4   6  -4    0.90    0.40
   4   6  -4    0.40    0.40
  -4  -6   4    0.90    0.50
  -4  -6   4    0.70    0.40
  -4  -6   4    0.00    0.40
   3   6  -4   18.10    1.10
   3   6  -4   16.60    1.10
   3   6  -4   18.80    1.20
   3   6  -4   19.20    1.30
   3   6  -4   19.60    0.90
  -3  -6   4   19.60    1.30
  -3  -6   4   17.20    1.10
   2   6  -4  422.76   13.90
   2   6  -4  430.06   13.60
   2   6  -4  426.86   14.00
   2   6  -4  402.16   13.90
  -2  -6   4  420.56   14.00
  -2  -6   4  420.76   13.90
   1   6  -4  516.75   16.90
   1   6  -4  485.95   16.90
   1   6  -4  497.95   16.80
   1   6  -4  521.55   16.50
   1   6  -4  550.04   16.70
  -1  -6   4  524.75   16.50
  -1  -6   4  497.45   16.90
  -1  -6   4  522.15   16.70
   0   6  -4   62.99    2.70
   0   6  -4   65.29    2.50
   0  -6   4   66.39    2.40
   0  -6   4   65.69    2.70
   0  -6   4   67.39    2.60
   0  -6   4   70.19    2.30
  -1   6  -4    3.90    0.60
  -1   6  -4    4.50    0.60
  -1   6  -4    3.20    0.40
  -1   6  -4    3.70    0.60
   1  -6   4    3.60    0.40
   1  -6   4    3.10    0.50
   1  -6   4    3.70    0.60
   1  -6   4    3.30    0.40
   1  -6   4    2.70    0.50
  -2   6  -4  198.28    6.80
  -2   6  -4  198.18    6.90
  -2   6  -4  199.18    6.90
  -2   6  -4  195.48    6.50
   2  -6   4  204.48    6.90
   2  -6   4  197.68    6.70
   2  -6   4  187.88    6.90
   2  -6   4  188.68    6.80
  -3   6  -4  828.32   27.00
  -3   6  -4  850.21   27.10
  -3   6  -4  803.32   27.10
   3  -6   4  841.92   27.10
   3  -6   4  807.82   27.10
   3  -6   4  832.12   27.00
   3  -6   4  864.71   27.10
  -4   6  -4   31.10    1.70
  -4   6  -4   28.60    1.50
  -4   6  -4   29.80    1.70
   4  -6   4   31.20    1.70
   4  -6   4   31.30    1.70
   4  -6   4   29.30    1.70
   4  -6   4   32.00    1.70
  -5   6  -4   22.80    1.50
  -5   6  -4   20.60    1.40
   5  -6   4   22.40    1.50
   5  -6   4   22.70    1.60
   5  -6   4   22.80    1.50
  -6   6  -4    2.00    0.60
  -6   6  -4    2.70    0.70
  -6   6  -4    2.50    0.60
   6  -6   4    3.10    0.80
   6  -6   4    2.80    0.70
   6  -6   4    1.70    0.60
  -7   6  -4    7.90    1.00
  -7   6  -4    9.90    1.10
  -7   6  -4    9.30    1.20
   7  -6   4   10.20    1.40
   7  -6   4    9.60    1.10
   7  -6   4   11.10    1.20
  -8   6  -4   10.90    1.20
  -8   6  -4   13.60    1.30
  -8   6  -4   11.80    1.40
   8  -6   4   11.70    1.30
   8  -6   4   11.60    1.30
   8  -6   4    8.60    1.30
   8   5  -4   27.80    1.90
  -8  -5   4   23.80    2.20
   7   5  -4   34.20    2.00
   7   5  -4   31.50    1.70
  -7  -5   4   29.30    2.30
   6   5  -4   12.80    1.00
   6   5  -4   13.20    0.80
   6   5  -4   12.70    1.20
  -6  -5   4   14.10    1.60
  -6  -5   4   13.30    0.80
   5   5  -4    0.00    0.30
   5   5  -4    0.50    0.30
   5   5  -4    0.50    0.30
   5   5  -4   -0.20    0.40
   5   5  -4   -0.10    0.30
   5   5  -4    0.20    0.30
  -5  -5   4   -0.50    0.50
  -5  -5   4    0.00    0.30
  -5  -5   4    0.30    0.30
  -5  -5   4    0.40    0.30
  -5  -5   4    0.10    0.30
   4   5  -4   41.40    1.60
   4   5  -4   40.10    1.70
   4   5  -4   41.60    2.00
   4   5  -4   39.10    1.80
   4   5  -4   40.50    1.70
   4   5  -4   40.50    1.70
   4   5  -4   38.20    1.70
  -4  -5   4   38.30    1.70
  -4  -5   4   39.70    1.70
  -4  -5   4   40.80    1.70
  -4  -5   4   41.50    1.70
   3   5  -4    0.30    0.30
   3   5  -4    0.40    0.30
   3   5  -4    0.20    0.20
   3   5  -4   -0.50    0.20
   3   5  -4   -0.30    0.20
   3   5  -4   -0.20    0.20
  -3  -5   4    0.20    0.30
  -3  -5   4    0.00    0.20
  -3  -5   4   -0.10    0.30
  -3  -5   4   -0.10    0.30
   2   5  -4   73.19    2.40
   2   5  -4   69.99    2.80
   2   5  -4   69.79    2.70
   2   5  -4   67.99    2.80
   2   5  -4   74.59    2.70
   2   5  -4   69.79    2.70
   2   5  -4   71.19    2.70
  -2  -5   4   75.99    2.70
  -2  -5   4   70.99    2.80
  -2  -5   4   69.89    2.70
  -2  -5   4   75.49    2.70
  -2  -5   4   65.59    2.70
   1   5  -4   79.39    3.20
   1   5  -4   87.59    3.20
   1   5  -4   87.49    3.30
   1   5  -4   91.49    3.10
   1   5  -4   88.39    3.30
   1   5  -4   90.19    3.30
  -1  -5   4   83.69    3.30
  -1  -5   4   94.39    3.30
  -1  -5   4   88.19    3.20
  -1  -5   4   86.09    3.20
  -1  -5   4   90.99    3.30
   0   5  -4   51.19    2.10
   0   5  -4   55.29    2.10
   0   5  -4   51.59    2.20
   0   5  -4   48.50    2.10
   0   5  -4   50.79    2.10
   0   5  -4   50.29    2.00
   0   5  -4   51.99    2.10
   0  -5   4   56.19    2.20
   0  -5   4   52.19    2.10
   0  -5   4   49.60    2.00
   0  -5   4   54.19    2.20
   0  -5   4   48.80    1.90
   0  -5   4   54.89    2.20
   0  -5   4   51.29    1.80
  -1   5  -4   98.89    3.50
  -1   5  -4   99.49    3.70
  -1   5  -4  100.49    3.60
  -1   5  -4  100.59    3.70
  -1   5  -4  104.29    3.60
   1  -5   4  100.79    3.50
   1  -5   4   98.29    3.60
   1  -5   4   95.89    3.70
   1  -5   4   98.09    3.40
   1  -5   4  104.69    3.60
   1  -5   4   95.59    3.70
  -2   5  -4 1126.09   36.40
  -2   5  -4 1106.19   36.10
  -2   5  -4 1110.49   36.50
  -2   5  -4 1157.88   36.30
   2  -5   4 1142.09   36.30
   2  -5   4 1143.79   36.40
   2  -5   4 1170.88   36.30
   2  -5   4 1100.59   36.50
   2  -5   4 1116.49   36.40
  -3   5  -4   16.80    1.20
  -3   5  -4   17.90    1.20
   3  -5   4   18.40    1.00
   3  -5   4   19.80    1.20
   3  -5   4   17.50    1.20
   3  -5   4   17.20    1.20
  -4   5  -4   60.09    2.60
  -4   5  -4   59.39    2.40
  -4   5  -4   64.29    2.60
   4  -5   4   59.19    2.50
   4  -5   4   59.49    2.60
   4  -5   4   58.79    2.60
   4  -5   4   63.39    2.60
  -5   5  -4  157.18    5.80
  -5   5  -4  156.68    5.80
   5  -5   4  164.78    5.80
   5  -5   4  167.88    5.90
   5  -5   4  148.89    5.80
  -6   5  -4  272.17    9.60
  -6   5  -4  276.47    9.50
  -6   5  -4  256.57    9.40
   6  -5   4  281.87    9.50
   6  -5   4  266.07    9.50
   6  -5   4  300.07    9.80
  -7   5  -4    3.90    0.70
  -7   5  -4    3.80    0.70
  -7   5  -4    4.80    0.90
   7  -5   4    5.10    1.00
   7  -5   4    5.70    0.80
   7  -5   4    5.80    0.90
  -8   5  -4   17.30    1.40
  -8   5  -4   15.20    1.30
  -8   5  -4   16.70    1.50
   8  -5   4   15.10    1.40
   8  -5   4   15.50    1.40
   8  -5   4   15.20    1.70
   9   4  -4    6.30    1.10
  -9  -4   4    5.20    1.40
   8   4  -4    0.70    0.60
   8   4  -4    0.10    0.40
  -8  -4   4    1.00    0.80
   7   4  -4    1.80    0.60
   7   4  -4    2.40    0.50
  -7  -4   4    4.00    1.00
   6   4  -4   44.50    2.00
   6   4  -4   41.50    2.10
   6   4  -4   42.20    1.60
  -6  -4   4   42.20    2.40
   5   4  -4   17.50    0.90
   5   4  -4   18.70    0.90
   5   4  -4   16.60    0.90
   5   4  -4   17.30    1.10
   5   4  -4   17.70    1.20
   5   4  -4   17.20    0.80
  -5  -4   4   17.60    1.50
  -5  -4   4   17.60    0.90
  -5  -4   4   18.80    0.90
  -5  -4   4   18.70    0.90
   4   4  -4   82.09    2.80
   4   4  -4   80.19    2.80
   4   4  -4   79.59    3.00
   4   4  -4   79.19    2.80
   4   4  -4   75.19    3.10
   4   4  -4   76.09    2.80
  -4  -4   4   77.49    2.80
  -4  -4   4   82.79    2.80
  -4  -4   4   77.49    3.10
  -4  -4   4   77.09    3.20
  -4  -4   4   75.49    2.80
  -4  -4   4   81.59    2.80
   3   4  -4    8.50    0.80
   3   4  -4    6.80    0.60
   3   4  -4    7.70    0.50
   3   4  -4    7.90    0.70
   3   4  -4    7.80    0.60
   3   4  -4    8.60    0.60
  -3  -4   4    8.40    0.60
  -3  -4   4    8.10    0.60
  -3  -4   4    8.40    0.60
  -3  -4   4    7.90    0.80
   2   4  -4  209.78    6.80
   2   4  -4  204.88    6.70
   2   4  -4  201.38    6.70
   2   4  -4  208.18    6.70
   2   4  -4  193.78    6.80
   2   4  -4  190.28    6.70
   2   4  -4  190.38    6.80
  -2  -4   4  217.58    6.70
  -2  -4   4  201.68    6.80
  -2  -4   4  192.48    6.70
  -2  -4   4  189.78    6.70
  -2  -4   4  191.28    6.80
  -2  -4   4  198.88    6.70
   1   4  -4  113.29    3.90
   1   4  -4  104.79    3.90
   1   4  -4  107.99    3.90
   1   4  -4  111.09    3.90
   1   4  -4  112.89    3.90
   1   4  -4  115.29    3.80
  -1  -4   4  108.89    3.90
  -1  -4   4  118.69    3.90
  -1  -4   4  110.19    3.80
  -1  -4   4  105.39    3.90
  -1  -4   4  109.09    3.80
  -1  -4   4  100.59    3.90
   0   4  -4  373.56   12.30
   0   4  -4  368.86   12.40
   0   4  -4  367.06   12.40
   0   4  -4  393.56   12.30
   0   4  -4  368.86   12.40
   0  -4   4  378.86   12.10
   0  -4   4  373.16   12.30
   0  -4   4  364.86   12.20
   0  -4   4  402.06   12.40
   0  -4   4  375.16   12.40
   0  -4   4  377.56   12.40
  -1   4  -4   29.10    1.30
  -1   4  -4   29.00    1.30
  -1   4  -4   27.30    1.30
  -1   4  -4   27.40    1.40
  -1   4  -4   28.80    1.30
   1  -4   4   27.20    1.40
   1  -4   4   28.70    1.40
   1  -4   4   29.10    1.30
   1  -4   4   26.90    1.30
   1  -4   4   24.80    1.20
  -2   4  -4 2573.34   81.09
  -2   4  -4 2477.15   81.09
  -2   4  -4 2501.55   80.99
  -2   4  -4 2594.14   82.09
   2  -4   4 2583.24   81.29
   2  -4   4 2526.55   81.09
   2  -4   4 2476.35   81.09
   2  -4   4 2578.84   80.99
  -3   4  -4    2.50    0.50
  -3   4  -4    3.00    0.40
  -3   4  -4    3.10    0.50
   3  -4   4    2.20    0.50
   3  -4   4    2.90    0.60
   3  -4   4    2.80    0.50
   3  -4   4    3.00    0.40
   3  -4   4    3.40    0.50
  -4   4  -4   15.60    1.20
  -4   4  -4   15.00    1.10
  -4   4  -4   18.00    0.90
   4  -4   4   16.50    1.10
   4  -4   4   16.80    1.10
   4  -4   4   19.70    1.10
   4  -4   4   17.70    1.20
   4  -4   4   17.70    0.90
  -5   4  -4   17.90    1.30
  -5   4  -4   19.30    1.30
  -5   4  -4   19.60    1.30
   5  -4   4   19.50    1.00
   5  -4   4   19.60    1.40
   5  -4   4   20.70    1.30
   5  -4   4   20.20    1.30
  -6   4  -4   -0.40    0.40
  -6   4  -4   -0.10    0.40
  -6   4  -4    0.60    0.50
   6  -4   4   -0.20    0.40
   6  -4   4   -0.40    0.40
   6  -4   4    0.70    0.60
  -7   4  -4    8.10    1.00
  -7   4  -4    7.10    0.90
  -7   4  -4    8.30    1.10
   7  -4   4    7.10    0.90
   7  -4   4    6.70    1.10
   7  -4   4    7.70    1.00
  -8   4  -4   30.20    1.80
  -8   4  -4   24.30    1.70
  -8   4  -4   28.60    1.90
   8  -4   4   29.30    2.20
   8  -4   4   28.30    1.80
   8  -4   4   30.00    1.80
   9   3  -4    2.40    0.80
   9   3  -4    3.50    0.90
  -9  -3   4    4.00    1.20
   8   3  -4   66.19    3.00
   8   3  -4   65.59    2.80
  -8  -3   4   61.79    3.40
   7   3  -4   71.49    3.10
   7   3  -4   69.99    2.90
  -7  -3   4   69.69    3.40
   6   3  -4   92.49    3.60
   6   3  -4   87.89    3.50
  -6  -3   4   92.79    4.00
   5   3  -4   45.80    1.70
   5   3  -4   47.60    2.00
   5   3  -4   47.70    2.10
   5   3  -4   47.70    1.70
  -5  -3   4   46.50    2.30
   4   3  -4   58.29    2.10
   4   3  -4   58.89    2.10
   4   3  -4   57.59    2.30
   4   3  -4   60.99    2.10
   4   3  -4   59.69    2.40
  -4  -3   4   56.59    2.10
  -4  -3   4   55.99    2.50
   3   3  -4  361.26   11.90
   3   3  -4  385.36   12.00
   3   3  -4  365.66   11.70
   3   3  -4  339.47   11.70
   3   3  -4  357.76   12.00
  -3  -3   4  375.96   11.70
  -3  -3   4  369.66   11.90
  -3  -3   4  359.16   11.70
  -3  -3   4  341.37   11.90
  -3  -3   4  359.86   12.00
   2   3  -4    8.30    0.60
   2   3  -4   10.10    0.70
   2   3  -4    9.00    0.60
   2   3  -4   10.20    0.60
   2   3  -4    9.00    0.60
   2   3  -4    8.90    0.60
  -2  -3   4    9.60    0.70
  -2  -3   4   10.00    0.70
  -2  -3   4    9.30    0.60
  -2  -3   4    9.30    0.60
  -2  -3   4    8.00    0.60
  -2  -3   4    8.80    0.70
   1   3  -4   39.50    1.60
   1   3  -4   42.10    1.50
   1   3  -4   39.80    1.60
   1   3  -4   39.40    1.60
   1   3  -4   39.40    1.60
  -1  -3   4   41.90    1.50
  -1  -3   4   39.90    1.60
  -1  -3   4   40.10    1.60
  -1  -3   4   40.30    1.60
  -1  -3   4   39.60    1.60
  -1  -3   4   44.60    1.70
  -1  -3   4   39.80    1.60
   0   3  -4   37.10    1.60
   0   3  -4   36.20    1.60
   0   3  -4   38.70    1.60
   0   3  -4   41.00    1.50
   0  -3   4   41.00    1.50
   0  -3   4   41.30    1.70
   0  -3   4   33.30    1.60
   0  -3   4   40.40    1.60
   0  -3   4   35.30    1.60
  -1   3  -4  322.67   10.30
  -1   3  -4  302.37   10.40
  -1   3  -4  324.77   10.30
  -1   3  -4  319.77   10.40
   1  -3   4  308.87   10.30
   1  -3   4  294.77   10.40
   1  -3   4  311.47   10.30
   1  -3   4  335.77   10.50
  -2   3  -4  497.65   15.80
  -2   3  -4  500.85   16.00
  -2   3  -4  499.35   15.90
  -2   3  -4  466.85   15.90
  -2   3  -4  492.55   15.60
   2  -3   4  509.45   16.00
   2  -3   4  469.95   15.90
   2  -3   4  469.95   15.90
   2  -3   4  491.85   15.70
   2  -3   4  469.15   15.70
  -3   3  -4   90.79    3.20
  -3   3  -4   93.19    3.10
  -3   3  -4   88.19    3.40
   3  -3   4   89.59    3.40
   3  -3   4   90.89    3.40
   3  -3   4   94.69    3.30
   3  -3   4   91.59    3.20
  -4   3  -4    0.90    0.30
  -4   3  -4    0.90    0.40
  -4   3  -4    1.30    0.20
   4  -3   4    1.10    0.40
   4  -3   4    0.90    0.50
   4  -3   4    0.50    0.30
   4  -3   4    1.00    0.20
  -5   3  -4   72.19    2.50
  -5   3  -4   74.19    3.00
  -5   3  -4   72.79    2.90
   5  -3   4   72.79    2.90
   5  -3   4   70.79    3.10
   5  -3   4   68.59    2.60
  -6   3  -4   75.59    3.10
  -6   3  -4   75.19    3.10
   6  -3   4   74.89    3.20
   6  -3   4   78.39    3.40
   6  -3   4   74.59    3.10
  -7   3  -4   12.40    1.20
  -7   3  -4   15.30    1.30
  -7   3  -4   14.40    1.20
   7  -3   4   13.30    1.50
   7  -3   4   14.30    1.30
   7  -3   4   13.90    1.20
  -8   3  -4    1.50    0.70
  -8   3  -4    1.10    0.70
  -8   3  -4    1.00    0.60
   8  -3   4    3.50    1.00
   9   2  -4    1.80    0.70
   9   2  -4    1.00    0.60
  -9  -2   4    0.80    0.80
   8   2  -4   18.10    1.20
   8   2  -4   18.70    1.40
  -8  -2   4   18.40    1.80
   7   2  -4   17.70    1.20
   7   2  -4   18.80    1.30
  -7  -2   4   21.50    1.80
   6   2  -4  137.39    5.10
   6   2  -4  135.99    5.00
  -6  -2   4  142.39    5.50
   5   2  -4    7.20    0.70
   5   2  -4    5.00    0.60
  -5  -2   4    5.40    0.70
  -5  -2   4    8.50    1.00
   4   2  -4    7.90    0.40
   4   2  -4    8.40    0.40
   4   2  -4    7.90    0.70
  -4  -2   4    7.40    0.70
  -4  -2   4   10.00    0.90
  -4  -2   4    8.70    0.40
   3   2  -4    5.30    0.40
   3   2  -4    6.50    0.60
   3   2  -4    5.30    0.40
   3   2  -4    7.20    0.70
   3   2  -4    6.10    0.40
   3   2  -4    6.40    0.60
  -3  -2   4    6.30    0.40
  -3  -2   4    5.50    0.60
  -3  -2   4    6.50    0.40
  -3  -2   4    4.50    0.50
  -3  -2   4    5.80    0.40
   2   2  -4  157.98    5.50
   2   2  -4  162.38    5.40
   2   2  -4  150.58    5.40
   2   2  -4  165.68    5.40
   2   2  -4  163.88    5.30
   2   2  -4  174.18    5.50
   2   2  -4  159.28    5.40
  -2  -2   4  166.78    5.40
  -2  -2   4  162.08    5.40
  -2  -2   4  170.18    5.60
  -2  -2   4  166.28    5.50
  -2  -2   4  159.28    5.40
  -2  -2   4  161.18    5.50
   1   2  -4  177.58    5.80
   1   2  -4  169.98    5.80
   1   2  -4  160.78    5.70
   1   2  -4  169.08    5.60
  -1  -2   4  173.38    5.60
  -1  -2   4  178.48    5.80
  -1  -2   4  169.78    5.70
  -1  -2   4  167.58    5.80
  -1  -2   4  180.48    5.80
   0   2  -4 1929.81   61.39
   0   2  -4 1901.81   61.59
   0   2  -4 1838.52   61.29
   0   2  -4 1898.21   60.79
   0  -2   4 1896.81   61.19
   0  -2   4 2079.99   60.89
   0  -2   4 1827.02   60.99
   0  -2   4 1934.31   61.19
   0  -2   4 1858.31   60.89
  -1   2  -4    6.20    0.50
  -1   2  -4    7.10    0.70
  -1   2  -4    6.50    0.60
  -1   2  -4    6.90    0.50
  -1   2  -4    5.90    0.60
  -1   2  -4    6.40    0.50
   1  -2   4    6.00    0.40
   1  -2   4    6.60    0.60
   1  -2   4    5.60    0.60
   1  -2   4    6.30    0.60
   1  -2   4    5.30    0.50
  -2   2  -4    2.80    0.40
  -2   2  -4    4.40    0.40
  -2   2  -4    4.00    0.60
  -2   2  -4    5.10    0.50
  -2   2  -4    4.90    0.40
   2  -2   4    4.00    0.60
   2  -2   4    4.40    0.40
   2  -2   4    3.10    0.50
   2  -2   4    4.00    0.50
   2  -2   4    4.20    0.40
   2  -2   4    3.40    0.50
  -3   2  -4    0.30    0.20
  -3   2  -4    0.40    0.20
  -3   2  -4   -0.10    0.30
  -3   2  -4    0.80    0.20
   3  -2   4    0.10    0.30
   3  -2   4    0.70    0.30
   3  -2   4   -0.10    0.30
   3  -2   4    0.70    0.20
  -4   2  -4    0.70    0.40
  -4   2  -4    0.60    0.20
  -4   2  -4    0.60    0.30
   4  -2   4    0.60    0.30
   4  -2   4    0.40    0.40
   4  -2   4    1.30    0.40
   4  -2   4    0.80    0.20
   4  -2   4    0.10    0.40
  -5   2  -4   -0.20    0.30
  -5   2  -4   -0.10    0.40
  -5   2  -4    0.40    0.20
   5  -2   4    0.40    0.30
   5  -2   4    0.40    0.40
   5  -2   4    0.00    0.50
  -6   2  -4    1.70    0.50
  -6   2  -4    1.80    0.60
   6  -2   4    2.10    0.70
   6  -2   4    2.00    0.40
   6  -2   4    2.90    0.60
  -7   2  -4    5.10    0.80
  -7   2  -4    5.30    0.90
   7  -2   4    5.10    0.80
   7  -2   4    5.40    1.10
   8  -2   4    1.10    0.90
  10   1  -4    2.00    0.70
  10   1  -4    1.90    0.80
  10   1  -4    0.80    0.70
   9   1  -4    1.00    0.50
   9   1  -4    1.90    0.70
   9   1  -4    1.00    0.50
   9   1  -4    1.20    0.60
  -9  -1   4    1.50    0.80
   8   1  -4   72.19    3.00
   8   1  -4   67.09    2.90
   8   1  -4   67.69    3.00
  -8  -1   4   71.39    3.50
   7   1  -4   26.40    1.50
   7   1  -4   24.60    1.40
   7   1  -4   26.90    1.50
  -7  -1   4   26.20    1.90
   6   1  -4  291.37    9.70
   6   1  -4  286.97    9.70
  -6  -1   4  277.87   10.00
  -6  -1   4  286.57    9.80
   5   1  -4  247.78    8.40
   5   1  -4  247.28    8.30
  -5  -1   4  243.28    8.60
  -5  -1   4  244.48    8.40
   4   1  -4  291.87    9.70
   4   1  -4  290.27    9.60
  -4  -1   4  292.17    9.80
  -4  -1   4  290.07    9.90
   3   1  -4  212.38    6.90
   3   1  -4  209.78    6.90
   3   1  -4  200.88    6.60
   3   1  -4  199.48    6.80
   3   1  -4  198.28    6.60
   3   1  -4  196.88    6.60
   3   1  -4  199.88    6.80
  -3  -1   4  201.98    6.60
  -3  -1   4  206.58    6.90
  -3  -1   4  190.28    6.80
  -3  -1   4  203.48    6.60
   2   1  -4   55.49    2.10
   2   1  -4   57.79    2.00
   2   1  -4   53.49    2.10
   2   1  -4   55.99    2.00
   2   1  -4   60.69    2.20
   2   1  -4   55.39    1.90
   2   1  -4   55.09    1.90
   2   1  -4   51.19    2.00
  -2  -1   4   56.99    1.90
  -2  -1   4   55.49    2.00
  -2  -1   4   58.99    2.00
  -2  -1   4   54.69    2.00
  -2  -1   4   49.99    2.10
  -2  -1   4   57.99    2.10
   1   1  -4  365.96   12.20
   1   1  -4  380.96   12.00
   1   1  -4  369.16   12.10
   1   1  -4  374.96   12.20
   1   1  -4  365.26   12.00
   1   1  -4  357.66   12.00
   1   1  -4  362.66   12.20
  -1  -1   4  381.66   12.00
  -1  -1   4  393.66   12.20
  -1  -1   4  363.06   12.10
  -1  -1   4  381.06   12.00
  -1  -1   4  388.06   12.10
   0   1  -4   21.20    0.90
   0   1  -4   22.00    1.00
   0  -1   4   24.00    1.00
   0  -1   4   23.90    1.10
   0  -1   4   22.80    0.90
   0  -1   4   22.90    1.00
  -1   1  -4  365.36   11.90
  -1   1  -4  353.56   11.80
  -1   1  -4  368.56   12.10
  -1   1  -4  358.56   12.10
  -1   1  -4  365.06   12.10
  -1   1  -4  369.46   11.90
   1  -1   4  347.27   12.10
   1  -1   4  363.26   11.90
   1  -1   4  363.26   12.00
   1  -1   4  388.76   12.10
   1  -1   4  393.26   12.00
   1  -1   4  376.06   12.10
  -2   1  -4  649.74   20.20
  -2   1  -4  594.64   20.00
  -2   1  -4  612.64   20.20
  -2   1  -4  633.14   20.00
  -2   1  -4  657.63   20.20
  -2   1  -4  644.34   19.90
   2  -1   4  613.64   20.00
   2  -1   4  614.24   20.20
   2  -1   4  607.14   20.10
   2  -1   4  640.74   20.20
   2  -1   4  605.54   19.90
   2  -1   4  592.34   20.20
  -3   1  -4   60.49    2.50
  -3   1  -4   61.59    2.30
  -3   1  -4   59.49    2.40
  -3   1  -4   62.39    2.30
   3  -1   4   58.09    2.50
   3  -1   4   63.09    2.30
   3  -1   4   63.49    2.50
  -4   1  -4    4.30    0.50
  -4   1  -4    4.90    0.50
  -4   1  -4    4.40    0.70
  -4   1  -4    4.80    0.70
   4  -1   4    5.40    0.60
   4  -1   4    3.80    0.60
   4  -1   4    5.00    0.70
  -5   1  -4    1.00    0.50
  -5   1  -4    1.80    0.40
  -5   1  -4    1.70    0.30
  -5   1  -4    1.20    0.50
   5  -1   4    1.30    0.40
   5  -1   4    0.70    0.50
   5  -1   4    0.80    0.40
  -6   1  -4    8.20    1.00
  -6   1  -4    9.60    0.90
  -6   1  -4    9.20    1.10
   6  -1   4   10.00    1.20
   6  -1   4    8.50    1.00
   6  -1   4    9.70    0.80
  -7   1  -4  136.39    5.20
   7  -1   4  151.28    5.70
   7  -1   4  135.29    5.30
   8  -1   4   12.50    1.60
  10   0  -4   16.40    1.60
  10   0  -4   13.70    1.50
   9   0  -4    1.60    0.50
   9   0  -4    0.70    0.60
   9   0  -4    0.30    0.50
   9   0  -4    1.50    0.50
   8   0  -4    6.70    0.90
   8   0  -4    5.90    0.90
   8   0  -4    7.10    0.90
   8   0  -4    6.20    0.80
  -8   0   4    6.00    1.00
   7   0  -4   18.90    1.20
   7   0  -4   19.90    1.30
   7   0  -4   19.40    1.30
   7   0  -4   17.70    1.30
  -7   0   4   19.40    1.50
   6   0  -4   47.20    2.00
   6   0  -4   48.10    2.10
  -6   0   4   45.00    2.30
  -6   0   4   45.70    2.10
  -6   0   4   44.30    2.40
   5   0  -4    6.90    0.60
   5   0  -4    8.10    0.70
  -5   0   4    8.20    0.80
  -5   0   4    6.90    0.80
   4   0  -4    0.90    0.10
   4   0  -4    0.90    0.10
   4   0  -4    0.70    0.40
   4   0  -4    0.90    0.30
   4   0  -4    0.60    0.30
  -4   0   4    0.70    0.10
  -4   0   4    0.50    0.30
  -4   0   4    0.90    0.20
  -4   0   4    0.70    0.20
  -4   0   4    0.80    0.30
   3   0  -4  426.46   14.20
   3   0  -4  477.05   14.50
   3   0  -4  416.36   14.20
   3   0  -4  423.76   14.10
   3   0  -4  428.66   14.20
   3   0  -4  439.16   14.40
   3   0  -4  444.86   14.20
  -3   0   4  443.76   14.20
  -3   0   4  451.05   14.20
  -3   0   4  431.16   14.40
  -3   0   4  436.16   14.40
  -3   0   4  452.55   14.20
  -3   0   4  454.85   14.30
   2   0  -4   46.00    1.90
   2   0  -4   45.50    1.80
   2   0  -4   46.80    1.80
   2   0  -4   48.00    1.80
   2   0  -4   51.79    1.90
   2   0  -4   48.10    1.80
  -2   0   4   49.50    1.80
  -2   0   4   46.70    1.90
  -2   0   4   51.09    1.80
  -2   0   4   48.00    1.80
  -2   0   4   48.00    1.80
   1   0  -4   37.00    1.50
   1   0  -4   37.50    1.50
   1   0  -4   39.40    1.50
   1   0  -4   36.60    1.50
   1   0  -4   35.70    1.50
   1   0  -4   38.10    1.40
  -1   0   4   37.30    1.50
  -1   0   4   36.70    1.50
  -1   0   4   40.00    1.40
  -1   0   4   37.20    1.50
   0   0  -4   24.50    1.00
   0   0  -4   23.90    1.10
   0   0  -4   25.60    1.10
   0   0  -4   22.10    0.90
   0   0  -4   24.20    1.00
   0   0  -4   24.40    1.20
   0   0  -4   23.80    1.10
   0   0   4   25.80    1.10
   0   0   4   24.10    1.10
   0   0   4   26.20    1.20
   0   0   4   25.60    1.10
   0   0   4   23.20    1.00
   0   0   4   26.00    1.20
  -1   0  -4  107.79    4.00
  -1   0  -4  118.89    4.00
  -1   0  -4  106.29    3.90
  -1   0  -4  110.29    3.70
  -1   0  -4  106.99    3.70
  -1   0  -4  114.39    4.00
  -1   0  -4  118.39    3.90
   1   0   4  102.79    3.80
   1   0   4  113.99    3.90
   1   0   4  114.09    3.90
   1   0   4  110.89    3.80
   1   0   4  102.79    3.90
   1   0   4  116.49    3.90
  -2   0  -4  181.68    5.70
  -2   0  -4  180.88    6.10
  -2   0  -4  181.08    6.00
  -2   0  -4  171.98    6.10
  -2   0  -4  180.88    6.00
  -2   0  -4  186.38    6.30
   2   0   4  174.78    6.10
   2   0   4  170.58    6.00
   2   0   4  169.98    6.00
   2   0   4  176.98    6.10
   2   0   4  181.38    6.10
  -3   0  -4  571.24   18.50
  -3   0  -4  572.84   18.40
  -3   0  -4  550.14   18.50
  -3   0  -4  566.44   18.60
  -3   0  -4  579.54   18.20
   3   0   4  552.44   18.50
   3   0   4  585.44   18.60
   3   0   4  554.54   18.60
   3   0   4  576.04   18.40
  -4   0  -4   23.20    1.40
  -4   0  -4   23.50    1.10
  -4   0  -4   25.30    1.40
   4   0   4   25.00    1.40
   4   0   4   24.30    1.40
   4   0   4   24.30    1.30
   4   0   4   24.30    1.50
  -5   0  -4    0.30    0.40
  -5   0  -4    0.00    0.40
   5   0   4    0.00    0.40
   5   0   4    0.10    0.50
   5   0   4   -0.70    0.30
  -6   0  -4   26.90    1.80
  -6   0  -4   24.40    1.60
   6   0   4   23.80    1.40
   6   0   4   23.70    1.80
   6   0   4   22.80    1.50
  -7   0  -4   32.00    2.10
  -7   0  -4   29.40    1.80
   7   0   4   31.00    2.20
   7   0   4   28.30    1.80
  -8   0  -4    9.40    1.40
   8   0   4   11.60    1.60
  10  -1  -4    4.90    1.00
  10  -1  -4    2.60    0.80
  10  -1  -4    3.90    0.90
   9  -1  -4    4.80    0.80
   9  -1  -4    5.20    0.90
   9  -1  -4    5.90    0.80
   9  -1  -4    5.50    0.80
  -9   1   4    6.00    1.10
   8  -1  -4    0.20    0.40
   8  -1  -4    0.10    0.40
   8  -1  -4   -0.60    0.30
  -8   1   4   -0.20    0.50
   7  -1  -4   11.70    1.10
   7  -1  -4   11.80    1.00
  -7   1   4    8.60    1.10
  -7   1   4   11.20    1.10
   6  -1  -4  266.87    8.90
   6  -1  -4  258.57    9.00
  -6   1   4  267.57    9.10
  -6   1   4  268.37    9.30
   5  -1  -4  338.27   11.10
   5  -1  -4  336.27   11.00
  -5   1   4  332.77   11.20
  -5   1   4  314.17   11.30
  -5   1   4  349.37   10.70
   4  -1  -4  348.97   11.60
   4  -1  -4  361.96   11.40
   4  -1  -4  343.27   11.40
   4  -1  -4  354.86   11.40
   4  -1  -4  347.67   11.50
  -4   1   4  341.07   11.80
  -4   1   4  347.67   11.70
  -4   1   4  360.76   11.40
  -4   1   4  360.96   11.40
  -4   1   4  346.37   11.40
  -4   1   4  364.96   11.40
   3  -1  -4  170.38    5.90
   3  -1  -4  169.58    5.90
   3  -1  -4  185.38    6.10
   3  -1  -4  164.98    5.90
   3  -1  -4  177.68    5.90
   3  -1  -4  191.88    6.10
   3  -1  -4  173.98    5.80
  -3   1   4  182.18    5.90
  -3   1   4  183.38    5.90
  -3   1   4  178.38    6.00
  -3   1   4  182.58    6.00
  -3   1   4  165.08    6.10
  -3   1   4  175.68    5.90
   2  -1  -4    3.60    0.40
   2  -1  -4    2.90    0.40
   2  -1  -4    3.20    0.40
   2  -1  -4    2.60    0.30
   2  -1  -4    2.30    0.30
  -2   1   4    3.60    0.40
  -2   1   4    3.20    0.40
  -2   1   4    2.30    0.40
  -2   1   4    2.70    0.40
  -2   1   4    3.00    0.40
   1  -1  -4  109.79    4.00
   1  -1  -4  111.69    4.00
   1  -1  -4  113.09    4.00
   1  -1  -4  121.29    3.90
   1  -1  -4  112.79    4.00
   1  -1  -4  129.39    4.10
  -1   1   4  108.99    3.90
  -1   1   4  116.99    4.00
  -1   1   4  118.89    4.00
  -1   1   4  123.49    4.10
  -1   1   4  114.09    4.00
   0  -1  -4   74.49    2.80
   0  -1  -4   76.89    2.90
   0  -1  -4   78.59    2.90
   0  -1  -4   79.89    2.90
   0  -1  -4   70.59    2.90
   0   1   4   78.69    2.80
   0   1   4   84.09    2.90
  -1  -1  -4   14.20    0.90
  -1  -1  -4   14.50    0.80
  -1  -1  -4   14.40    0.90
  -1  -1  -4   15.10    0.90
   1   1   4   15.20    0.90
   1   1   4   14.10    0.90
   1   1   4   16.50    0.90
   1   1   4   14.80    0.90
   1   1   4   13.20    0.90
  -2  -1  -4  101.89    3.60
  -2  -1  -4   97.09    3.70
  -2  -1  -4  104.69    3.60
  -2  -1  -4  102.49    3.70
   2   1   4   96.59    3.70
   2   1   4   97.29    3.70
   2   1   4  100.69    3.60
  -3  -1  -4  226.08    7.60
  -3  -1  -4  218.88    7.50
  -3  -1  -4  221.48    7.50
   3   1   4  215.38    7.40
   3   1   4  210.08    7.50
   3   1   4  218.38    7.50
  -4  -1  -4   79.19    3.00
  -4  -1  -4   70.99    3.00
  -4  -1  -4   77.69    3.10
   4   1   4   70.49    3.10
   4   1   4   72.99    3.00
   4   1   4   78.39    3.10
   4   1   4   76.49    2.90
  -5  -1  -4    1.20    0.50
  -5  -1  -4    1.80    0.60
  -5  -1  -4    1.80    0.50
   5   1   4    1.60    0.50
   5   1   4    2.60    0.60
   5   1   4    1.50    0.60
   5   1   4    3.00    0.60
  -6  -1  -4   42.40    2.20
  -6  -1  -4   44.50    2.50
   6   1   4   46.90    2.50
   6   1   4   44.60    2.10
   6   1   4   46.60    2.20
  -7  -1  -4   11.70    1.20
  -7  -1  -4   13.20    1.60
   7   1   4   14.00    1.60
   7   1   4   12.10    1.30
  10  -2  -4    4.20    0.90
  10  -2  -4    3.00    0.80
  10  -2  -4    3.20    0.70
 -10   2   4    1.40    0.80
   9  -2  -4   43.70    2.10
   9  -2  -4   45.20    2.30
   9  -2  -4   44.30    2.40
  -9   2   4   40.30    2.50
   8  -2  -4   83.19    3.60
   8  -2  -4   86.99    3.40
   8  -2  -4   82.99    3.40
  -8   2   4   84.59    3.90
   7  -2  -4  121.09    4.50
   7  -2  -4  121.79    4.40
  -7   2   4  115.79    4.40
  -7   2   4  109.29    4.70
   6  -2  -4   20.50    1.30
   6  -2  -4   20.00    1.20
  -6   2   4   22.80    0.80
  -6   2   4   19.00    1.30
  -6   2   4   19.80    1.40
   5  -2  -4   52.09    1.90
   5  -2  -4   52.09    2.20
   5  -2  -4   55.39    1.90
   5  -2  -4   52.89    2.10
  -5   2   4   56.69    1.90
  -5   2   4   54.89    1.90
  -5   2   4   47.80    2.30
  -5   2   4   50.59    2.20
   4  -2  -4   80.69    2.70
   4  -2  -4   73.29    2.70
   4  -2  -4   79.49    2.70
   4  -2  -4   75.19    2.70
   4  -2  -4   73.19    2.90
  -4   2   4   78.99    2.90
  -4   2   4   77.49    2.70
  -4   2   4   79.09    2.70
  -4   2   4   81.09    2.80
  -4   2   4   76.39    3.00
  -4   2   4   73.79    2.90
   3  -2  -4 1179.28   37.30
   3  -2  -4 1277.57   37.50
   3  -2  -4 1194.78   37.30
   3  -2  -4 1180.18   37.40
   3  -2  -4 1088.89   37.20
   3  -2  -4 1126.49   37.30
   3  -2  -4 1141.49   37.40
  -3   2   4 1217.78   37.40
  -3   2   4 1138.09   37.30
  -3   2   4 1123.69   37.50
  -3   2   4 1175.88   37.20
  -3   2   4 1181.88   37.40
  -3   2   4 1184.48   37.30
  -3   2   4 1114.39   37.40
   2  -2  -4  168.38    5.60
   2  -2  -4  176.38    5.70
   2  -2  -4  167.88    5.60
   2  -2  -4  161.68    5.60
   2  -2  -4  161.28    5.60
  -2   2   4  166.48    5.40
  -2   2   4  175.48    5.60
  -2   2   4  147.69    5.60
  -2   2   4  172.88    5.70
  -2   2   4  154.88    5.60
  -2   2   4  164.18    5.60
   1  -2  -4  151.28    5.10
   1  -2  -4  155.68    5.10
   1  -2  -4  133.69    5.10
   1  -2  -4  144.69    5.00
  -1   2   4  146.49    4.90
  -1   2   4  141.39    5.10
  -1   2   4  159.68    5.10
  -1   2   4  150.38    4.90
   0  -2  -4   72.79    2.80
   0  -2  -4   76.69    2.80
   0  -2  -4   78.39    2.80
   0  -2  -4   73.49    2.80
   0   2   4   71.59    2.80
   0   2   4   78.79    2.80
   0   2   4   73.29    2.80
   0   2   4   72.39    2.80
  -1  -2  -4  263.27    8.80
  -1  -2  -4  268.27    8.80
   1   2   4  255.87    8.80
   1   2   4  250.37    8.80
   1   2   4  269.27    8.80
  -2  -2  -4    7.30    0.80
  -2  -2  -4    6.40    0.80
  -2  -2  -4    7.30    0.70
   2   2   4    6.80    0.80
   2   2   4    5.60    0.60
   2   2   4   10.30    0.90
  -3  -2  -4   94.69    3.60
  -3  -2  -4   92.39    3.60
  -3  -2  -4   99.69    3.70
   3   2   4   90.49    3.70
   3   2   4   95.39    3.70
   3   2   4  100.79    3.60
  -4  -2  -4    6.30    0.80
  -4  -2  -4    5.60    0.80
  -4  -2  -4    5.60    0.80
   4   2   4    6.00    0.80
   4   2   4    5.70    0.80
   4   2   4    6.10    0.80
  -5  -2  -4    4.50    0.80
  -5  -2  -4    3.90    0.70
  -5  -2  -4    3.80    0.80
   5   2   4    3.10    0.70
   5   2   4    4.00    0.80
   5   2   4    5.00    0.80
   5   2   4    5.30    0.80
  -6  -2  -4    2.90    0.90
  -6  -2  -4    2.40    0.60
  -6  -2  -4    2.80    0.70
   6   2   4    3.80    0.80
   6   2   4    3.20    0.70
   6   2   4    2.90    0.70
   6   2   4    2.60    0.90
  -7  -2  -4    8.70    1.10
  -7  -2  -4   11.90    1.50
   7   2   4   12.50    1.50
   7   2   4   10.30    1.20
   7   2   4    8.60    1.30
  10  -3  -4    7.60    1.10
  10  -3  -4    6.50    1.10
 -10   3   4    9.00    1.40
   9  -3  -4  104.39    4.30
   9  -3  -4  103.99    4.20
   9  -3  -4  104.49    4.00
  -9   3   4  101.69    4.60
   8  -3  -4   44.30    2.30
   8  -3  -4   43.20    2.10
  -8   3   4   43.90    2.50
   7  -3  -4  537.95   17.80
   7  -3  -4  523.35   18.00
  -7   3   4  575.54   17.40
  -7   3   4  526.15   18.20
  -7   3   4  537.55   17.90
   6  -3  -4   41.80    2.00
   6  -3  -4   43.20    1.60
   6  -3  -4   40.80    1.80
   6  -3  -4   40.10    1.60
  -6   3   4   40.30    1.90
  -6   3   4   43.60    1.60
  -6   3   4   39.20    2.10
  -6   3   4   41.50    1.60
  -6   3   4   42.80    1.60
   5  -3  -4    3.40    0.50
   5  -3  -4    5.00    0.50
   5  -3  -4    4.00    0.40
   5  -3  -4    4.20    0.50
  -5   3   4    5.00    0.50
  -5   3   4    4.10    0.40
  -5   3   4    4.60    0.40
  -5   3   4    3.70    0.70
  -5   3   4    6.30    0.70
   4  -3  -4    4.90    0.50
   4  -3  -4    4.80    0.50
   4  -3  -4    4.20    0.50
   4  -3  -4    4.40    0.40
   4  -3  -4    4.40    0.60
   4  -3  -4    4.30    0.60
  -4   3   4    5.50    0.60
  -4   3   4    5.20    0.70
  -4   3   4    4.90    0.50
  -4   3   4    4.50    0.50
  -4   3   4    6.20    0.50
  -4   3   4    4.70    0.40
   3  -3  -4   94.69    3.50
   3  -3  -4   92.19    3.20
   3  -3  -4   98.39    3.40
   3  -3  -4   98.49    3.50
   3  -3  -4   93.89    3.40
   3  -3  -4   97.19    3.50
  -3   3   4   94.79    3.40
  -3   3   4   93.99    3.40
  -3   3   4  102.59    3.50
  -3   3   4   98.79    3.70
  -3   3   4   91.19    3.50
  -3   3   4   96.49    3.30
   2  -3  -4  305.77   10.30
   2  -3  -4  314.97   10.40
   2  -3  -4  322.77   10.40
   2  -3  -4  328.67   10.40
   2  -3  -4  300.37   10.30
  -2   3   4  293.37   10.30
  -2   3   4  300.07   10.30
  -2   3   4  299.47   10.30
  -2   3   4  311.57   10.10
  -2   3   4  333.97   10.40
  -2   3   4  326.57   10.40
   1  -3  -4   91.79    3.40
   1  -3  -4   92.59    3.40
   1  -3  -4   93.69    3.60
   1  -3  -4   95.49    3.60
  -1   3   4   85.19    3.40
  -1   3   4  102.59    3.60
  -1   3   4  100.19    3.70
  -1   3   4   90.99    3.40
  -1   3   4   95.69    3.60
  -1   3   4   87.09    3.20
  -1   3   4   94.59    3.20
   0  -3  -4  212.88    7.30
   0  -3  -4  210.28    7.30
   0   3   4  217.88    7.00
   0   3   4  211.28    7.30
   0   3   4  218.78    7.30
  -1  -3  -4    4.20    0.60
  -1  -3  -4    6.60    0.50
  -1  -3  -4    5.80    0.70
   1   3   4    4.20    0.60
   1   3   4    6.80    0.70
  -2  -3  -4   70.39    2.80
  -2  -3  -4   70.29    2.80
  -2  -3  -4   68.69    2.30
   2   3   4   65.69    2.80
   2   3   4   68.29    2.80
   2   3   4   66.09    2.80
  -3  -3  -4   56.79    2.50
  -3  -3  -4   55.99    2.50
  -3  -3  -4   59.09    2.50
   3   3   4   54.39    2.40
   3   3   4   54.19    2.50
   3   3   4   51.89    2.40
  -4  -3  -4  133.99    5.10
  -4  -3  -4  133.99    5.00
  -4  -3  -4  134.99    5.10
   4   3   4  137.59    5.10
   4   3   4  132.69    5.10
   4   3   4  137.89    5.00
  -5  -3  -4   59.59    2.70
  -5  -3  -4   60.79    2.80
  -5  -3  -4   62.69    3.00
   5   3   4   61.29    2.80
   5   3   4   59.69    2.70
   5   3   4   60.99    2.80
  -6  -3  -4    2.20    0.70
  -6  -3  -4    3.10    0.70
  -6  -3  -4    2.90    0.90
   6   3   4    3.00    0.80
   6   3   4    2.50    0.80
   6   3   4    3.50    0.90
   6   3   4    2.80    0.80
  -7  -3  -4   10.60    1.50
   7   3   4   12.90    1.50
   7   3   4   10.10    1.30
  10  -4  -4   26.00    1.90
  10  -4  -4   25.60    1.70
 -10   4   4   25.10    2.10
   9  -4  -4    0.50    0.50
   9  -4  -4   -0.30    0.40
  -9   4   4    0.90    0.70
   8  -4  -4    6.60    0.90
   8  -4  -4    7.60    0.90
  -8   4   4    7.80    1.20
  -8   4   4    8.30    0.90
   7  -4  -4  179.48    6.60
   7  -4  -4  173.38    6.30
   7  -4  -4  179.88    6.10
  -7   4   4  174.18    6.80
  -7   4   4  179.08    6.40
  -7   4   4  184.28    6.10
  -7   4   4  183.78    6.30
  -7   4   4  188.38    6.30
   6  -4  -4   34.30    1.50
   6  -4  -4   35.20    1.60
   6  -4  -4   34.40    1.80
   6  -4  -4   37.40    1.50
  -6   4   4   31.20    1.60
  -6   4   4   34.00    2.00
  -6   4   4   37.10    1.50
  -6   4   4   35.00    1.50
   5  -4  -4   42.90    1.80
   5  -4  -4   44.60    1.90
   5  -4  -4   43.70    2.00
   5  -4  -4   44.40    1.80
  -5   4   4   44.10    2.20
  -5   4   4   46.30    1.80
  -5   4   4   46.00    1.80
  -5   4   4   46.60    2.00
  -5   4   4   46.60    1.90
   4  -4  -4   18.30    1.00
   4  -4  -4   17.40    0.90
   4  -4  -4   17.90    1.10
   4  -4  -4   17.10    1.00
  -4   4   4   16.50    1.00
  -4   4   4   16.90    1.10
  -4   4   4   18.30    1.00
  -4   4   4   18.70    0.90
  -4   4   4   16.60    1.00
   3  -4  -4  381.96   11.50
   3  -4  -4  336.37   11.50
   3  -4  -4  324.87   11.30
   3  -4  -4  336.97   11.00
   3  -4  -4  332.37   11.20
  -3   4   4  329.47   11.20
  -3   4   4  333.27   11.30
  -3   4   4  342.87   11.10
   2  -4  -4    1.20    0.40
   2  -4  -4    2.10    0.40
  -2   4   4    3.10    0.50
  -2   4   4    2.00    0.40
  -2   4   4    2.90    0.40
  -2   4   4    1.60    0.40
   1  -4  -4  137.79    5.10
   1  -4  -4  143.29    5.10
  -1   4   4  143.49    4.90
  -1   4   4  140.59    5.10
  -1   4   4  151.28    4.90
  -1   4   4  149.49    5.10
   0  -4  -4  143.09    5.10
   0  -4  -4  156.48    5.00
   0  -4  -4  134.19    5.10
   0   4   4  143.89    5.20
   0   4   4  144.69    5.20
  -1  -4  -4    0.20    0.20
  -1  -4  -4    0.40    0.40
  -1  -4  -4   -0.60    0.30
   1   4   4    0.70    0.40
   1   4   4   -0.20    0.30
  -2  -4  -4    1.10    0.20
  -2  -4  -4    0.50    0.40
   2   4   4    0.80    0.40
   2   4   4    1.50    0.50
  -3  -4  -4    0.00    0.40
  -3  -4  -4    0.40    0.50
  -3  -4  -4   -0.50    0.40
   3   4   4   -0.40    0.40
   3   4   4    0.50    0.40
   3   4   4   -0.30    0.40
  -4  -4  -4    4.60    0.90
  -4  -4  -4    4.20    0.70
  -4  -4  -4    4.60    0.80
   4   4   4    3.80    0.70
   4   4   4    4.90    0.80
   4   4   4    4.60    0.80
  -5  -4  -4   18.20    1.60
  -5  -4  -4   16.00    1.50
  -5  -4  -4   13.10    1.30
   5   4   4   14.80    1.40
   5   4   4   14.70    1.40
   5   4   4   14.20    1.40
  -6  -4  -4    0.70    0.70
  -6  -4  -4    0.60    0.60
  -6  -4  -4   -0.20    0.50
   6   4   4    0.60    0.70
   6   4   4    0.10    0.60
   6   4   4    0.80    0.60
  10  -5  -4   12.30    1.30
  10  -5  -4   15.30    1.60
 -10   5   4   15.30    1.90
   9  -5  -4   65.29    3.20
   9  -5  -4   67.59    3.00
  -9   5   4   64.89    3.40
   8  -5  -4   40.10    2.20
   8  -5  -4   39.30    2.00
  -8   5   4   40.30    2.00
  -8   5   4   35.00    2.30
   7  -5  -4    0.00    0.30
   7  -5  -4    0.00    0.50
   7  -5  -4   -0.10    0.40
  -7   5   4   -0.30    0.20
  -7   5   4    0.40    0.60
  -7   5   4   -0.10    0.40
   6  -5  -4  111.99    4.10
   6  -5  -4  106.59    3.90
   6  -5  -4  106.79    3.90
   6  -5  -4  104.99    4.20
  -6   5   4  104.19    3.90
  -6   5   4  107.79    3.90
  -6   5   4  102.59    4.30
   5  -5  -4   31.80    1.50
   5  -5  -4   32.40    1.70
   5  -5  -4   32.10    1.50
  -5   5   4   35.50    1.50
  -5   5   4   34.30    1.60
  -5   5   4   34.60    1.80
  -5   5   4   32.60    1.50
   4  -5  -4   63.89    2.50
   4  -5  -4   61.79    2.40
   4  -5  -4   61.39    2.60
  -4   5   4   62.79    2.50
  -4   5   4   62.89    2.70
  -4   5   4   61.49    2.50
  -4   5   4   68.59    2.40
   3  -5  -4   81.99    3.20
   3  -5  -4   86.39    3.00
   3  -5  -4   82.99    3.20
  -3   5   4   86.39    3.30
  -3   5   4   81.59    3.20
  -3   5   4   87.09    3.00
  -3   5   4   80.29    3.20
   2  -5  -4   30.30    1.50
   2  -5  -4   31.30    1.60
  -2   5   4   30.30    1.30
  -2   5   4   29.00    1.50
  -2   5   4   29.20    1.40
  -2   5   4   28.80    1.50
   1  -5  -4    0.50    0.30
   1  -5  -4    0.60    0.40
  -1   5   4    0.30    0.30
  -1   5   4    0.80    0.30
  -1   5   4    0.10    0.30
   0  -5  -4   37.40    1.60
   0  -5  -4   34.00    1.80
   0  -5  -4   31.60    1.70
   0   5   4   33.20    1.70
   0   5   4   36.00    1.80
  -1  -5  -4   17.60    1.30
  -1  -5  -4   13.80    1.20
  -1  -5  -4   17.20    0.90
   1   5   4   15.20    1.20
  -2  -5  -4    0.20    0.40
  -2  -5  -4   -0.20    0.20
   2   5   4   -0.50    0.40
   2   5   4    0.50    0.50
  -3  -5  -4    1.00    0.60
  -3  -5  -4    0.30    0.50
  -3  -5  -4    0.70    0.60
   3   5   4    0.90    0.60
   3   5   4    1.00    0.60
   3   5   4    0.50    0.50
  -4  -5  -4   16.10    1.30
  -4  -5  -4   14.70    1.40
  -4  -5  -4   14.60    1.40
   4   5   4   15.90    1.40
   4   5   4   12.40    1.30
   4   5   4   14.80    1.40
  -5  -5  -4   18.40    1.80
  -5  -5  -4   16.30    1.50
  -5  -5  -4   13.60    1.40
   5   5   4   13.50    1.40
   5   5   4   12.70    1.40
   5   5   4   15.30    1.50
  -6  -5  -4    4.30    0.90
  -6  -5  -4    3.10    0.90
  -6  -5  -4    3.10    1.00
   6   5   4    2.80    0.80
   6   5   4    3.80    0.90
   6   5   4    4.10    1.00
  10  -6  -4    1.80    0.70
  10  -6  -4    1.00    0.70
 -10   6   4    1.80    0.90
   9  -6  -4    9.50    1.10
   9  -6  -4    8.60    1.10
  -9   6   4    7.20    1.20
   8  -6  -4  276.97    9.40
   8  -6  -4  266.37    9.70
  -8   6   4  280.37   10.00
  -8   6   4  267.77    9.10
  -8   6   4  265.47    9.30
   7  -6  -4   -0.30    0.50
   7  -6  -4   -0.30    0.30
   7  -6  -4    0.00    0.40
   7  -6  -4    0.00    0.40
  -7   6   4    0.30    0.40
  -7   6   4   -0.10    0.30
  -7   6   4   -0.90    0.40
   6  -6  -4   14.70    1.00
   6  -6  -4   17.00    1.10
   6  -6  -4   16.70    1.10
   6  -6  -4   14.30    1.30
  -6   6   4   12.10    1.30
  -6   6   4   17.80    1.10
  -6   6   4   17.00    1.10
  -6   6   4   15.10    1.10
   5  -6  -4    5.70    0.70
   5  -6  -4    3.90    0.60
   5  -6  -4    5.00    0.80
   5  -6  -4    5.70    0.70
  -5   6   4    4.50    0.70
  -5   6   4    5.00    0.60
  -5   6   4    4.80    0.70
  -5   6   4    6.20    0.90
   4  -6  -4    8.80    0.90
   4  -6  -4    9.60    0.90
   4  -6  -4    9.10    0.70
  -4   6   4    7.40    0.80
  -4   6   4    8.10    0.90
   3  -6  -4  175.98    6.00
   3  -6  -4  166.98    6.20
   3  -6  -4  175.78    6.30
  -3   6   4  184.18    6.20
  -3   6   4  175.48    6.20
  -3   6   4  169.78    6.20
  -3   6   4  182.38    6.30
   2  -6  -4  612.74   20.50
   2  -6  -4  627.44   20.60
  -2   6   4  636.94   20.60
  -2   6   4  623.24   20.50
   1  -6  -4  109.79    4.30
   1  -6  -4  118.39    4.40
  -1   6   4  119.99    4.50
  -1   6   4  115.79    4.40
   0  -6  -4  198.48    7.50
   0  -6  -4  215.18    7.60
   0   6   4  225.48    7.70
   0   6   4  219.68    7.60
  -1  -6  -4    1.40    0.60
  -1  -6  -4    2.20    0.60
   1   6   4    2.90    0.70
   1   6   4    2.30    0.60
  -2  -6  -4    0.90    0.60
   2   6   4    1.10    0.60
   2   6   4    0.60    0.60
  -3  -6  -4   34.50    2.10
  -3  -6  -4   35.00    2.00
   3   6   4   38.20    2.10
   3   6   4   35.40    2.00
  -4  -6  -4    4.60    1.00
  -4  -6  -4    6.30    1.00
  -4  -6  -4    5.00    1.00
   4   6   4    4.00    0.90
   4   6   4    6.00    1.00
   4   6   4    5.90    1.00
  -5  -6  -4    1.60    0.80
  -5  -6  -4    2.40    0.80
  -5  -6  -4    3.40    0.80
   5   6   4    2.20    0.80
   5   6   4    3.00    0.90
   5   6   4    3.00    0.80
  10  -7  -4    8.30    1.30
  10  -7  -4    8.10    1.20
 -10   7   4    8.50    1.50
   9  -7  -4    0.40    0.60
   9  -7  -4   -0.10    0.60
  -9   7   4    0.00    0.60
   8  -7  -4   55.49    2.50
   8  -7  -4   58.99    3.00
   8  -7  -4   62.39    2.80
  -8   7   4   61.19    3.20
  -8   7   4   64.29    2.60
  -8   7   4   61.49    2.50
   7  -7  -4  136.39    5.10
   7  -7  -4  143.59    5.50
   7  -7  -4  141.89    5.20
   7  -7  -4  145.19    5.20
  -7   7   4  136.09    5.10
  -7   7   4  134.79    5.10
  -7   7   4  140.79    5.00
  -7   7   4  141.79    5.70
   6  -7  -4  404.36   13.50
   6  -7  -4  402.06   13.70
   6  -7  -4  415.56   13.90
   6  -7  -4  403.86   13.60
  -6   7   4  403.46   14.00
  -6   7   4  404.36   13.60
  -6   7   4  409.96   13.40
  -6   7   4  407.56   13.60
   5  -7  -4    7.90    0.90
   5  -7  -4    9.40    1.00
   5  -7  -4    7.90    0.80
   5  -7  -4    8.90    1.00
  -5   7   4    9.30    0.90
  -5   7   4    8.10    0.90
  -5   7   4    9.50    1.10
  -5   7   4    8.90    0.80
   4  -7  -4   17.10    1.10
   4  -7  -4   16.00    1.30
   4  -7  -4   17.40    1.30
  -4   7   4   15.60    1.20
  -4   7   4   18.20    1.30
   3  -7  -4   20.30    1.40
  -3   7   4   20.90    1.30
  -3   7   4   19.10    1.40
  -3   7   4   21.90    1.50
   2  -7  -4   34.20    2.00
   2  -7  -4   35.30    1.90
  -2   7   4   34.70    1.90
  -2   7   4   33.80    2.00
   1  -7  -4    4.10    0.80
   1  -7  -4    2.60    0.70
  -1   7   4    3.80    0.70
  -1   7   4    3.80    0.80
   0  -7  -4   19.40    1.40
   0  -7  -4   14.70    1.30
   0   7   4   18.00    1.40
   0   7   4   17.00    1.40
  -1  -7  -4   45.30    2.40
  -1  -7  -4   45.70    2.30
   1   7   4   48.10    2.40
   1   7   4   48.90    2.50
  -2  -7  -4    0.00    0.50
   2   7   4    0.80    0.60
   2   7   4   -0.10    0.60
  -3  -7  -4   12.40    1.30
  -3  -7  -4   12.50    1.40
   3   7   4   12.70    1.40
   3   7   4   13.00    1.40
  -4  -7  -4   20.60    1.70
  -4  -7  -4   23.30    1.90
  -4  -7  -4   19.40    1.90
   4   7   4   21.80    1.80
   4   7   4   24.40    1.90
   4   7   4   21.80    1.80
   9  -8  -4    0.90    0.60
   9  -8  -4    1.30    0.70
  -9   8   4    1.80    0.90
   8  -8  -4   75.79    3.30
   8  -8  -4   76.29    3.20
   8  -8  -4   78.09    3.30
   8  -8  -4   77.99    3.60
  -8   8   4   78.49    3.80
  -8   8   4   73.49    3.10
   7  -8  -4    7.90    0.90
   7  -8  -4    8.20    1.10
   7  -8  -4    8.00    0.90
   7  -8  -4    8.30    1.00
  -7   8   4    9.60    1.00
  -7   8   4    8.50    0.90
  -7   8   4    8.00    0.80
  -7   8   4    9.70    1.30
   6  -8  -4    1.90    0.70
   6  -8  -4    1.50    0.50
   6  -8  -4    2.60    0.60
   6  -8  -4    2.90    0.70
  -6   8   4    2.50    0.50
  -6   8   4    1.20    0.60
  -6   8   4    1.20    0.50
  -6   8   4    2.10    0.60
   5  -8  -4    0.70    0.50
   5  -8  -4    0.20    0.50
   5  -8  -4   -0.10    0.40
   5  -8  -4    1.20    0.50
  -5   8   4    1.20    0.50
  -5   8   4    0.10    0.50
  -5   8   4    0.70    0.50
  -5   8   4    0.60    0.40
   4  -8  -4   72.39    3.10
   4  -8  -4   72.89    3.10
   4  -8  -4   72.59    2.90
  -4   8   4   68.19    3.00
  -4   8   4   73.99    3.10
  -4   8   4   70.99    3.20
   3  -8  -4   95.99    4.00
   3  -8  -4  103.19    4.10
  -3   8   4   97.19    4.00
  -3   8   4   98.69    4.00
   2  -8  -4   34.20    1.90
   2  -8  -4   34.30    2.00
  -2   8   4   36.20    2.00
  -2   8   4   34.10    2.00
   1  -8  -4    0.10    0.50
   1  -8  -4    0.00    0.50
  -1   8   4    2.20    0.70
  -1   8   4    0.50    0.50
   0  -8  -4   98.79    4.30
   0  -8  -4  111.49    4.50
   0   8   4  106.89    4.40
   0   8   4  114.49    4.50
  -1  -8  -4   53.49    2.70
  -1  -8  -4   45.90    2.50
   1   8   4   50.29    2.60
   1   8   4   53.39    2.70
  -2  -8  -4   26.10    1.90
   2   8   4   25.10    1.90
   2   8   4   25.10    1.90
  -3  -8  -4    1.90    0.80
  -3  -8  -4    1.40    0.80
   3   8   4    2.10    0.80
   3   8   4    1.10    0.80
   9  -9  -4   -0.50    0.60
   9  -9  -4   -0.60    0.50
  -9   9   4   -0.20    0.70
   8  -9  -4   25.20    1.70
   8  -9  -4   23.20    1.60
   8  -9  -4   22.80    1.50
   8  -9  -4   23.90    1.90
  -8   9   4   24.70    2.10
  -8   9   4   24.10    1.60
  -8   9   4   23.10    1.60
   7  -9  -4    0.30    0.60
   7  -9  -4    0.20    0.50
   7  -9  -4    0.10    0.50
   7  -9  -4   -0.10    0.40
  -7   9   4    0.80    0.70
  -7   9   4   -0.10    0.50
  -7   9   4   -0.10    0.50
   6  -9  -4   15.20    1.30
   6  -9  -4   11.70    1.10
   6  -9  -4   15.10    1.50
   6  -9  -4   13.30    1.30
  -6   9   4   14.70    1.30
  -6   9   4   13.00    1.30
  -6   9   4   12.20    1.50
   5  -9  -4    7.90    1.10
   5  -9  -4    8.70    1.00
   5  -9  -4    9.80    1.20
   5  -9  -4    8.80    1.00
  -5   9   4    9.60    1.20
  -5   9   4   10.70    1.20
  -5   9   4   10.10    0.90
  -5   9   4    8.30    1.10
   4  -9  -4   62.99    2.90
   4  -9  -4   61.19    2.90
  -4   9   4   59.89    2.90
  -4   9   4   58.49    2.80
  -4   9   4   60.89    2.90
   3  -9  -4   16.80    1.40
   3  -9  -4   18.30    1.50
  -3   9   4   16.50    1.50
  -3   9   4   15.80    1.40
   2  -9  -4    0.30    0.50
   2  -9  -4   -0.10    0.50
  -2   9   4   -1.30    0.50
  -2   9   4   -0.10    0.50
   1  -9  -4    1.30    0.70
   1  -9  -4    0.10    0.50
  -1   9   4    0.20    0.50
  -1   9   4    0.70    0.60
   0  -9  -4   22.40    1.60
   0  -9  -4   21.30    1.80
   0   9   4   24.20    1.90
   0   9   4   23.80    1.70
  -1  -9  -4    1.80    0.70
  -1  -9  -4    0.90    0.60
   1   9   4    1.40    0.70
   1   9   4    2.80    0.90
  -2  -9  -4    2.70    0.90
   2   9   4    2.60    0.90
   2   9   4    2.60    0.90
   8 -10  -4   10.30    1.40
   8 -10  -4    8.40    1.10
   8 -10  -4    8.30    1.10
   8 -10  -4   10.20    1.20
  -8  10   4    8.10    1.10
  -8  10   4    7.30    1.40
   7 -10  -4   12.20    1.40
   7 -10  -4   17.50    1.50
   7 -10  -4   17.50    1.60
   7 -10  -4   19.90    1.40
  -7  10   4   16.90    1.80
  -7  10   4   16.20    1.40
  -7  10   4   15.90    1.40
   6 -10  -4    1.50    0.60
   6 -10  -4    0.50    0.60
   6 -10  -4    2.50    0.70
   6 -10  -4    2.30    0.80
  -6  10   4    2.40    0.80
  -6  10   4    1.50    0.70
  -6  10   4    1.70    0.70
   5 -10  -4    9.70    1.00
   5 -10  -4    9.70    1.30
   5 -10  -4    8.70    1.20
  -5  10   4    7.30    1.20
  -5  10   4    6.40    1.00
   4 -10  -4   37.40    2.20
   4 -10  -4   41.60    2.30
  -4  10   4   40.30    2.20
  -4  10   4   38.90    2.30
  -4  10   4   40.40    2.30
   3 -10  -4   20.90    1.70
   3 -10  -4   17.90    1.50
  -3  10   4   20.90    1.60
  -3  10   4   20.70    1.80
   2 -10  -4    2.40    0.80
   2 -10  -4    1.50    0.60
  -2  10   4    2.40    0.80
  -2  10   4    1.60    0.70
   1 -10  -4   38.20    2.30
   1 -10  -4   33.10    2.10
  -1  10   4   34.20    2.30
  -1  10   4   34.10    2.20
   0 -10  -4   15.70    1.60
   0 -10  -4   16.90    1.70
   0  10   4   12.20    1.40
   0  10   4   15.00    1.60
  -1 -10  -4   18.60    1.90
   1  10   4   15.50    1.70
   1  10   4   18.80    1.90
   7 -11  -4   29.40    1.90
   7 -11  -4   31.10    2.30
   7 -11  -4   29.30    2.00
  -7  11   4   30.80    2.00
  -7  11   4   32.40    2.40
   6 -11  -4   12.90    1.50
   6 -11  -4    9.20    1.30
   6 -11  -4   10.00    1.20
  -6  11   4    9.50    1.30
  -6  11   4    8.00    1.30
   5 -11  -4   -0.30    0.60
   5 -11  -4    0.70    0.70
  -5  11   4   -0.20    0.60
  -5  11   4   -0.10    0.60
   4 -11  -4   39.80    2.40
   4 -11  -4   35.70    2.20
  -4  11   4   35.20    2.20
  -4  11   4   34.40    2.30
  -4  11   4   33.90    2.20
   3 -11  -4   33.70    2.20
   3 -11  -4   39.50    2.40
  -3  11   4   35.30    2.20
  -3  11   4   37.80    2.40
   2 -11  -4    2.60    0.80
   2 -11  -4    2.30    0.90
  -2  11   4    3.20    0.90
  -2  11   4    3.50    0.90
   1 -11  -4    0.60    0.70
   1 -11  -4    0.60    0.70
  -1  11   4    0.40    0.80
  -1  11   4   -0.20    0.60
   1  13  -5    0.50    0.70
   1  13  -5   -0.90    0.60
   1  13  -5   -1.10    0.80
   1  13  -5    0.40    0.60
  -1 -13   5   -0.10    0.80
  -1 -13   5   -0.30    0.70
   0  13  -5    6.20    1.00
   0  13  -5    8.50    1.30
   0  13  -5    6.90    1.20
   0  13  -5    4.40    1.10
   0 -13   5    6.40    1.30
   0 -13   5    7.30    1.20
  -1  13  -5   24.20    2.10
  -1  13  -5   25.10    1.70
  -1  13  -5   27.40    2.00
  -1  13  -5   28.10    2.10
   1 -13   5   30.40    2.20
   1 -13   5   28.30    2.20
  -2  13  -5   14.70    1.30
  -2  13  -5   16.90    1.90
  -2  13  -5   13.90    1.60
   2 -13   5   18.60    2.00
   2 -13   5   16.60    1.80
  -3  13  -5    3.90    1.00
  -3  13  -5    3.10    1.00
   3 -13   5    4.10    1.10
   3 -13   5    2.80    0.90
  -4  13  -5    1.20    0.90
  -4  13  -5    1.30    0.80
   4 -13   5    1.00    0.80
   4 -13   5    2.90    0.90
   3  12  -5    0.10    0.60
   3  12  -5    0.00    0.70
   3  12  -5    0.80    0.70
   3  12  -5    0.10    0.60
  -3 -12   5   -0.20    0.70
  -3 -12   5    0.60    0.70
  -3 -12   5    0.10    0.70
   2  12  -5    1.40    0.70
   2  12  -5    1.10    0.70
   2  12  -5    0.00    0.70
   2  12  -5    1.50    0.70
  -2 -12   5    1.90    0.80
  -2 -12   5    1.30    0.80
   1  12  -5    1.90    0.70
   1  12  -5    1.90    0.70
   1  12  -5    0.30    0.70
   1  12  -5    1.20    0.70
  -1 -12   5    1.20    0.70
  -1 -12   5    0.80    0.80
   0  12  -5    0.60    0.70
   0  12  -5    2.40    0.70
   0  12  -5    0.40    0.70
   0  12  -5    0.90    0.70
   0 -12   5    2.20    0.80
   0 -12   5    0.80    0.70
  -1  12  -5    0.50    0.70
  -1  12  -5    0.50    0.50
  -1  12  -5   -0.30    0.50
   1 -12   5   -0.40    0.60
   1 -12   5   -0.30    0.60
  -2  12  -5   45.30    2.50
  -2  12  -5   43.00    2.10
  -2  12  -5   45.70    2.70
   2 -12   5   48.10    2.80
   2 -12   5   43.10    2.10
   2 -12   5   43.60    2.50
  -3  12  -5   58.09    3.00
  -3  12  -5   60.99    3.20
   3 -12   5   54.89    2.90
   3 -12   5   60.19    3.20
   3 -12   5   58.09    2.60
  -4  12  -5   47.20    2.70
  -4  12  -5   43.10    2.50
   4 -12   5   40.90    2.50
   4 -12   5   41.40    2.20
   4 -12   5   42.30    2.60
  -5  12  -5    0.60    0.70
   5 -12   5    0.00    0.70
   5 -12   5    0.80    0.70
   5 -12   5   -0.50    0.50
  -6  12  -5    0.60    0.70
   6 -12   5    1.60    0.90
   6 -12   5    2.30    0.90
   6 -12   5    1.20    0.70
   4  11  -5   52.79    2.90
   4  11  -5   52.59    2.70
   4  11  -5   49.70    2.60
   4  11  -5   51.99    2.70
  -4 -11   5   49.60    2.60
  -4 -11   5   44.10    2.90
  -4 -11   5   48.60    2.60
   3  11  -5   50.09    2.60
   3  11  -5   51.19    2.60
   3  11  -5   46.90    2.60
   3  11  -5   50.99    2.70
  -3 -11   5   48.50    2.70
  -3 -11   5   49.50    2.60
  -3 -11   5   45.40    2.80
   2  11  -5  100.89    4.20
   2  11  -5  101.69    4.20
   2  11  -5   98.29    4.30
   2  11  -5   93.29    4.10
  -2 -11   5   95.39    4.20
  -2 -11   5   97.39    4.20
   1  11  -5    8.70    1.20
   1  11  -5    6.70    1.00
   1  11  -5    7.30    1.10
   1  11  -5    5.00    0.90
  -1 -11   5    6.50    1.00
  -1 -11   5    8.70    1.20
   0  11  -5   37.90    2.30
   0  11  -5   39.30    2.10
   0  11  -5   38.00    2.20
   0 -11   5   41.20    1.80
   0 -11   5   43.40    2.50
  -1  11  -5    0.30    0.50
  -1  11  -5    0.10    0.40
  -1  11  -5   -0.40    0.60
   1 -11   5    0.20    0.30
   1 -11   5    0.60    0.60
   1 -11   5   -0.30    0.50
  -2  11  -5    4.30    0.90
  -2  11  -5    6.80    1.10
  -2  11  -5    6.10    0.70
   2 -11   5    5.40    0.90
   2 -11   5    5.90    1.10
   2 -11   5    5.20    0.70
  -3  11  -5    9.20    0.80
  -3  11  -5    9.50    1.20
  -3  11  -5    7.70    1.10
   3 -11   5    7.80    1.10
   3 -11   5    8.60    0.90
   3 -11   5    8.20    1.10
  -4  11  -5   -0.80    0.60
  -4  11  -5   -0.10    0.50
   4 -11   5    0.10    0.50
   4 -11   5   -0.60    0.50
   4 -11   5   -0.40    0.60
  -5  11  -5    5.60    1.10
  -5  11  -5    5.40    1.00
   5 -11   5    5.80    1.10
   5 -11   5    4.40    1.00
   5 -11   5    5.10    0.90
  -6  11  -5   22.20    1.90
   6 -11   5   21.10    1.90
   6 -11   5   20.20    1.70
   6 -11   5   20.60    2.00
   5  10  -5    2.80    0.80
   5  10  -5    2.10    0.90
  -5 -10   5    1.60    1.00
   4  10  -5    1.20    0.70
   4  10  -5    2.20    0.70
   4  10  -5    2.30    0.70
   4  10  -5    1.40    0.70
  -4 -10   5    0.80    0.60
  -4 -10   5   -0.20    0.50
  -4 -10   5    1.10    0.80
   3  10  -5    0.40    0.60
   3  10  -5    0.30    0.50
   3  10  -5    0.60    0.60
   3  10  -5    0.40    0.60
  -3 -10   5   -0.40    0.50
  -3 -10   5    0.00    0.60
  -3 -10   5   -0.50    0.50
   2  10  -5   60.49    3.00
   2  10  -5   63.79    2.90
   2  10  -5   64.39    3.00
   2  10  -5   66.59    3.00
  -2 -10   5   60.19    3.00
  -2 -10   5   63.19    2.90
   1  10  -5   53.89    2.70
   1  10  -5   55.99    2.60
   1  10  -5   55.49    2.70
  -1 -10   5   54.19    2.70
  -1 -10   5   51.99    2.10
   0  10  -5    4.30    0.80
   0  10  -5    3.10    0.60
   0  10  -5    2.80    0.80
   0 -10   5    4.50    0.50
   0 -10   5    4.20    0.80
  -1  10  -5    0.10    0.50
  -1  10  -5    0.70    0.40
  -1  10  -5    1.00    0.50
   1 -10   5   -0.30    0.40
   1 -10   5    0.60    0.30
   1 -10   5    0.30    0.50
  -2  10  -5   10.10    1.10
  -2  10  -5    8.00    0.80
  -2  10  -5    8.00    1.10
   2 -10   5    8.00    1.10
   2 -10   5    7.00    0.90
   2 -10   5    8.00    0.80
  -3  10  -5   19.70    1.10
  -3  10  -5   21.50    1.50
  -3  10  -5   19.80    1.60
   3 -10   5   19.70    1.70
   3 -10   5   21.90    1.30
   3 -10   5   23.70    1.60
  -4  10  -5   48.30    2.60
  -4  10  -5   48.20    2.50
   4 -10   5   46.70    2.60
   4 -10   5   46.90    2.50
   4 -10   5   46.20    2.30
  -5  10  -5   48.80    2.70
  -5  10  -5   49.70    2.60
   5 -10   5   50.19    2.70
   5 -10   5   48.80    2.70
   5 -10   5   51.29    2.50
  -6  10  -5    2.00    0.80
   6 -10   5    1.40    0.80
   6 -10   5    2.90    0.80
   6 -10   5    1.60    0.70
  -7  10  -5   -0.10    0.70
   7 -10   5   -0.20    0.80
   7 -10   5   -0.70    0.60
   7 -10   5   -0.20    0.60
   6   9  -5    1.40    0.60
   6   9  -5    0.90    0.70
  -6  -9   5    0.30    0.80
   5   9  -5    0.20    0.50
   5   9  -5    0.80    0.50
   5   9  -5    0.40    0.50
   5   9  -5    1.00    0.70
  -5  -9   5    0.70    0.50
  -5  -9   5    1.20    0.80
  -5  -9   5    0.00    0.40
   4   9  -5    1.00    0.50
   4   9  -5    0.90    0.50
   4   9  -5    0.80    0.50
   4   9  -5   -0.10    0.50
  -4  -9   5    1.20    0.60
  -4  -9   5   -0.30    0.60
  -4  -9   5    0.40    0.50
   3   9  -5   71.79    3.30
   3   9  -5   72.19    3.20
   3   9  -5   76.39    3.30
   3   9  -5   78.39    3.30
  -3  -9   5   74.19    3.20
  -3  -9   5   68.69    3.40
  -3  -9   5   78.19    3.20
   2   9  -5   70.39    3.10
   2   9  -5   69.39    3.10
   2   9  -5   73.29    3.10
  -2  -9   5   73.19    3.20
   1   9  -5   97.59    3.90
   1   9  -5   96.39    4.00
   1   9  -5  101.79    4.10
  -1  -9   5   97.69    3.50
  -1  -9   5  103.89    4.10
   0   9  -5   67.89    3.00
   0   9  -5   68.09    2.90
   0   9  -5   70.99    3.20
   0  -9   5   71.89    2.60
   0  -9   5   74.79    3.20
   0  -9   5   70.69    3.00
  -1   9  -5    3.90    0.80
  -1   9  -5    3.20    0.50
  -1   9  -5    3.60    0.70
   1  -9   5    3.70    0.50
   1  -9   5    4.40    0.80
   1  -9   5    2.90    0.60
  -2   9  -5    3.20    0.70
  -2   9  -5    4.40    0.80
  -2   9  -5    3.80    0.50
   2  -9   5    2.50    0.60
   2  -9   5    4.10    0.70
   2  -9   5    4.70    0.60
  -3   9  -5    4.40    0.70
  -3   9  -5    4.10    0.50
  -3   9  -5    4.90    0.90
   3  -9   5    4.70    0.80
   3  -9   5    4.80    0.70
   3  -9   5    4.70    0.90
  -4   9  -5    2.70    0.70
  -4   9  -5    3.30    0.80
   4  -9   5    2.90    0.60
   4  -9   5    2.20    0.70
   4  -9   5    1.20    0.60
  -5   9  -5    1.50    0.70
  -5   9  -5    2.00    0.70
   5  -9   5    0.40    0.60
   5  -9   5    1.70    0.60
   5  -9   5    4.10    0.90
  -6   9  -5   13.20    1.40
   6  -9   5   12.70    1.40
   6  -9   5   12.10    1.30
   6  -9   5   14.60    1.50
  -7   9  -5    8.70    1.30
  -7   9  -5    7.60    1.20
   7  -9   5    8.80    1.30
   7  -9   5   11.10    1.50
   7  -9   5    9.90    1.30
   7   8  -5   11.20    1.50
  -7  -8   5    8.50    1.50
   6   8  -5    9.30    1.10
   6   8  -5    9.80    1.30
  -6  -8   5    7.60    1.30
   5   8  -5    4.60    0.90
   5   8  -5    3.10    0.70
   5   8  -5    2.90    0.70
   5   8  -5    4.00    0.70
  -5  -8   5    3.70    0.70
  -5  -8   5    5.30    0.80
  -5  -8   5    3.60    1.00
   4   8  -5    0.50    0.50
   4   8  -5    0.40    0.40
   4   8  -5    0.20    0.50
   4   8  -5    0.70    0.50
  -4  -8   5   -0.40    0.40
  -4  -8   5   -0.20    0.40
  -4  -8   5   -0.40    0.50
   3   8  -5  215.18    7.60
   3   8  -5  216.78    7.60
   3   8  -5  209.88    7.50
   3   8  -5  223.48    7.70
  -3  -8   5  218.18    7.60
  -3  -8   5  214.08    7.60
  -3  -8   5  209.48    7.80
   2   8  -5    0.30    0.20
   2   8  -5    0.00    0.40
   2   8  -5   -0.20    0.40
   2   8  -5    0.00    0.40
  -2  -8   5    0.10    0.40
   1   8  -5   45.50    2.10
   1   8  -5   46.20    2.00
   1   8  -5   44.50    2.10
   1   8  -5   42.90    2.20
   1   8  -5   45.30    1.70
  -1  -8   5   45.60    1.70
  -1  -8   5   43.20    2.20
   0   8  -5   81.49    3.30
   0   8  -5   77.19    3.20
   0   8  -5   75.89    3.00
   0  -8   5   76.89    3.30
   0  -8   5   72.39    3.10
   0  -8   5   80.99    2.70
  -1   8  -5    3.40    0.50
  -1   8  -5    0.50    0.50
  -1   8  -5    0.20    0.40
   1  -8   5    0.10    0.40
   1  -8   5    0.70    0.30
   1  -8   5   -0.60    0.40
   1  -8   5    0.60    0.20
  -2   8  -5    5.50    0.80
  -2   8  -5    3.60    0.60
  -2   8  -5    6.20    0.60
   2  -8   5    5.60    0.60
   2  -8   5    4.10    0.70
   2  -8   5    3.80    0.70
  -3   8  -5   27.10    1.50
  -3   8  -5   24.90    1.70
  -3   8  -5   27.00    1.10
  -3   8  -5   26.30    1.80
   3  -8   5   26.60    1.60
   3  -8   5   24.00    1.70
   3  -8   5   26.00    1.70
   3  -8   5   25.90    1.50
  -4   8  -5   56.79    2.70
  -4   8  -5   56.59    2.70
  -4   8  -5   54.19    2.50
   4  -8   5   55.39    2.70
   4  -8   5   55.99    2.50
   4  -8   5   57.79    2.70
   4  -8   5   57.29    2.70
  -5   8  -5  114.49    4.60
  -5   8  -5  111.19    4.40
  -5   8  -5  109.09    4.60
   5  -8   5  116.49    4.50
   5  -8   5  117.69    4.60
   5  -8   5  116.79    4.60
   5  -8   5  113.59    4.60
  -6   8  -5   29.80    1.90
  -6   8  -5   31.10    1.90
   6  -8   5   29.50    1.90
   6  -8   5   28.50    1.90
   6  -8   5   30.00    2.00
   6  -8   5   28.00    1.90
  -7   8  -5    0.90    0.60
  -7   8  -5    1.00    0.60
  -7   8  -5    2.00    0.70
   7  -8   5    0.60    0.60
   7  -8   5    0.60    0.70
   7  -8   5    1.10    0.70
   7  -8   5    0.40    0.60
  -8   8  -5   14.70    1.60
  -8   8  -5   12.50    1.40
   8  -8   5   14.40    1.60
   8  -8   5   11.40    1.50
   8  -8   5   11.80    1.60
   8  -8   5   12.40    1.40
   7   7  -5    4.70    0.80
   7   7  -5    5.60    1.00
  -7  -7   5    2.60    1.00
   6   7  -5   34.00    1.90
   6   7  -5   34.00    2.10
  -6  -7   5   33.20    2.30
   5   7  -5  159.48    5.90
   5   7  -5  164.38    5.80
   5   7  -5  163.48    5.70
   5   7  -5  170.28    6.20
  -5  -7   5  162.28    6.40
  -5  -7   5  161.08    5.70
  -5  -7   5  157.38    5.80
   4   7  -5   71.49    2.90
   4   7  -5   75.99    3.10
   4   7  -5   73.79    3.00
   4   7  -5   71.09    3.20
  -4  -7   5   70.19    3.30
  -4  -7   5   72.19    2.90
  -4  -7   5   72.09    2.90
   3   7  -5  192.98    6.90
   3   7  -5  193.78    6.30
   3   7  -5  195.18    6.80
   3   7  -5  189.48    6.80
  -3  -7   5  192.28    7.00
  -3  -7   5  191.08    6.80
   2   7  -5   32.20    1.70
   2   7  -5   34.50    1.70
   2   7  -5   31.00    1.70
  -2  -7   5   33.10    1.80
  -2  -7   5   33.50    1.70
   1   7  -5  234.08    8.20
   1   7  -5  248.58    8.40
  -1  -7   5  249.28    8.40
  -1  -7   5  235.78    8.10
   0   7  -5   88.29    3.50
   0   7  -5   93.69    3.40
   0   7  -5   92.09    3.60
   0  -7   5   93.09    3.70
   0  -7   5   91.89    3.30
   0  -7   5   90.79    3.50
   0  -7   5   92.29    3.10
  -1   7  -5   45.70    2.10
  -1   7  -5   43.50    2.00
  -1   7  -5   44.30    2.10
  -1   7  -5   40.40    1.80
   1  -7   5   40.40    1.90
   1  -7   5   41.90    1.60
   1  -7   5   45.00    2.10
   1  -7   5   41.60    1.70
   1  -7   5   43.70    2.10
  -2   7  -5    3.90    0.50
  -2   7  -5    5.20    0.80
  -2   7  -5    4.60    0.80
  -2   7  -5    4.00    0.60
   2  -7   5    4.20    0.40
   2  -7   5    4.50    0.80
   2  -7   5    5.10    0.60
   2  -7   5    4.50    0.80
   2  -7   5    4.20    0.70
  -3   7  -5   85.99    3.00
  -3   7  -5   84.59    3.60
  -3   7  -5   79.89    3.60
  -3   7  -5   86.19    3.40
   3  -7   5   89.59    3.50
   3  -7   5   84.49    3.60
   3  -7   5   92.49    3.40
   3  -7   5   85.49    3.60
  -4   7  -5   87.09    3.60
  -4   7  -5   84.69    3.40
  -4   7  -5   83.49    3.60
   4  -7   5   86.19    3.60
   4  -7   5   84.69    3.60
   4  -7   5   84.69    3.50
   4  -7   5   85.19    3.40
  -5   7  -5    3.30    0.60
  -5   7  -5    3.70    0.70
  -5   7  -5    2.90    0.70
   5  -7   5    3.30    0.80
   5  -7   5    3.60    0.70
   5  -7   5    3.90    0.80
   5  -7   5    3.60    0.80
  -6   7  -5    5.50    0.90
  -6   7  -5    5.90    0.90
   6  -7   5    5.40    1.00
   6  -7   5    4.40    0.90
   6  -7   5    6.60    1.00
   6  -7   5    6.80    1.10
  -7   7  -5    0.10    0.50
  -7   7  -5    0.50    0.60
  -7   7  -5   -0.10    0.50
   7  -7   5    0.00    0.60
   7  -7   5   -0.40    0.60
   7  -7   5   -1.40    0.60
   7  -7   5    0.90    0.60
  -8   7  -5    1.90    0.80
  -8   7  -5    4.00    0.90
  -8   7  -5    2.70    0.80
   8  -7   5    3.20    1.10
   8  -7   5    2.30    0.80
   8  -7   5    2.60    0.80
   8  -7   5    2.70    1.00
   8   6  -5    5.20    1.00
  -8  -6   5    4.20    1.20
   7   6  -5   19.90    1.40
   7   6  -5   22.80    1.70
  -7  -6   5   21.30    2.00
   6   6  -5   26.00    1.60
   6   6  -5   27.40    1.80
  -6  -6   5   25.40    2.00
   5   6  -5    8.70    0.80
   5   6  -5    6.70    0.90
   5   6  -5    7.10    0.70
   5   6  -5    9.20    1.00
  -5  -6   5    7.70    0.70
  -5  -6   5    7.70    0.70
  -5  -6   5    6.20    1.00
   4   6  -5  148.09    5.40
   4   6  -5  148.19    5.20
   4   6  -5  145.39    4.90
   4   6  -5  152.28    5.50
   4   6  -5  145.29    5.20
  -4  -6   5  145.29    5.60
  -4  -6   5  145.79    5.20
  -4  -6   5  145.09    5.20
   3   6  -5    8.00    0.90
   3   6  -5    6.70    0.70
   3   6  -5    8.50    0.90
  -3  -6   5    6.50    0.80
  -3  -6   5    8.10    0.80
  -3  -6   5    8.40    0.80
   2   6  -5    3.20    0.50
   2   6  -5    3.60    0.60
   2   6  -5    3.30    0.50
  -2  -6   5    2.80    0.50
  -2  -6   5    3.60    0.60
  -2  -6   5    3.40    0.60
   1   6  -5   65.59    2.70
   1   6  -5   71.09    2.80
   1   6  -5   69.09    2.80
  -1  -6   5   69.09    2.70
  -1  -6   5   67.69    2.60
  -1  -6   5   69.19    2.80
   0   6  -5  136.49    4.90
   0   6  -5  133.99    4.80
   0   6  -5  133.69    4.90
   0   6  -5  131.79    4.70
   0  -6   5  139.49    4.90
   0  -6   5  130.59    4.70
   0  -6   5  133.89    4.40
   0  -6   5  137.49    4.90
   0  -6   5  134.39    4.60
  -1   6  -5  322.97   11.00
  -1   6  -5  331.17   10.90
  -1   6  -5  325.87   10.70
  -1   6  -5  332.67   11.00
   1  -6   5  324.07   10.80
   1  -6   5  318.67   10.60
   1  -6   5  330.97   10.60
   1  -6   5  309.27   10.90
   1  -6   5  322.07   10.90
  -2   6  -5  599.04   19.40
  -2   6  -5  595.94   19.00
  -2   6  -5  573.64   19.40
  -2   6  -5  603.54   19.30
   2  -6   5  587.14   19.40
   2  -6   5  577.84   19.20
   2  -6   5  575.34   19.10
   2  -6   5  594.84   19.40
  -3   6  -5   50.99    2.40
  -3   6  -5   50.89    2.20
  -3   6  -5   51.69    1.80
  -3   6  -5   45.30    2.30
   3  -6   5   48.80    2.20
   3  -6   5   47.00    2.30
   3  -6   5   47.30    2.30
  -4   6  -5   28.40    1.50
  -4   6  -5   28.00    1.70
  -4   6  -5   30.50    1.70
   4  -6   5   30.00    1.70
   4  -6   5   27.70    1.50
   4  -6   5   27.90    1.70
   4  -6   5   27.90    1.70
  -5   6  -5  129.19    5.10
  -5   6  -5  132.59    5.10
   5  -6   5  138.99    5.10
   5  -6   5  138.09    5.20
   5  -6   5  133.29    5.10
  -6   6  -5    6.50    1.00
  -6   6  -5    7.40    1.00
  -6   6  -5    7.70    1.00
   6  -6   5    8.10    1.20
   6  -6   5    7.60    1.00
   6  -6   5    5.10    0.90
  -7   6  -5    2.80    0.80
  -7   6  -5    3.00    0.80
  -7   6  -5    1.20    0.70
   7  -6   5    2.00    0.70
   7  -6   5    2.60    0.90
   7  -6   5    3.00    0.80
  -8   6  -5    9.10    1.30
  -8   6  -5   11.00    1.30
  -8   6  -5    6.60    1.00
   8  -6   5   11.50    1.30
   8  -6   5   10.00    1.20
   8  -6   5    8.70    1.40
   8   5  -5    0.50    0.60
   8   5  -5   -0.20    0.40
  -8  -5   5    0.60    0.80
   7   5  -5   41.90    2.30
   7   5  -5   42.00    2.10
  -7  -5   5   37.70    2.50
   6   5  -5    0.60    0.40
   6   5  -5   -0.30    0.20
   6   5  -5   -0.80    0.40
  -6  -5   5   -0.40    0.20
  -6  -5   5   -0.20    0.50
   5   5  -5   21.00    1.10
   5   5  -5   20.30    1.40
   5   5  -5   20.90    1.10
   5   5  -5   20.50    1.30
   5   5  -5   20.70    1.10
   5   5  -5   22.40    1.10
  -5  -5   5   21.10    1.10
  -5  -5   5   21.70    1.10
  -5  -5   5   21.60    1.10
  -5  -5   5   20.20    1.10
  -5  -5   5   19.90    1.60
   4   5  -5   85.19    3.50
   4   5  -5   90.29    3.30
   4   5  -5   88.19    3.10
   4   5  -5   86.99    3.50
   4   5  -5   92.99    3.30
   4   5  -5   88.59    3.30
  -4  -5   5   87.99    3.30
  -4  -5   5   86.59    3.70
  -4  -5   5   91.79    3.60
  -4  -5   5   94.49    3.30
  -4  -5   5   91.79    3.30
   3   5  -5   60.39    2.50
   3   5  -5   58.89    2.40
   3   5  -5   64.89    2.40
   3   5  -5   55.69    2.50
   3   5  -5   59.09    2.30
  -3  -5   5   61.49    2.40
  -3  -5   5   58.19    2.50
  -3  -5   5   61.59    2.60
  -3  -5   5   60.69    2.40
  -3  -5   5   61.79    2.40
   2   5  -5  462.85   14.40
   2   5  -5  431.46   14.30
   2   5  -5  422.76   14.40
   2   5  -5  427.86   14.30
   2   5  -5  417.16   14.40
  -2  -5   5  459.85   14.30
  -2  -5   5  440.36   14.40
  -2  -5   5  428.06   14.30
  -2  -5   5  431.16   14.30
   1   5  -5  123.89    4.40
   1   5  -5  120.49    4.40
   1   5  -5  125.19    4.50
   1   5  -5  127.29    4.30
   1   5  -5  117.89    4.40
   1   5  -5  123.39    4.40
  -1  -5   5  130.39    4.70
  -1  -5   5  125.79    4.30
  -1  -5   5  126.99    4.40
  -1  -5   5  116.59    4.30
  -1  -5   5  117.89    4.40
   0   5  -5   77.59    3.00
   0   5  -5   78.69    2.90
   0   5  -5   75.69    2.90
   0   5  -5   73.49    3.00
   0   5  -5   75.19    2.90
   0  -5   5   80.69    3.00
   0  -5   5   78.59    2.60
   0  -5   5   75.99    2.90
   0  -5   5   76.59    2.80
   0  -5   5   82.69    3.10
  -1   5  -5  141.29    5.10
  -1   5  -5  144.89    5.00
   1  -5   5  145.19    4.90
   1  -5   5  141.59    5.10
   1  -5   5  144.39    5.20
   1  -5   5  144.39    5.00
  -2   5  -5  103.09    3.90
  -2   5  -5  102.39    3.90
  -2   5  -5  106.09    3.80
   2  -5   5  103.19    3.80
   2  -5   5  106.99    3.90
   2  -5   5   95.99    3.90
  -3   5  -5    0.50    0.50
  -3   5  -5    0.80    0.50
  -3   5  -5    0.20    0.30
  -3   5  -5    0.10    0.20
   3  -5   5   -0.10    0.40
   3  -5   5    0.20    0.50
   3  -5   5    0.10    0.40
   3  -5   5    0.10    0.30
  -4   5  -5   28.90    1.70
  -4   5  -5   28.30    1.40
  -4   5  -5   28.40    1.70
   4  -5   5   28.40    1.70
   4  -5   5   33.30    1.50
   4  -5   5   30.40    1.70
   4  -5   5   31.00    1.70
  -5   5  -5   31.80    1.80
  -5   5  -5   30.30    1.80
  -5   5  -5   31.10    1.70
   5  -5   5   34.50    1.90
   5  -5   5   33.00    1.80
   5  -5   5   30.00    1.80
  -6   5  -5   38.90    2.10
  -6   5  -5   39.40    2.10
  -6   5  -5   41.00    2.20
   6  -5   5   40.10    2.20
   6  -5   5   39.30    2.10
   6  -5   5   40.90    2.30
  -7   5  -5  121.69    4.90
  -7   5  -5  114.39    4.80
  -7   5  -5  119.39    4.90
   7  -5   5  128.19    5.20
   7  -5   5  129.99    4.90
   7  -5   5  127.09    4.90
  -8   5  -5   18.50    1.70
  -8   5  -5   15.90    1.40
  -8   5  -5   17.40    1.50
   8  -5   5   14.50    1.40
   8  -5   5   15.30    1.50
   8  -5   5   17.60    1.90
   9   4  -5   14.80    1.50
  -9  -4   5   11.00    1.70
   8   4  -5    3.20    0.80
   8   4  -5    2.10    0.60
  -8  -4   5    1.80    1.00
   7   4  -5    1.20    0.60
   7   4  -5    0.40    0.40
  -7  -4   5    0.60    0.70
   6   4  -5   85.19    3.50
   6   4  -5   85.59    3.40
  -6  -4   5   81.29    3.70
   5   4  -5   59.19    2.20
   5   4  -5   59.89    2.70
   5   4  -5   63.59    2.20
   5   4  -5   59.59    2.20
   5   4  -5   64.39    2.60
  -5  -4   5   62.59    2.90
  -5  -4   5   61.29    2.20
  -5  -4   5   61.09    2.20
  -5  -4   5   56.29    2.60
   4   4  -5   10.60    0.70
   4   4  -5   10.50    0.70
   4   4  -5   10.50    0.90
  -4  -4   5   11.00    1.10
  -4  -4   5   11.80    1.10
  -4  -4   5   10.60    0.70
  -4  -4   5   11.50    0.70
   3   4  -5   10.00    0.90
   3   4  -5   11.80    0.70
   3   4  -5   10.30    0.70
   3   4  -5   10.90    0.80
   3   4  -5   11.00    0.70
  -3  -4   5   10.10    0.90
  -3  -4   5    8.70    0.80
  -3  -4   5    9.90    0.70
  -3  -4   5   10.40    0.70
   2   4  -5  380.56   12.80
   2   4  -5  399.26   12.80
   2   4  -5  400.26   12.80
   2   4  -5  403.46   12.70
   2   4  -5  383.36   12.90
  -2  -4   5  415.26   12.80
  -2  -4   5  373.56   12.80
  -2  -4   5  365.46   12.80
  -2  -4   5  398.26   12.80
  -2  -4   5  379.66   12.80
   1   4  -5   81.49    3.00
   1   4  -5   76.69    3.00
   1   4  -5   82.59    2.90
   1   4  -5   83.69    3.00
   1   4  -5   81.09    3.00
  -1  -4   5   76.09    2.90
  -1  -4   5   84.09    3.20
  -1  -4   5   80.79    2.90
  -1  -4   5   80.29    3.00
  -1  -4   5   78.39    2.90
  -1  -4   5   85.09    3.00
  -1  -4   5   77.29    3.00
   0   4  -5    0.30    0.30
   0   4  -5    0.00    0.20
   0   4  -5   -0.10    0.30
   0   4  -5    0.20    0.30
   0   4  -5    0.30    0.30
   0  -4   5    0.30    0.20
   0  -4   5    0.10    0.20
   0  -4   5    0.20    0.30
   0  -4   5    0.00    0.30
   0  -4   5    0.90    0.30
  -1   4  -5  173.18    6.20
  -1   4  -5  181.88    6.20
  -1   4  -5  170.68    6.00
  -1   4  -5  187.88    6.10
   1  -4   5  177.98    6.00
   1  -4   5  170.78    6.10
   1  -4   5  184.08    6.10
   1  -4   5  170.18    6.20
  -2   4  -5  170.38    6.00
  -2   4  -5  175.68    5.80
  -2   4  -5  166.68    6.00
   2  -4   5  162.58    6.00
   2  -4   5  173.48    5.90
   2  -4   5  172.38    5.80
   2  -4   5  170.58    5.70
   2  -4   5  175.68    6.00
  -3   4  -5   20.20    0.80
  -3   4  -5   19.50    1.30
  -3   4  -5   19.30    1.00
   3  -4   5   20.00    1.00
   3  -4   5   19.90    1.20
   3  -4   5   19.60    1.30
   3  -4   5   20.30    1.00
  -4   4  -5   36.30    1.60
  -4   4  -5   37.90    1.90
   4  -4   5   34.80    1.50
   4  -4   5   34.30    1.80
   4  -4   5   37.80    1.70
   4  -4   5   37.80    1.90
   4  -4   5   39.00    1.90
  -5   4  -5    0.90    0.40
  -5   4  -5    1.70    0.60
  -5   4  -5    1.10    0.50
   5  -4   5    1.40    0.60
   5  -4   5    0.60    0.60
   5  -4   5    1.20    0.50
  -6   4  -5   13.80    1.10
  -6   4  -5   13.10    1.20
  -6   4  -5   13.40    1.20
   6  -4   5   13.10    1.40
   6  -4   5   12.00    1.20
   6  -4   5   13.00    1.30
  -7   4  -5   38.10    2.20
  -7   4  -5   36.30    2.10
  -7   4  -5   37.00    2.10
   7  -4   5   39.60    2.40
   7  -4   5   39.30    2.20
   7  -4   5   38.50    2.20
  -8   4  -5    0.40    0.60
  -8   4  -5    0.50    0.60
   8  -4   5   -0.10    0.60
   8  -4   5    0.00    0.60
   8  -4   5    0.10    0.80
   9   3  -5    0.30    0.50
   9   3  -5    0.10    0.50
  -9  -3   5    0.00    0.70
   8   3  -5    4.30    0.70
   8   3  -5    1.90    0.60
  -8  -3   5    4.50    1.10
   7   3  -5   47.30    2.30
   7   3  -5   47.20    2.20
  -7  -3   5   46.80    2.70
   6   3  -5   43.10    2.10
   6   3  -5   40.30    2.00
  -6  -3   5   44.10    2.20
  -6  -3   5   40.70    2.30
   5   3  -5  357.66   11.50
   5   3  -5  360.86   12.00
   5   3  -5  367.96   11.50
   5   3  -5  346.37   11.50
   5   3  -5  357.66   11.90
  -5  -3   5  350.66   11.50
  -5  -3   5  355.66   12.20
  -5  -3   5  355.06   12.00
   4   3  -5  356.76   12.00
   4   3  -5  358.16   11.90
   4   3  -5  388.46   11.90
   4   3  -5  362.16   12.20
  -4  -3   5  375.96   12.40
  -4  -3   5  361.06   11.90
  -4  -3   5  375.96   12.30
   3   3  -5    1.20    0.30
   3   3  -5    0.70    0.30
   3   3  -5    1.10    0.30
   3   3  -5    1.20    0.40
   3   3  -5    1.20    0.40
   3   3  -5    1.30    0.30
  -3  -3   5    0.70    0.30
  -3  -3   5    0.80    0.40
  -3  -3   5    1.20    0.30
  -3  -3   5    1.20    0.30
  -3  -3   5    1.40    0.30
   2   3  -5   65.79    2.50
   2   3  -5   64.39    2.60
   2   3  -5   65.69    2.50
   2   3  -5   67.49    2.50
   2   3  -5   69.69    2.40
  -2  -3   5   69.79    2.50
  -2  -3   5   65.09    2.50
  -2  -3   5   63.09    2.50
  -2  -3   5   66.29    2.50
  -2  -3   5   69.59    2.60
  -2  -3   5   66.09    2.50
   1   3  -5    0.80    0.30
   1   3  -5    1.30    0.30
   1   3  -5    1.00    0.20
   1   3  -5    1.40    0.30
  -1  -3   5    0.70    0.30
  -1  -3   5    1.00    0.30
  -1  -3   5    1.30    0.30
  -1  -3   5    1.50    0.30
  -1  -3   5    1.40    0.30
   0   3  -5   93.99    3.70
   0   3  -5  101.69    3.60
   0   3  -5  103.59    3.50
   0   3  -5   98.99    3.70
   0  -3   5  102.79    3.60
   0  -3   5  111.29    3.70
   0  -3   5   92.59    3.60
   0  -3   5  100.29    3.50
   0  -3   5  108.69    3.40
  -1   3  -5  232.98    7.60
  -1   3  -5  230.08    7.70
  -1   3  -5  229.28    7.50
   1  -3   5  226.68    7.70
   1  -3   5  213.88    7.50
   1  -3   5  227.68    7.60
  -2   3  -5   47.60    2.20
  -2   3  -5   53.79    1.90
  -2   3  -5   51.09    2.10
  -2   3  -5   52.89    2.00
   2  -3   5   50.89    1.80
   2  -3   5   51.19    2.20
   2  -3   5   49.70    1.90
   2  -3   5   50.09    2.10
  -3   3  -5    0.50    0.20
  -3   3  -5   -0.20    0.40
  -3   3  -5    0.30    0.20
   3  -3   5   -0.60    0.30
   3  -3   5   -0.10    0.30
   3  -3   5    0.40    0.20
   3  -3   5    1.30    0.30
  -4   3  -5   -0.20    0.40
  -4   3  -5   -0.10    0.20
  -4   3  -5   -0.20    0.30
   4  -3   5   -0.90    0.40
   4  -3   5    0.20    0.50
   4  -3   5   -0.50    0.30
   4  -3   5    0.40    0.20
  -5   3  -5    3.00    0.70
  -5   3  -5    1.60    0.50
   5  -3   5    1.40    0.60
   5  -3   5    2.30    0.60
  -6   3  -5    0.50    0.50
  -6   3  -5    0.70    0.40
   6  -3   5    0.00    0.60
   6  -3   5    1.40    0.60
  -7   3  -5   40.00    2.30
  -7   3  -5   38.70    2.10
  -7   3  -5   37.40    2.10
   7  -3   5   38.60    2.20
   7  -3   5   42.40    2.50
   7  -3   5   41.10    2.20
  -8   3  -5    0.50    0.80
   8  -3   5   -0.50    0.80
  10   2  -5   -0.10    0.50
  10   2  -5    0.30    0.60
  10   2  -5    0.50    0.60
 -10  -2   5    0.70    0.90
   9   2  -5   90.89    3.90
   9   2  -5   93.19    3.80
   9   2  -5   93.29    3.90
   9   2  -5   90.89    3.90
  -9  -2   5   96.69    4.50
   8   2  -5   23.10    1.50
   8   2  -5   25.00    1.60
   8   2  -5   26.40    1.50
  -8  -2   5   25.40    2.00
   7   2  -5    3.70    0.70
   7   2  -5    3.10    0.60
   7   2  -5    3.30    0.60
  -7  -2   5    4.20    0.90
   6   2  -5   26.50    1.50
   6   2  -5   22.50    1.30
   6   2  -5   24.90    1.40
  -6  -2   5   26.80    1.80
   5   2  -5    0.20    0.30
   5   2  -5   -0.10    0.30
  -5  -2   5   -0.30    0.40
  -5  -2   5    0.90    0.50
   4   2  -5   19.00    1.10
   4   2  -5   20.10    0.90
   4   2  -5   20.30    0.80
   4   2  -5   19.40    0.90
   4   2  -5   19.40    0.80
  -4  -2   5   20.30    0.90
  -4  -2   5   18.40    1.20
  -4  -2   5   20.20    1.30
  -4  -2   5   20.40    0.80
  -4  -2   5   19.30    0.90
   3   2  -5  216.78    6.90
   3   2  -5  210.58    6.80
   3   2  -5  194.68    6.90
   3   2  -5  212.08    6.90
   3   2  -5  201.38    6.90
   3   2  -5  225.88    7.10
   3   2  -5  199.58    7.10
  -3  -2   5  192.18    7.10
  -3  -2   5  215.98    7.10
  -3  -2   5  204.78    6.80
  -3  -2   5  212.48    6.90
  -3  -2   5  209.98    6.90
  -3  -2   5  201.48    6.90
   2   2  -5  157.68    5.50
   2   2  -5  163.68    5.50
   2   2  -5  157.28    5.60
   2   2  -5  154.58    5.20
   2   2  -5  167.18    5.30
   2   2  -5  169.38    5.50
   2   2  -5  159.28    5.40
  -2  -2   5  160.18    5.30
  -2  -2   5  167.58    5.50
  -2  -2   5  162.68    5.40
  -2  -2   5  160.18    5.50
  -2  -2   5  164.08    5.50
  -2  -2   5  156.68    5.60
   1   2  -5   10.30    0.70
   1   2  -5   11.90    0.50
   1   2  -5   10.50    0.70
   1   2  -5   10.50    0.80
   1   2  -5   11.40    0.60
  -1  -2   5   10.60    0.70
  -1  -2   5   12.40    0.80
  -1  -2   5   11.50    0.50
  -1  -2   5   11.10    0.50
  -1  -2   5   10.60    0.60
  -1  -2   5   11.70    0.70
   0   2  -5  138.69    4.90
   0   2  -5  135.79    4.90
   0   2  -5  135.09    4.80
   0   2  -5  137.99    4.70
   0   2  -5  135.99    4.90
   0  -2   5  144.99    4.70
   0  -2   5  133.29    4.70
   0  -2   5  147.89    4.90
   0  -2   5  143.49    4.80
   0  -2   5  148.49    4.90
   0  -2   5  135.09    4.90
  -1   2  -5  171.28    5.60
  -1   2  -5  159.08    5.80
  -1   2  -5  165.98    5.60
  -1   2  -5  172.28    5.80
  -1   2  -5  166.68    5.60
  -1   2  -5  170.48    5.80
   1  -2   5  172.68    5.90
   1  -2   5  172.88    5.60
   1  -2   5  163.88    5.80
   1  -2   5  156.88    5.60
   1  -2   5  172.18    5.80
   1  -2   5  162.78    5.60
  -2   2  -5   99.59    3.70
  -2   2  -5  103.29    3.40
  -2   2  -5  105.89    3.50
   2  -2   5  100.29    3.50
   2  -2   5   96.69    3.60
   2  -2   5   94.09    3.70
  -3   2  -5  291.57    9.30
  -3   2  -5  279.07    9.20
  -3   2  -5  294.27    9.60
  -3   2  -5  285.07    9.30
   3  -2   5  273.37    9.60
   3  -2   5  270.67    9.50
   3  -2   5  284.17    9.20
  -4   2  -5  124.99    4.40
  -4   2  -5  122.69    4.70
  -4   2  -5  121.79    4.30
   4  -2   5  121.89    4.20
   4  -2   5  131.29    4.70
   4  -2   5  130.39    4.70
  -5   2  -5   54.29    2.40
  -5   2  -5   59.09    2.60
   5  -2   5   55.99    2.60
   5  -2   5   62.89    2.80
  -6   2  -5    0.30    0.40
  -6   2  -5   -0.60    0.40
   6  -2   5    0.10    0.60
   6  -2   5    0.10    0.50
  -7   2  -5    0.00    0.50
   7  -2   5    1.00    0.60
   7  -2   5   -0.60    0.70
   8  -2   5   33.50    2.50
  10   1  -5    0.50    0.60
  10   1  -5    1.00    0.60
  10   1  -5    1.40    0.60
   9   1  -5    4.40    0.80
   9   1  -5    5.80    0.90
   9   1  -5    7.30    1.00
   9   1  -5    6.40    1.00
   8   1  -5    6.10    0.80
   8   1  -5    5.70    0.80
   8   1  -5    5.90    0.80
   8   1  -5    6.70    0.90
  -8  -1   5    5.30    1.00
   7   1  -5    7.60    0.90
   7   1  -5    8.60    0.90
   7   1  -5    9.50    1.00
   7   1  -5    7.30    0.80
  -7  -1   5    7.40    1.00
  -7  -1   5   10.10    1.30
   6   1  -5   -0.10    0.30
   6   1  -5   -0.80    0.30
  -6  -1   5   -0.50    0.40
  -6  -1   5    1.50    0.60
   5   1  -5   63.79    2.50
   5   1  -5   63.99    2.60
  -5  -1   5   65.39    2.80
  -5  -1   5   61.99    2.70
   4   1  -5  236.08    8.10
   4   1  -5  240.68    7.80
   4   1  -5  237.78    7.90
  -4  -1   5  234.88    8.20
  -4  -1   5  242.18    7.80
  -4  -1   5  241.08    8.20
  -4  -1   5  239.28    7.80
   3   1  -5  368.66   11.60
   3   1  -5  347.37   11.30
   3   1  -5  338.97   11.30
   3   1  -5  323.07   11.30
   3   1  -5  360.16   11.30
   3   1  -5  339.37   11.50
   3   1  -5  357.76   11.50
  -3  -1   5  364.66   11.30
  -3  -1   5  336.57   11.30
  -3  -1   5  337.67   11.50
  -3  -1   5  343.97   11.30
  -3  -1   5  349.47   11.30
   2   1  -5  651.13   21.10
   2   1  -5  644.24   20.90
   2   1  -5  704.83   21.20
   2   1  -5  661.53   20.80
   2   1  -5  647.64   21.00
   2   1  -5  653.83   21.00
   2   1  -5  603.94   21.10
   2   1  -5  615.44   21.10
  -2  -1   5  668.23   21.00
  -2  -1   5  683.63   20.90
  -2  -1   5  650.93   21.10
  -2  -1   5  654.83   21.10
   1   1  -5    8.80    0.40
   1   1  -5    9.50    0.50
   1   1  -5    9.20    0.70
   1   1  -5   11.40    0.60
   1   1  -5   11.10    0.50
   1   1  -5   10.70    0.70
   1   1  -5    9.70    0.60
   1   1  -5    9.00    0.60
  -1  -1   5    9.60    0.50
  -1  -1   5    9.20    0.70
  -1  -1   5    9.60    0.40
  -1  -1   5   12.00    0.70
  -1  -1   5    9.20    0.70
   0   1  -5   15.60    0.90
   0   1  -5   16.60    0.90
   0   1  -5   17.50    0.80
   0   1  -5   16.60    1.00
   0   1  -5   19.40    0.90
   0   1  -5   16.10    0.90
   0  -1   5   15.80    0.80
   0  -1   5   19.00    1.00
   0  -1   5   14.20    0.90
   0  -1   5   18.30    0.80
   0  -1   5   16.90    1.00
   0  -1   5   19.00    1.00
  -1   1  -5   31.00    1.30
  -1   1  -5   27.70    1.40
  -1   1  -5   31.60    1.20
   1  -1   5   31.00    1.30
   1  -1   5   30.60    1.30
  -2   1  -5    3.60    0.30
  -2   1  -5    3.20    0.50
  -2   1  -5    3.90    0.40
  -2   1  -5    3.50    0.40
   2  -1   5    3.50    0.60
   2  -1   5    2.90    0.50
  -3   1  -5  258.47    8.50
  -3   1  -5  261.57    8.70
  -3   1  -5  257.77    8.90
  -3   1  -5  257.17    8.60
   3  -1   5  251.57    8.80
   3  -1   5  264.47    8.70
   3  -1   5  267.67    8.90
  -4   1  -5   35.00    1.60
  -4   1  -5   38.60    1.90
  -4   1  -5   36.50    1.80
  -4   1  -5   37.80    1.60
   4  -1   5   38.50    1.90
   4  -1   5   39.30    1.70
   4  -1   5   36.90    1.90
  -5   1  -5   14.90    1.30
  -5   1  -5   14.40    1.20
  -5   1  -5   14.80    0.90
   5  -1   5   14.30    1.00
   5  -1   5   14.20    1.20
   5  -1   5   14.90    1.30
  -6   1  -5    2.20    0.70
  -6   1  -5    1.40    0.60
   6  -1   5    2.30    0.70
   6  -1   5    1.40    0.70
   6  -1   5    2.50    0.60
  -7   1  -5    0.30    0.50
   7  -1   5   -0.50    0.50
   7  -1   5    0.60    0.80
  10   0  -5   38.70    2.30
  10   0  -5   44.80    2.40
  10   0  -5   39.40    2.20
  10   0  -5   41.70    2.20
   9   0  -5   32.80    1.80
   9   0  -5   27.90    1.70
   9   0  -5   30.30    1.80
   9   0  -5   26.30    1.80
   8   0  -5   32.30    1.80
   8   0  -5   30.60    1.70
   8   0  -5   32.60    1.80
   8   0  -5   31.90    1.80
   7   0  -5   85.79    3.50
   7   0  -5   89.09    3.40
   7   0  -5   86.59    3.40
  -7   0   5   85.89    3.70
  -7   0   5   83.09    3.50
   6   0  -5  116.29    4.30
   6   0  -5  124.19    4.40
  -6   0   5  115.19    4.60
  -6   0   5  120.09    4.50
   5   0  -5   49.60    2.10
   5   0  -5   50.09    2.00
  -5   0   5   51.99    2.20
  -5   0   5   49.60    2.30
  -5   0   5   53.09    1.80
   4   0  -5    7.70    0.60
   4   0  -5    7.60    0.50
   4   0  -5    7.30    0.50
  -4   0   5    7.80    0.80
  -4   0   5    5.30    0.70
  -4   0   5    8.40    0.50
  -4   0   5    7.80    0.50
   3   0  -5   33.70    1.40
   3   0  -5   36.60    1.40
   3   0  -5   37.30    1.60
   3   0  -5   34.90    1.40
   3   0  -5   37.70    1.60
   3   0  -5   33.60    1.40
  -3   0   5   37.30    1.50
  -3   0   5   37.20    1.40
  -3   0   5   34.10    1.60
  -3   0   5   35.70    1.60
  -3   0   5   36.40    1.40
  -3   0   5   37.00    1.40
   2   0  -5  214.58    7.40
   2   0  -5  215.98    7.30
   2   0  -5  221.78    7.40
   2   0  -5  232.98    7.50
   2   0  -5  229.98    7.40
   2   0  -5  216.58    7.40
  -2   0   5  230.48    7.40
  -2   0   5  222.78    7.40
  -2   0   5  214.58    7.40
  -2   0   5  228.18    7.40
   1   0  -5    1.00    0.30
   1   0  -5    0.70    0.30
   1   0  -5    0.90    0.20
   1   0  -5    0.90    0.30
   1   0  -5    1.20    0.30
   1   0  -5    1.30    0.30
   1   0  -5    1.10    0.30
  -1   0   5    1.10    0.20
  -1   0   5    1.10    0.30
  -1   0   5    1.00    0.30
  -1   0   5    0.40    0.30
   0   0  -5   96.99    3.50
   0   0  -5  102.19    3.60
   0   0  -5   97.19    3.60
   0   0  -5   95.59    3.60
   0   0  -5  103.09    3.50
   0   0  -5   98.39    3.30
   0   0  -5   98.69    3.40
   0   0   5   98.79    3.30
   0   0   5   91.99    3.60
   0   0   5  102.89    3.50
   0   0   5  100.69    3.60
   0   0   5   91.99    3.50
  -1   0  -5   51.99    1.80
  -1   0  -5   46.60    2.00
  -1   0  -5   45.80    1.70
  -1   0  -5   49.10    1.90
  -1   0  -5   45.70    2.00
   1   0   5   48.90    1.90
   1   0   5   45.30    2.00
   1   0   5   42.70    2.00
  -2   0  -5   43.70    2.00
  -2   0  -5   47.10    1.90
  -2   0  -5   49.99    1.70
  -2   0  -5   48.10    2.10
  -2   0  -5   47.20    1.90
   2   0   5   46.00    2.00
   2   0   5   48.40    2.00
   2   0   5   47.80    2.10
  -3   0  -5   88.29    3.50
  -3   0  -5   84.29    3.40
  -3   0  -5   89.49    3.30
   3   0   5   93.49    3.50
   3   0   5   86.79    3.40
   3   0   5   83.99    3.30
   3   0   5   85.89    3.40
  -4   0  -5   31.10    1.70
  -4   0  -5   33.70    1.80
   4   0   5   33.10    1.80
   4   0   5   34.80    1.80
   4   0   5   35.00    1.60
  -5   0  -5   33.00    1.90
  -5   0  -5   33.90    1.90
   5   0   5   32.60    1.90
   5   0   5   32.10    1.80
   5   0   5   33.40    1.70
  -6   0  -5    0.70    0.60
  -6   0  -5    0.80    0.60
   6   0   5    0.80    0.70
   6   0   5    0.00    0.50
   6   0   5    0.40    0.50
  -7   0  -5    8.80    1.20
  -7   0  -5    7.60    1.00
   7   0   5    8.10    1.10
   7   0   5    7.80    1.20
  10  -1  -5    5.10    1.00
  10  -1  -5    4.70    0.90
  10  -1  -5    5.10    1.00
  10  -1  -5    4.90    0.90
   9  -1  -5   -0.20    0.50
   9  -1  -5   -1.00    0.40
   9  -1  -5   -0.50    0.40
   9  -1  -5   -0.40    0.40
  -9   1   5   -0.80    0.50
   8  -1  -5   25.90    1.60
   8  -1  -5   25.40    1.50
   8  -1  -5   27.70    1.50
  -8   1   5   26.00    1.60
  -8   1   5   23.60    1.80
   7  -1  -5   77.99    3.20
   7  -1  -5   78.79    3.10
  -7   1   5   79.69    3.50
  -7   1   5   80.69    3.30
   6  -1  -5   28.60    1.50
   6  -1  -5   29.30    1.40
  -6   1   5   29.70    1.70
  -6   1   5   28.60    1.70
   5  -1  -5   16.10    0.80
   5  -1  -5   16.90    1.00
   5  -1  -5   17.00    0.70
   5  -1  -5   16.40    0.70
   5  -1  -5   16.50    0.90
  -5   1   5   16.70    0.70
  -5   1   5   17.40    0.80
  -5   1   5   15.80    1.20
  -5   1   5   17.20    0.80
  -5   1   5   18.10    0.80
  -5   1   5   15.30    1.10
   4  -1  -5  622.54   20.20
   4  -1  -5  597.74   20.20
   4  -1  -5  619.84   20.10
   4  -1  -5  623.34   20.20
   4  -1  -5  616.94   20.40
   4  -1  -5  638.14   20.20
  -4   1   5  607.34   20.60
  -4   1   5  618.84   20.50
  -4   1   5  629.14   20.20
  -4   1   5  651.93   20.20
  -4   1   5  640.74   20.20
  -4   1   5  646.04   20.20
  -4   1   5  654.83   20.40
   3  -1  -5  279.47    8.70
   3  -1  -5  243.98    8.50
   3  -1  -5  264.47    8.50
   3  -1  -5  247.48    8.50
   3  -1  -5  253.77    8.50
  -3   1   5  242.18    8.60
  -3   1   5  256.37    8.50
  -3   1   5  248.88    8.60
  -3   1   5  267.67    8.50
  -3   1   5  257.87    8.50
  -3   1   5  257.57    8.50
   2  -1  -5 2161.48   66.39
   2  -1  -5 2020.70   65.89
   2  -1  -5 2085.69   65.89
   2  -1  -5 2006.70   66.19
   2  -1  -5 2167.98   65.99
[truncated: 288,650 more chars]
