# Supplementary material for: Crystal structure of ethyl 2-amino-4-(4-chloro­phen­yl)-4H-1-benzothieno[3,2-b]pyran-3-carboxyl­ate
Source: Acta Crystallogr E Crystallogr Commun. 2015 Jul 31;71(Pt 8):o619–20. doi: 10.1107/S2056989015014085 (PMC4571428; doi:10.1107/S2056989015014085)
Supplement: Supplementary file 2 [file e-71-0o619-Isup2.hkl]

data_I                                                                          
_shelx_title ' EL15_D568_DRX4_BM37b_a.res in P-1'                               
_shelx_refln_list_code          4                                               
_shelx_F_calc_maximum      158.91                                               
_exptl_crystal_F_000       400.00                                               
_reflns_d_resolution_high  0.7819                                               
                                                                                
loop_                                                                           
 _space_group_symop_operation_xyz                                               
 'x, y, z'                                                                      
 '-x, -y, -z'                                                                   
                                                                                
_cell_length_a     8.3606                                                       
_cell_length_b    10.9186                                                       
_cell_length_c    11.0971                                                       
_cell_angle_alpha 104.592                                                       
_cell_angle_beta  106.849                                                       
_cell_angle_gamma 102.174                                                       
                                                                                
_shelx_F_squared_multiplier     1.000                                           
                                                                                
loop_                                                                           
 _refln_index_h                                                                 
 _refln_index_k                                                                 
 _refln_index_l                                                                 
 _refln_F_squared_calc                                                          
 _refln_F_squared_meas                                                          
 _refln_F_squared_sigma                                                         
 _refln_observed_status                                                         
   1   0   0       1415.25       1361.18        26.29 o                         
   2   0   0       1503.69       1605.19        14.27 o                         
   3   0   0        181.27        194.33         2.16 o                         
   4   0   0        191.15        235.10         3.17 o                         
   5   0   0         21.19         19.93         0.79 o                         
   6   0   0         49.17         52.62         0.98 o                         
   7   0   0        251.73        256.01         3.98 o                         
   8   0   0         68.01         61.96         2.37 o                         
   9   0   0         15.15         12.08         3.19 o                         
  -9   1   0         11.13          9.15         1.84 o                         
  -8   1   0         81.19         79.09         2.56 o                         
  -7   1   0        109.02        105.23         1.78 o                         
  -6   1   0        174.63        173.95         2.20 o                         
  -5   1   0        116.71        115.18         1.68 o                         
  -4   1   0        830.37        889.79         9.30 o                         
  -3   1   0          1.51          2.16         0.15 o                         
  -2   1   0       1001.71       1137.64        10.54 o                         
  -1   1   0        406.75        439.58         3.82 o                         
   1   1   0         28.18         23.61         0.34 o                         
   2   1   0       3425.89       3463.06        35.15 o                         
   3   1   0        470.35        493.54         4.72 o                         
   4   1   0         87.33        110.11         1.29 o                         
   5   1   0        149.00        168.62         1.97 o                         
   6   1   0        158.86        155.85         2.14 o                         
   7   1   0         87.95         86.49         2.21 o                         
   8   1   0         38.00         35.70         1.95 o                         
   9   1   0          0.20         -1.12         1.12 o                         
 -10   2   0          8.52          9.14         1.74 o                         
  -9   2   0          0.29         -0.40         0.94 o                         
  -8   2   0          9.61         10.27         1.26 o                         
  -7   2   0         52.81         52.35         0.99 o                         
  -6   2   0         13.62         12.39         0.54 o                         
  -5   2   0          0.53          1.06         0.19 o                         
  -4   2   0        459.34        495.27         5.92 o                         
  -3   2   0        412.66        435.25         4.36 o                         
  -2   2   0       2912.17       3079.26        29.25 o                         
  -1   2   0       3213.21       3245.11        31.45 o                         
   0   2   0        121.24        125.31         1.80 o                         
   1   2   0        528.42        506.79         4.43 o                         
   2   2   0        959.61        924.13         8.71 o                         
   3   2   0        392.65        467.40         4.91 o                         
   4   2   0          0.13          0.22         0.15 o                         
   5   2   0         25.03         30.58         0.59 o                         
   6   2   0         16.88         17.79         0.56 o                         
   7   2   0          0.74          0.00         0.55 o                         
   8   2   0         88.34         96.13         3.27 o                         
   9   2   0          0.07          0.43         1.29 o                         
 -10   3   0         21.98         18.35         1.70 o                         
  -9   3   0          2.42          1.76         1.12 o                         
  -8   3   0          7.79          7.36         1.29 o                         
  -7   3   0        112.65        119.37         1.85 o                         
  -6   3   0        558.62        564.46         6.34 o                         
  -5   3   0        370.25        384.35         4.15 o                         
  -4   3   0        509.07        520.07         5.26 o                         
  -3   3   0         24.68         25.73         0.42 o                         
  -2   3   0        453.51        457.30         4.04 o                         
  -1   3   0        169.92        209.46         2.09 o                         
   0   3   0          1.43          0.36         0.13 o                         
   1   3   0       1752.73       1814.55        15.55 o                         
   2   3   0        645.12        593.61         6.30 o                         
   3   3   0        858.33        918.79         8.67 o                         
   4   3   0          6.80          6.52         0.32 o                         
   5   3   0        422.67        425.90         4.42 o                         
   6   3   0          0.05          0.20         0.28 o                         
   7   3   0         63.65         62.01         3.07 o                         
   8   3   0         23.76         26.23         2.20 o                         
 -10   4   0          1.08          0.25         0.99 o                         
  -9   4   0         67.62         70.89         2.93 o                         
  -8   4   0        105.39        103.38         2.32 o                         
  -7   4   0         68.86         68.38         1.29 o                         
  -6   4   0        131.56        141.64         2.20 o                         
  -5   4   0        168.44        163.57         2.25 o                         
  -4   4   0        914.77        992.69         9.37 o                         
  -3   4   0        696.10        758.97         7.53 o                         
  -2   4   0         70.43         75.36         1.10 o                         
  -1   4   0          3.64          4.41         0.23 o                         
   0   4   0         52.52         43.93         0.72 o                         
   1   4   0       4094.90       4237.34        46.90 o                         
   2   4   0        361.32        332.33         3.32 o                         
   3   4   0        913.87        920.26         9.57 o                         
   4   4   0         50.85         56.69         1.03 o                         
   5   4   0         45.72         44.75         1.14 o                         
   6   4   0          0.18         -0.35         0.35 o                         
   7   4   0          0.35         -0.61         1.10 o                         
   8   4   0         46.49         48.83         6.50 o                         
 -10   5   0          3.11          3.66         1.12 o                         
  -9   5   0         60.44         62.01         2.74 o                         
  -8   5   0          0.03          0.20         0.46 o                         
  -7   5   0          9.42          9.62         0.72 o                         
  -6   5   0         12.32         14.38         0.74 o                         
  -5   5   0        108.42        101.46         1.41 o                         
  -4   5   0        984.70       1078.74        11.77 o                         
  -3   5   0        818.71        856.08         7.83 o                         
  -2   5   0        138.15        149.49         1.65 o                         
  -1   5   0         87.30         90.76         1.21 o                         
   0   5   0         39.17         40.62         0.72 o                         
   1   5   0       1510.36       1621.61        15.83 o                         
   2   5   0        170.07        143.33         2.66 o                         
   3   5   0        215.38        198.24         4.04 o                         
   4   5   0        722.41        666.98         9.23 o                         
   5   5   0         42.49         45.38         1.47 o                         
   6   5   0         43.98         42.28         1.32 o                         
   7   5   0         16.37         18.85         2.06 o                         
 -10   6   0         62.24         59.11         2.93 o                         
  -9   6   0         32.66         28.22         2.07 o                         
  -8   6   0         39.40         35.47         1.35 o                         
  -7   6   0         13.21         10.81         0.78 o                         
  -6   6   0         19.15         20.18         0.82 o                         
  -5   6   0         47.32         50.20         1.26 o                         
  -4   6   0         10.52         12.34         1.05 o                         
  -3   6   0        688.43        690.06         9.40 o                         
  -2   6   0        419.99        408.02         4.45 o                         
  -1   6   0        151.92        141.23         2.09 o                         
   0   6   0        307.15        364.29         5.21 o                         
   1   6   0         25.46         20.41         0.65 o                         
   2   6   0          4.87          4.29         0.42 o                         
   3   6   0        173.55        170.46         2.82 o                         
   4   6   0         71.88         63.03         1.66 o                         
   5   6   0          5.31          5.01         0.74 o                         
   6   6   0          2.39          3.77         0.57 o                         
   7   6   0          0.40          1.23         1.29 o                         
  -9   7   0        308.40        294.01         7.18 o                         
  -8   7   0         50.00         51.57         1.67 o                         
  -7   7   0        111.27        111.96         2.51 o                         
  -6   7   0         39.16         30.46         1.24 o                         
  -5   7   0          2.45          3.81         0.47 o                         
  -4   7   0        609.57        596.64         8.28 o                         
  -3   7   0        547.87        513.48         6.24 o                         
  -2   7   0          0.51          1.01         0.29 o                         
  -1   7   0          1.96          1.42         0.32 o                         
   0   7   0        153.38        165.73         2.57 o                         
   1   7   0         42.50         37.48         1.01 o                         
   2   7   0         44.51         36.52         1.16 o                         
   3   7   0         54.76         57.53         1.65 o                         
   4   7   0        137.43        143.30         3.16 o                         
   5   7   0         93.82         93.59         2.65 o                         
   6   7   0          0.47          0.81         1.12 o                         
  -9   8   0         39.10         33.12         2.43 o                         
  -8   8   0        133.94        134.40         3.01 o                         
  -7   8   0          3.79          2.64         0.61 o                         
  -6   8   0         10.87          9.31         0.83 o                         
  -5   8   0         64.93         60.93         1.55 o                         
  -4   8   0          0.03          0.02         0.29 o                         
  -3   8   0         26.62         22.35         0.97 o                         
  -2   8   0        413.62        405.07         5.50 o                         
  -1   8   0       1091.43       1018.49        12.87 o                         
   0   8   0        426.18        424.66         5.79 o                         
   1   8   0          7.80          9.73         0.65 o                         
   2   8   0          0.08          0.24         0.46 o                         
   3   8   0         31.10         27.30         1.81 o                         
   4   8   0         14.40         12.73         1.45 o                         
   5   8   0          0.35         -0.59         0.59 o                         
  -9   9   0          0.45         -0.04         1.22 o                         
  -8   9   0        111.72        117.24         2.63 o                         
  -7   9   0        142.39        146.64         2.63 o                         
  -6   9   0         84.99         83.63         1.95 o                         
  -5   9   0         33.83         28.17         1.76 o                         
  -4   9   0         19.35         18.10         1.03 o                         
  -3   9   0          0.13          0.12         0.38 o                         
  -2   9   0         10.07         10.89         0.68 o                         
  -1   9   0        179.90        178.87         2.90 o                         
   0   9   0          0.02         -0.19         0.37 o                         
   1   9   0        512.85        467.68         6.43 o                         
   2   9   0        160.52        153.19         3.49 o                         
   3   9   0         73.63         77.73         2.37 o                         
   4   9   0        123.30        125.31         3.93 o                         
   5   9   0         86.89        113.65         3.25 o                         
  -8  10   0          0.03         -0.50         0.50 o                         
  -7  10   0         20.37         19.23         1.00 o                         
  -6  10   0         19.22         17.60         1.05 o                         
  -5  10   0          0.09         -0.05         0.40 o                         
  -4  10   0         16.15         16.62         0.87 o                         
  -3  10   0          9.39          7.39         0.65 o                         
  -2  10   0        407.84        415.89         6.31 o                         
  -1  10   0         46.00         43.97         1.43 o                         
   0  10   0          8.44          8.78         0.71 o                         
   1  10   0          0.04          0.63         0.46 o                         
   2  10   0         54.70         59.48         2.08 o                         
   3  10   0          6.63          5.08         0.97 o                         
   4  10   0         26.04         22.38         1.98 o                         
  -8  11   0         44.50         53.09         1.68 o                         
  -7  11   0         59.71         67.54         1.82 o                         
  -6  11   0        161.00        162.93         3.19 o                         
  -5  11   0        130.11        129.52         2.45 o                         
  -4  11   0         64.01         65.81         1.70 o                         
  -3  11   0         36.90         37.06         1.82 o                         
  -2  11   0          0.89          0.50         0.49 o                         
  -1  11   0          0.01         -0.40         0.49 o                         
   0  11   0          3.60          4.24         0.69 o                         
   1  11   0          0.16          0.99         0.59 o                         
   2  11   0          0.46         -0.75         0.75 o                         
   3  11   0          1.16          1.47         0.91 o                         
  -7  12   0         27.29         28.22         1.36 o                         
  -6  12   0         31.47         33.54         1.52 o                         
  -5  12   0        171.29        193.94         3.70 o                         
  -4  12   0         27.13         30.96         1.32 o                         
  -3  12   0         17.62         13.82         1.00 o                         
  -2  12   0         19.67         20.95         1.21 o                         
  -1  12   0         62.76         62.51         1.91 o                         
   0  12   0        156.61        155.42         3.76 o                         
   1  12   0         55.96         56.28         2.27 o                         
  -5  13   0         45.48         49.38         2.15 o                         
  -4  13   0         92.08         97.87         2.32 o                         
  -3  13   0         10.06          8.52         0.94 o                         
  -2  13   0          0.01         -0.56         0.62 o                         
  -1  13   0          0.36         -0.73         0.73 o                         
   0 -13   1         35.81         39.75         1.68 o                         
   1 -13   1        126.16        131.77         2.93 o                         
   2 -13   1          6.51          7.94         0.90 o                         
   3 -13   1         17.22         18.48         1.22 o                         
   4 -13   1         14.89         11.38         1.07 o                         
   5 -13   1        121.69        133.86         4.04 o                         
  -2 -12   1          5.63          3.99         0.98 o                         
  -1 -12   1          1.50          0.86         0.58 o                         
   0 -12   1          3.04          4.73         0.68 o                         
   1 -12   1         95.91         98.43         2.35 o                         
   2 -12   1         48.84         50.71         1.72 o                         
   3 -12   1         44.78         48.11         1.99 o                         
   4 -12   1        355.82        387.32         5.69 o                         
   5 -12   1          1.53          2.76         0.74 o                         
   6 -12   1         37.80         43.61         1.70 o                         
   7 -12   1         56.54         56.07         1.87 o                         
  -3 -11   1         12.72         16.92         1.34 o                         
  -2 -11   1          5.35          5.00         0.75 o                         
  -1 -11   1          5.56          5.90         0.65 o                         
   0 -11   1          0.74          0.94         0.49 o                         
   1 -11   1         63.21         66.03         1.65 o                         
   2 -11   1        188.15        187.90         3.19 o                         
   3 -11   1         19.88         17.21         0.90 o                         
   4 -11   1        171.95        174.61         3.01 o                         
   5 -11   1         45.55         42.92         1.55 o                         
   6 -11   1          3.46          2.88         0.68 o                         
   7 -11   1         29.07         27.06         1.25 o                         
   8 -11   1         39.97         36.61         1.47 o                         
  -4 -10   1         10.02          9.25         1.15 o                         
  -3 -10   1         13.17         12.85         1.03 o                         
  -2 -10   1          3.09          3.61         0.65 o                         
  -1 -10   1         82.22         82.96         1.83 o                         
   0 -10   1          0.67          0.48         0.45 o                         
   1 -10   1          0.89          0.46         0.45 o                         
   2 -10   1        304.76        301.24         4.15 o                         
   3 -10   1        143.27        138.63         2.44 o                         
   4 -10   1         77.58         76.41         1.81 o                         
   5 -10   1          0.30          0.07         0.47 o                         
   6 -10   1         26.43         29.55         1.59 o                         
   7 -10   1         13.72         13.64         1.36 o                         
   8 -10   1         32.00         26.58         1.49 o                         
  -5  -9   1          0.76          1.36         0.81 o                         
  -4  -9   1         79.82         89.92         2.35 o                         
  -3  -9   1        351.27        370.76         6.32 o                         
  -2  -9   1        264.30        262.79         4.27 o                         
  -1  -9   1         30.87         31.56         1.14 o                         
   0  -9   1        134.54        133.04         2.19 o                         
   1  -9   1          3.03          2.89         0.39 o                         
   2  -9   1          0.27          0.17         0.36 o                         
   3  -9   1         12.53          9.74         0.62 o                         
   4  -9   1          7.56          6.44         0.70 o                         
   5  -9   1          1.05          1.26         0.64 o                         
   6  -9   1         67.45         65.68         2.14 o                         
   7  -9   1         48.17         43.28         1.66 o                         
   8  -9   1          3.43          2.39         0.68 o                         
   9  -9   1         96.20        100.13         5.44 o                         
  -6  -8   1         15.00         17.75         4.29 o                         
  -5  -8   1          0.04         -0.78         0.78 o                         
  -4  -8   1          0.71          1.44         0.55 o                         
  -3  -8   1        179.33        166.75         3.00 o                         
  -2  -8   1        108.61        102.23         2.09 o                         
  -1  -8   1        211.77        214.96         3.24 o                         
   0  -8   1        121.20        115.22         1.84 o                         
   1  -8   1          0.55          0.92         0.29 o                         
   2  -8   1        561.64        547.11         7.73 o                         
   3  -8   1         37.49         33.40         1.11 o                         
   4  -8   1        266.97        262.41         3.99 o                         
   5  -8   1       1049.60       1068.97        17.98 o                         
   6  -8   1         25.99         26.59         1.36 o                         
   7  -8   1         13.38         13.77         0.98 o                         
   8  -8   1          0.62         -0.05         0.56 o                         
   9  -8   1         79.76         77.52         3.20 o                         
  -7  -7   1          2.88          2.96         1.84 o                         
  -6  -7   1         31.79         32.43         4.54 o                         
  -5  -7   1          2.10          1.82         0.53 o                         
  -4  -7   1        154.27        160.93         4.00 o                         
  -3  -7   1        160.06        147.92         2.46 o                         
  -2  -7   1        953.08        937.20        12.81 o                         
  -1  -7   1         93.98         82.63         1.53 o                         
   0  -7   1        181.36        172.76         2.29 o                         
   1  -7   1         20.91         28.81         0.74 o                         
   2  -7   1        141.22        142.46         2.60 o                         
   3  -7   1         86.91         90.82         1.55 o                         
   4  -7   1          2.81          3.46         0.46 o                         
   5  -7   1        368.03        377.03         6.90 o                         
   6  -7   1         96.69         94.65         2.19 o                         
   7  -7   1         15.17         18.11         1.04 o                         
   8  -7   1          6.09          5.05         0.72 o                         
   9  -7   1         47.79         52.36         2.74 o                         
  -7  -6   1         35.98         48.93         8.96 o                         
  -6  -6   1        102.87        116.79         4.10 o                         
  -5  -6   1         21.07         24.12         1.11 o                         
  -4  -6   1        178.13        187.21         3.41 o                         
  -3  -6   1         38.28         36.90         1.01 o                         
  -2  -6   1          0.17          1.37         0.38 o                         
  -1  -6   1         46.99         46.68         1.02 o                         
   0  -6   1         78.62         81.91         1.22 o                         
   1  -6   1        283.25        270.99         3.21 o                         
   2  -6   1        589.92        644.92         7.63 o                         
   3  -6   1        696.89        681.97         8.61 o                         
   4  -6   1         71.73         60.53         1.39 o                         
   5  -6   1        117.30        109.60         2.15 o                         
   6  -6   1        276.54        281.74         4.34 o                         
   7  -6   1         61.58         68.44         1.83 o                         
   8  -6   1         42.24         41.50         1.49 o                         
   9  -6   1         18.89         20.03         1.79 o                         
  -8  -5   1          0.00         -0.42         1.18 o                         
  -7  -5   1         74.64         84.27         6.38 o                         
  -6  -5   1        145.84        145.07         2.83 o                         
  -5  -5   1        278.52        277.76         4.63 o                         
  -4  -5   1         32.64         34.19         1.02 o                         
  -3  -5   1          0.03          0.37         0.21 o                         
  -2  -5   1        899.80        875.04         9.13 o                         
  -1  -5   1        748.30        721.66         9.31 o                         
   0  -5   1       2318.15       2374.27        21.98 o                         
   1  -5   1        562.31        565.76         5.69 o                         
   2  -5   1        339.78        410.49         3.88 o                         
   3  -5   1        306.61        347.54         3.47 o                         
   4  -5   1         90.89         90.82         1.34 o                         
   5  -5   1        376.26        399.78         5.76 o                         
   6  -5   1        475.13        476.29         6.86 o                         
   7  -5   1         40.97         42.14         1.39 o                         
   8  -5   1         25.95         27.60         1.90 o                         
   9  -5   1         10.87         12.37         1.46 o                         
  -8  -4   1         11.76         12.70         1.95 o                         
  -7  -4   1        110.81        102.79         4.12 o                         
  -6  -4   1        142.78        146.60         2.29 o                         
  -5  -4   1        891.34        882.20        11.07 o                         
  -4  -4   1         41.66         36.81         0.79 o                         
  -3  -4   1         14.75         17.99         0.52 o                         
  -2  -4   1        114.78        133.37         1.47 o                         
  -1  -4   1         30.13         37.29         0.58 o                         
   0  -4   1        822.95        787.45         7.12 o                         
   1  -4   1        432.67        373.46         3.37 o                         
   2  -4   1        554.63        592.60         5.94 o                         
   3  -4   1          8.38         12.22         0.56 o                         
   4  -4   1        139.55        137.26         1.70 o                         
   5  -4   1        437.60        459.73         4.98 o                         
   6  -4   1         12.41         15.81         0.84 o                         
   7  -4   1         40.46         38.97         1.21 o                         
   8  -4   1          1.32          1.29         0.87 o                         
   9  -4   1          0.00         -0.61         1.04 o                         
  -9  -3   1          7.42          9.89         1.48 o                         
  -8  -3   1          8.82          8.32         1.53 o                         
  -7  -3   1         26.78         28.83         2.18 o                         
  -6  -3   1         21.76         19.47         0.78 o                         
  -5  -3   1         28.10         26.87         0.65 o                         
  -4  -3   1         91.01         82.27         1.35 o                         
  -3  -3   1         52.43         50.34         0.93 o                         
  -2  -3   1         11.02         12.99         0.33 o                         
  -1  -3   1       2187.28       2096.44        19.03 o                         
   0  -3   1       1042.88        977.06        12.58 o                         
   1  -3   1       1502.38       1517.16        13.51 o                         
   2  -3   1        180.81        192.85         1.83 o                         
   3  -3   1         14.62         17.69         0.42 o                         
   4  -3   1         11.32         13.83         0.68 o                         
   5  -3   1        370.28        406.80         4.44 o                         
   6  -3   1          3.58          2.43         0.26 o                         
   7  -3   1         64.44         63.86         1.40 o                         
   8  -3   1        136.63        135.55         4.20 o                         
   9  -3   1         94.33        105.21         5.28 o                         
  -9  -2   1          8.85          7.82         1.29 o                         
  -8  -2   1          1.19          1.01         0.83 o                         
  -7  -2   1          0.50          0.09         0.42 o                         
  -6  -2   1       1660.76       1656.22        17.85 o                         
  -5  -2   1        635.20        624.36         6.53 o                         
  -4  -2   1        214.10        221.04         2.36 o                         
  -3  -2   1         56.92         69.29         0.94 o                         
  -2  -2   1       1146.36       1209.18        11.71 o                         
  -1  -2   1       2464.35       2323.02        23.61 o                         
   0  -2   1        161.10        170.07         1.54 o                         
   1  -2   1       1569.75       1605.51        13.29 o                         
   2  -2   1       3343.65       3436.54        34.90 o                         
   3  -2   1         65.85         81.95         1.10 o                         
   4  -2   1        254.51        266.75         2.60 o                         
   5  -2   1       1050.22       1089.43        10.25 o                         
   6  -2   1        124.83        129.11         1.56 o                         
   7  -2   1        212.39        213.52         3.07 o                         
   8  -2   1         20.31         19.71         3.31 o                         
   9  -2   1         62.24         56.19         3.21 o                         
  -9  -1   1          7.10          7.80         1.26 o                         
  -8  -1   1          3.42          4.22         0.89 o                         
  -7  -1   1          0.37          0.13         0.33 o                         
  -6  -1   1        111.15        106.89         1.49 o                         
  -5  -1   1        655.56        682.65         7.91 o                         
  -4  -1   1       6444.85       6738.12        62.19 o                         
  -3  -1   1       1182.29       1265.83        11.76 o                         
  -2  -1   1        865.19        937.13         9.54 o                         
  -1  -1   1       3003.04       3042.39        30.94 o                         
   0  -1   1       1450.10       1289.87        32.19 o                         
   1  -1   1        910.38        903.72         9.16 o                         
   2  -1   1         40.99         29.93         0.40 o                         
   3  -1   1         62.64         61.75         0.73 o                         
   4  -1   1         21.42         25.37         0.47 o                         
   5  -1   1        305.74        342.18         3.77 o                         
   6  -1   1        343.75        352.07         4.13 o                         
   7  -1   1        340.37        340.77         4.35 o                         
   8  -1   1          4.25          4.34         1.60 o                         
   9  -1   1         17.34         18.16         2.94 o                         
  -9   0   1         82.64         85.89         5.40 o                         
  -8   0   1         63.65         57.59         1.87 o                         
  -7   0   1         12.68         11.43         0.62 o                         
  -6   0   1         46.71         46.24         0.68 o                         
  -5   0   1         48.16         39.85         0.88 o                         
  -4   0   1        190.56        253.03         3.18 o                         
  -3   0   1       1863.03       2058.68        27.00 o                         
  -2   0   1       5575.53       5935.71        78.03 o                         
  -1   0   1        549.36        542.07        11.54 o                         
   1   0   1       3224.06       3133.16        26.86 o                         
   2   0   1       6049.00       6018.34        51.55 o                         
   3   0   1        434.38        404.41         3.93 o                         
   4   0   1        472.62        472.96         4.67 o                         
   5   0   1          1.20          1.63         0.24 o                         
   6   0   1          0.29          0.52         0.25 o                         
   7   0   1        208.62        207.71         3.39 o                         
   8   0   1          5.14          5.60         1.04 o                         
   9   0   1          0.34          0.70         1.29 o                         
 -10   1   1          0.48          0.00         1.72 o                         
  -9   1   1          3.83          5.15         1.39 o                         
  -8   1   1         43.20         39.64         1.45 o                         
  -7   1   1         53.86         55.05         1.37 o                         
  -6   1   1         28.92         28.15         0.61 o                         
  -5   1   1         37.26         24.05         0.59 o                         
  -4   1   1         87.05        119.66         1.25 o                         
  -3   1   1        974.08       1110.50        11.96 o                         
  -2   1   1       1459.60       1620.46        15.02 o                         
  -1   1   1        724.48        767.47         6.57 o                         
   0   1   1        578.63        551.92         7.31 o                         
   1   1   1       2159.45       2022.01        22.96 o                         
   2   1   1        261.49        281.54         3.20 o                         
   3   1   1          5.43          5.03         0.25 o                         
   4   1   1        148.16        151.07         1.81 o                         
   5   1   1          0.17          0.40         0.22 o                         
   6   1   1        326.86        323.01         4.40 o                         
   7   1   1         17.40         15.54         1.19 o                         
   8   1   1         93.20         99.90         3.25 o                         
   9   1   1         55.48         59.45         3.73 o                         
 -10   2   1         54.32         46.92         4.90 o                         
  -9   2   1        224.46        222.53         7.03 o                         
  -8   2   1         29.65         27.74         1.43 o                         
  -7   2   1         18.44         19.90         0.60 o                         
  -6   2   1         54.04         59.84         1.12 o                         
  -5   2   1        951.12       1062.34        13.09 o                         
  -4   2   1        178.85        215.17         2.57 o                         
  -3   2   1        117.39        126.81         1.35 o                         
  -2   2   1       1556.50       1646.69        14.65 o                         
  -1   2   1        441.42        455.41         3.99 o                         
   0   2   1        670.83        612.61         8.15 o                         
   1   2   1        857.22        804.31        10.09 o                         
   2   2   1        514.43        519.32         4.75 o                         
   3   2   1       1543.59       1538.34        14.35 o                         
   4   2   1        318.04        310.67         3.29 o                         
   5   2   1        290.84        293.98         3.36 o                         
   6   2   1        421.48        423.11         6.08 o                         
   7   2   1          0.89          0.55         0.47 o                         
   8   2   1         10.02          9.94         1.30 o                         
 -10   3   1         11.10          9.30         1.36 o                         
  -9   3   1          7.97          7.19         1.18 o                         
  -8   3   1         51.78         45.80         1.60 o                         
  -7   3   1         84.73         90.40         1.32 o                         
  -6   3   1          2.30          4.84         0.33 o                         
  -5   3   1        889.25       1003.23        11.62 o                         
  -4   3   1        432.17        459.44         4.45 o                         
  -3   3   1        497.39        490.40         4.70 o                         
  -2   3   1       2432.72       2449.93        21.76 o                         
  -1   3   1       1234.54       1251.33        10.41 o                         
   0   3   1         14.94         11.84         0.29 o                         
   1   3   1        243.69        267.88         3.98 o                         
   2   3   1         66.59         66.68         1.07 o                         
   3   3   1        191.64        200.34         2.39 o                         
   4   3   1        100.93         97.66         1.41 o                         
   5   3   1        114.97        112.95         2.09 o                         
   6   3   1         60.54         68.31         1.56 o                         
   7   3   1         21.60         25.73         2.30 o                         
   8   3   1         20.90         25.45         1.91 o                         
 -10   4   1          0.02          0.65         0.89 o                         
  -9   4   1         70.97         72.06         2.88 o                         
  -8   4   1        425.82        417.28         7.68 o                         
  -7   4   1         48.24         49.40         1.03 o                         
  -6   4   1         31.73         29.61         0.74 o                         
  -5   4   1         64.85         73.58         1.00 o                         
  -4   4   1         80.85         98.30         1.09 o                         
  -3   4   1          0.56          0.28         0.14 o                         
  -2   4   1        290.83        308.70         2.97 o                         
  -1   4   1       1538.36       1530.11        14.26 o                         
   0   4   1         49.26         45.96         0.68 o                         
   1   4   1        405.86        434.47         4.12 o                         
   2   4   1         81.89         99.84         1.41 o                         
   3   4   1        281.82        278.84         3.78 o                         
   4   4   1        458.92        458.17         6.02 o                         
   5   4   1        578.82        575.17         8.13 o                         
   6   4   1          5.46          4.78         0.55 o                         
   7   4   1         31.65         37.87         2.71 o                         
   8   4   1          9.21         10.83         1.77 o                         
 -10   5   1          2.04          2.26         1.17 o                         
  -9   5   1         26.17         22.79         1.78 o                         
  -8   5   1          8.90          8.80         0.68 o                         
  -7   5   1          0.06          0.35         0.28 o                         
  -6   5   1         62.63         66.43         1.00 o                         
  -5   5   1        109.94        124.69         1.64 o                         
  -4   5   1       1428.62       1591.27        16.29 o                         
  -3   5   1        406.66        432.64         4.25 o                         
  -2   5   1        250.32        235.04         2.70 o                         
  -1   5   1        556.72        539.93         5.05 o                         
   0   5   1          0.19          1.03         0.30 o                         
   1   5   1          6.48          6.97         0.59 o                         
   2   5   1         20.82         19.85         0.75 o                         
   3   5   1        290.91        279.32         4.18 o                         
   4   5   1          4.78          7.32         0.52 o                         
   5   5   1         59.18         59.59         1.67 o                         
   6   5   1         75.49         77.97         1.85 o                         
   7   5   1         89.35         96.93         9.57 o                         
 -10   6   1          2.53          0.49         0.89 o                         
  -9   6   1          0.03          0.33         0.85 o                         
  -8   6   1        449.96        445.00         6.59 o                         
  -7   6   1         91.24         87.53         2.03 o                         
  -6   6   1        182.86        180.86         2.98 o                         
  -5   6   1         37.14         38.93         0.89 o                         
  -4   6   1        658.06        735.95         8.65 o                         
  -3   6   1         25.91         19.14         0.86 o                         
  -2   6   1         18.94         26.66         0.70 o                         
  -1   6   1        552.86        549.62         7.68 o                         
   0   6   1        152.60        143.72         2.24 o                         
   1   6   1        360.23        349.30         4.44 o                         
   2   6   1          8.98          9.95         0.64 o                         
   3   6   1          5.81          6.01         0.55 o                         
   4   6   1          1.66          0.35         0.42 o                         
   5   6   1         81.56         84.87         2.45 o                         
   6   6   1         42.41         42.14         1.46 o                         
 -10   7   1          0.98          0.96         1.34 o                         
  -9   7   1          0.99          1.39         0.99 o                         
  -8   7   1        103.19        103.57         2.00 o                         
  -7   7   1         31.89         29.77         1.43 o                         
  -6   7   1        188.31        186.38         2.92 o                         
  -5   7   1       1088.29       1114.04        13.94 o                         
  -4   7   1        598.19        606.81         7.32 o                         
  -3   7   1        130.71        122.58         2.04 o                         
  -2   7   1        574.94        531.86         7.51 o                         
  -1   7   1        386.93        373.84         6.01 o                         
   0   7   1         26.68         25.41         1.22 o                         
   1   7   1          0.02         -0.34         0.34 o                         
   2   7   1         11.72          7.54         0.76 o                         
   3   7   1          0.31         -0.40         0.45 o                         
   4   7   1         29.29         30.62         1.58 o                         
   5   7   1         54.38         55.93         2.37 o                         
   6   7   1         26.61         25.74         2.59 o                         
  -9   8   1         32.67         26.89         2.98 o                         
  -8   8   1         36.78         39.47         1.34 o                         
  -7   8   1         20.15         17.78         1.19 o                         
  -6   8   1         37.95         37.37         1.14 o                         
  -5   8   1          6.31          4.66         0.50 o                         
  -4   8   1         30.43         27.30         0.95 o                         
  -3   8   1        178.68        182.70         2.83 o                         
  -2   8   1        400.38        411.36         5.60 o                         
  -1   8   1        415.48        384.99         5.78 o                         
   0   8   1        618.68        596.61         8.55 o                         
   1   8   1        121.00        131.08         2.50 o                         
   2   8   1        110.78        113.46         3.30 o                         
   3   8   1          1.96          1.91         0.89 o                         
   4   8   1          0.11          0.21         0.70 o                         
   5   8   1         10.73         12.88         1.24 o                         
  -9   9   1          0.44          0.05         1.05 o                         
  -8   9   1         29.15         31.00         1.30 o                         
  -7   9   1          6.38          7.12         0.68 o                         
  -6   9   1        261.05        272.66         4.55 o                         
  -5   9   1        116.71        117.35         2.35 o                         
  -4   9   1          0.52          0.15         0.40 o                         
  -3   9   1        173.58        186.77         2.99 o                         
  -2   9   1        211.56        212.98         3.59 o                         
  -1   9   1          7.11          8.42         0.69 o                         
   0   9   1        454.64        444.99         6.69 o                         
   1   9   1        213.72        206.26         4.38 o                         
   2   9   1         66.72         64.02         2.60 o                         
   3   9   1         58.25         60.37         2.94 o                         
   4   9   1          3.61          4.13         0.95 o                         
  -8  10   1          8.72          7.41         0.76 o                         
  -7  10   1         43.68         44.07         1.40 o                         
  -6  10   1          6.37          5.49         0.67 o                         
  -5  10   1         23.74         22.68         0.98 o                         
  -4  10   1          0.03         -0.09         0.45 o                         
  -3  10   1        295.60        299.63         4.46 o                         
  -2  10   1          2.87          3.37         0.61 o                         
  -1  10   1          3.44          1.88         0.56 o                         
   0  10   1         79.83         79.71         1.99 o                         
   1  10   1         39.45         38.35         1.79 o                         
   2  10   1        163.28        172.39         4.77 o                         
   3  10   1         36.40         33.72         1.88 o                         
  -8  11   1         15.82         16.47         1.02 o                         
  -7  11   1          8.40         10.56         0.86 o                         
  -6  11   1         14.02         17.95         1.13 o                         
  -5  11   1        154.27        152.66         3.46 o                         
  -4  11   1        729.18        746.13         9.95 o                         
  -3  11   1        397.14        414.14         6.46 o                         
  -2  11   1         11.54         11.44         0.93 o                         
  -1  11   1         13.56         14.04         0.97 o                         
   0  11   1          1.43          0.62         0.58 o                         
   1  11   1          5.44          7.11         0.97 o                         
   2  11   1          9.72         13.33         1.95 o                         
  -7  12   1          3.55          4.96         0.80 o                         
  -6  12   1          2.34          2.68         0.74 o                         
  -5  12   1         10.97         10.77         0.91 o                         
  -4  12   1        197.74        204.83         3.54 o                         
  -3  12   1         88.55         87.07         2.60 o                         
  -2  12   1         44.45         46.18         1.69 o                         
  -1  12   1          0.41         -0.57         0.57 o                         
   0  12   1          6.70          7.87         1.12 o                         
  -5  13   1          6.74          7.59         0.94 o                         
  -4  13   1         34.23         35.77         1.80 o                         
  -3  13   1         60.30         63.39         2.67 o                         
  -2  13   1          3.21          2.77         0.76 o                         
   0 -13   2         23.20         21.31         1.18 o                         
   1 -13   2          4.18          6.82         0.80 o                         
   2 -13   2        103.23        121.16         2.73 o                         
   3 -13   2        159.32        167.03         3.15 o                         
   4 -13   2          0.39          1.50         1.01 o                         
   5 -13   2          4.45          4.67         0.93 o                         
  -2 -12   2        107.45        109.70         2.60 o                         
  -1 -12   2          4.87          4.25         0.69 o                         
   0 -12   2        115.80        106.86         2.28 o                         
   1 -12   2         27.59         24.60         1.29 o                         
   2 -12   2          0.01         -0.44         0.44 o                         
   3 -12   2         49.73         49.65         1.52 o                         
   4 -12   2         47.02         50.64         1.80 o                         
   5 -12   2        152.76        159.81         3.25 o                         
   6 -12   2         20.20         22.98         1.42 o                         
   7 -12   2         12.94         11.79         1.60 o                         
  -3 -11   2          8.39          7.36         0.82 o                         
  -2 -11   2         28.39         26.42         1.41 o                         
  -1 -11   2         27.05         28.90         1.19 o                         
   0 -11   2          0.95          1.92         0.53 o                         
   1 -11   2         16.00         16.55         0.90 o                         
   2 -11   2         17.71         18.64         0.90 o                         
   3 -11   2         97.68         98.18         1.93 o                         
   4 -11   2         86.04         81.36         2.11 o                         
   5 -11   2         26.23         24.57         1.80 o                         
   6 -11   2          2.91          1.22         0.76 o                         
   7 -11   2          8.12          6.56         1.03 o                         
  -5 -10   2          3.34          1.96         1.96 o                         
  -4 -10   2        127.03        124.16         4.49 o                         
  -3 -10   2         11.90         13.94         0.88 o                         
  -2 -10   2         10.38          9.58         0.80 o                         
  -1 -10   2        147.20        135.62         2.81 o                         
   0 -10   2         46.20         41.44         1.23 o                         
   1 -10   2         12.50         11.34         0.79 o                         
   2 -10   2          1.72          2.73         0.58 o                         
   3 -10   2         65.35         59.96         1.55 o                         
   4 -10   2         61.88         65.87         1.78 o                         
   5 -10   2         67.04         76.85         2.44 o                         
   6 -10   2        191.84        190.92         4.32 o                         
   7 -10   2         47.40         51.44         1.97 o                         
   8 -10   2          0.29          0.27         0.70 o                         
  -5  -9   2          9.30         10.30         1.18 o                         
  -4  -9   2         41.96         43.80         1.98 o                         
  -3  -9   2          4.28          4.52         0.61 o                         
  -2  -9   2        329.52        350.28         5.43 o                         
  -1  -9   2        213.03        204.71         3.19 o                         
   0  -9   2        117.28        108.07         1.80 o                         
   1  -9   2          0.63         -0.11         0.27 o                         
   2  -9   2          5.89          4.61         0.54 o                         
   3  -9   2        256.09        242.21         3.88 o                         
   4  -9   2         76.87         82.96         1.95 o                         
   5  -9   2         41.96         34.02         3.44 o                         
   6  -9   2          0.02          0.33         0.59 o                         
   7  -9   2          8.37          6.54         0.86 o                         
   8  -9   2          1.04          0.66         0.65 o                         
  -6  -8   2         42.12         48.92         8.59 o                         
  -5  -8   2         19.37         24.14         1.21 o                         
  -4  -8   2         60.49         65.68         2.15 o                         
  -3  -8   2        183.19        174.51         2.86 o                         
  -2  -8   2        105.72         96.87         1.99 o                         
  -1  -8   2        329.40        314.32         4.38 o                         
   0  -8   2         54.99         57.79         1.24 o                         
   1  -8   2         74.46         94.92         1.89 o                         
   2  -8   2         65.36         66.15         1.35 o                         
   3  -8   2         34.81         32.29         0.90 o                         
   4  -8   2        132.94        123.88         2.19 o                         
   5  -8   2        130.14        139.84         3.28 o                         
   6  -8   2        258.81        256.13         5.15 o                         
   7  -8   2        110.04        114.44         2.69 o                         
   8  -8   2          1.95          2.48         0.66 o                         
   9  -8   2          6.98          7.44         1.32 o                         
  -7  -7   2         40.01         43.25         3.93 o                         
  -6  -7   2          0.04          0.37         1.04 o                         
  -5  -7   2          1.72          1.49         0.50 o                         
  -4  -7   2         33.03         34.25         1.27 o                         
  -3  -7   2         99.48         98.75         1.83 o                         
  -2  -7   2        175.50        167.83         2.61 o                         
  -1  -7   2        406.92        391.97         4.61 o                         
   0  -7   2       2128.20       2111.28        24.11 o                         
   1  -7   2        509.89        516.81         6.23 o                         
   2  -7   2        224.06        206.81         3.12 o                         
   3  -7   2          0.58          0.11         0.26 o                         
   4  -7   2         76.48         77.87         2.09 o                         
   5  -7   2         21.27         19.70         1.29 o                         
   6  -7   2         11.90         13.22         0.98 o                         
   7  -7   2         29.60         28.11         1.33 o                         
   8  -7   2         19.23         18.11         1.20 o                         
   9  -7   2         21.78         20.40         3.01 o                         
  -7  -6   2         28.97         28.93         2.59 o                         
  -6  -6   2         15.44         14.42         0.86 o                         
  -5  -6   2         96.02         95.90         2.53 o                         
  -4  -6   2        473.84        469.30         9.14 o                         
  -3  -6   2         68.40         66.62         1.43 o                         
  -2  -6   2          1.97          2.89         0.52 o                         
  -1  -6   2        684.47        691.24         7.68 o                         
   0  -6   2       1183.34       1304.19        18.33 o                         
   1  -6   2        479.35        511.96         6.56 o                         
   2  -6   2        100.28        110.31         1.61 o                         
   3  -6   2          7.50          5.87         0.36 o                         
   4  -6   2          2.64          4.60         0.60 o                         
   5  -6   2         83.96         77.31         1.74 o                         
   6  -6   2        186.88        185.33         3.22 o                         
   7  -6   2         73.79         75.01         2.01 o                         
   8  -6   2          1.84          1.09         0.61 o                         
   9  -6   2         23.43         22.32         1.93 o                         
  -8  -5   2          0.01         -1.12         1.12 o                         
  -7  -5   2         14.32         10.59         1.64 o                         
  -6  -5   2          8.77          9.73         0.66 o                         
  -5  -5   2         30.17         29.45         0.89 o                         
  -4  -5   2        282.39        279.58         3.85 o                         
  -3  -5   2         38.68         40.99         0.76 o                         
  -2  -5   2          7.39         15.82         0.44 o                         
  -1  -5   2          1.34          3.33         0.24 o                         
   0  -5   2          1.15          1.13         0.16 o                         
   1  -5   2       2220.46       2243.15        21.72 o                         
   2  -5   2         88.34         72.16         0.97 o                         
   3  -5   2        333.98        306.89         3.16 o                         
   4  -5   2        237.26        240.22         3.34 o                         
   5  -5   2          9.34         10.19         0.53 o                         
   6  -5   2         17.22         16.86         0.83 o                         
   7  -5   2         13.55         13.96         0.79 o                         
   8  -5   2         82.09         83.43         2.09 o                         
   9  -5   2         31.33         24.02         1.97 o                         
  -8  -4   2          9.50         11.71         1.82 o                         
  -7  -4   2         87.65         82.41         3.59 o                         
  -6  -4   2         23.16         21.49         0.80 o                         
  -5  -4   2        288.59        281.90         3.84 o                         
  -4  -4   2        438.15        444.01         5.07 o                         
  -3  -4   2         86.49         84.72         1.09 o                         
  -2  -4   2         96.63        103.26         1.53 o                         
  -1  -4   2         34.95         35.89         0.56 o                         
   0  -4   2        226.20        233.25         2.21 o                         
   1  -4   2       1036.21       1066.10         9.25 o                         
   2  -4   2       1662.29       1823.23        15.70 o                         
   3  -4   2       1407.72       1469.17        15.05 o                         
   4  -4   2        306.40        330.96         3.88 o                         
   5  -4   2         40.45         42.85         0.95 o                         
   6  -4   2         90.62         91.45         1.65 o                         
   7  -4   2        116.35        117.93         2.27 o                         
   8  -4   2         48.53         50.95         1.38 o                         
   9  -4   2         95.80        104.99         8.96 o                         
  -9  -3   2         41.06         43.88         2.55 o                         
  -8  -3   2          0.86          1.43         1.12 o                         
  -7  -3   2          8.23          6.92         0.87 o                         
  -6  -3   2          3.71          4.25         0.31 o                         
  -5  -3   2        103.52        109.59         1.68 o                         
  -4  -3   2         33.93         32.38         0.71 o                         
  -3  -3   2        457.46        496.48         5.01 o                         
  -2  -3   2        256.85        253.77         2.77 o                         
  -1  -3   2         27.18         26.69         0.40 o                         
   0  -3   2          5.83          3.46         0.16 o                         
   1  -3   2      18963.01      18477.94       170.23 o                         
   2  -3   2       2029.81       2136.68        27.20 o                         
   3  -3   2        541.03        535.05         5.39 o                         
   4  -3   2         71.43         70.06         1.03 o                         
   5  -3   2        189.46        193.00         2.43 o                         
   6  -3   2         45.29         43.27         1.03 o                         
   7  -3   2          0.28         -0.36         0.36 o                         
   8  -3   2         72.47         73.43         1.99 o                         
   9  -3   2         34.56         31.77         2.69 o                         
  -9  -2   2          7.82          8.76         1.23 o                         
  -8  -2   2        147.51        151.16         4.22 o                         
  -7  -2   2          1.81          2.13         0.64 o                         
  -6  -2   2        528.80        496.66         6.84 o                         
  -5  -2   2        181.39        175.13         2.40 o                         
  -4  -2   2        142.55        109.49         1.73 o                         
  -3  -2   2        347.60        355.51         3.77 o                         
  -2  -2   2         61.99         61.51         0.76 o                         
  -1  -2   2         71.48         80.63         0.79 o                         
   0  -2   2         45.70         41.75         0.78 o                         
   1  -2   2      25251.49      24538.25       782.77 o                         
   2  -2   2        251.56        243.07         2.80 o                         
   3  -2   2        681.81        694.22         6.32 o                         
   4  -2   2        147.89        137.82         1.52 o                         
   5  -2   2        248.74        247.15         3.23 o                         
   6  -2   2         38.90         39.37         0.91 o                         
   7  -2   2         34.14         34.11         0.94 o                         
   8  -2   2          0.62          0.78         1.23 o                         
   9  -2   2          0.35         -0.25         1.23 o                         
  -9  -1   2         12.17         14.23         2.20 o                         
  -8  -1   2        104.33         92.11         2.44 o                         
  -7  -1   2        233.99        231.65         4.58 o                         
  -6  -1   2         12.41         14.58         1.24 o                         
  -5  -1   2        335.08        349.15         7.17 o                         
  -4  -1   2        343.99        402.74         6.25 o                         
  -3  -1   2       5929.92       6344.03        77.13 o                         
  -2  -1   2       4133.79       4312.49        48.99 o                         
  -1  -1   2         73.03         68.46         0.80 o                         
   0  -1   2        139.18        138.55         1.78 o                         
   1  -1   2       5191.61       5144.07        47.55 o                         
   2  -1   2        304.63        300.20         2.70 o                         
   3  -1   2        433.08        430.80         4.00 o                         
   4  -1   2          1.73          1.97         0.18 o                         
   5  -1   2          1.38          2.56         0.24 o                         
   6  -1   2          6.07          5.58         0.52 o                         
   7  -1   2          9.69         10.15         0.71 o                         
   8  -1   2          2.52          3.37         1.35 o                         
   9  -1   2          4.54          7.12         2.70 o                         
 -10   0   2          3.39          1.96         1.96 o                         
  -9   0   2         37.40         35.67         2.22 o                         
  -8   0   2         55.11         52.28         1.72 o                         
  -7   0   2        177.95        174.05         3.29 o                         
  -6   0   2         92.64        100.58         2.11 o                         
  -5   0   2        101.07        107.02         2.38 o                         
  -4   0   2         82.26         80.48         1.55 o                         
  -3   0   2       2809.78       3110.00        44.54 o                         
  -2   0   2       3033.48       3333.06        30.88 o                         
  -1   0   2        570.45        572.44         5.32 o                         
   0   0   2       9674.12       9223.74        88.80 o                         
   1   0   2         15.49         17.20         0.33 o                         
   2   0   2        215.29        202.76         1.96 o                         
   3   0   2         35.36         25.74         0.54 o                         
   4   0   2       1223.79       1278.07        13.15 o                         
   5   0   2        428.95        441.86         5.10 o                         
   6   0   2          4.92          6.82         0.57 o                         
   7   0   2         48.50         53.02         1.60 o                         
   8   0   2         23.70         23.82         2.43 o                         
   9   0   2          7.72          8.34         2.45 o                         
 -10   1   2          4.08          3.75         1.29 o                         
  -9   1   2          8.70          6.04         0.85 o                         
  -8   1   2        127.15        127.41         2.95 o                         
  -7   1   2         42.27         42.90         1.69 o                         
  -6   1   2         10.28         12.58         1.03 o                         
  -5   1   2         96.53        105.84         3.28 o                         
  -4   1   2        723.13        838.72        10.49 o                         
  -3   1   2        629.12        650.73         6.70 o                         
  -2   1   2        137.49        151.16         1.46 o                         
  -1   1   2       5576.19       5503.87        53.13 o                         
   0   1   2       2044.34       1946.93        20.79 o                         
   1   1   2          9.45         13.17         0.46 o                         
   2   1   2       1651.14       1713.66        17.43 o                         
   3   1   2         30.49         31.65         0.61 o                         
   4   1   2        130.86        114.32         1.55 o                         
   5   1   2         59.28         62.97         1.26 o                         
   6   1   2        162.89        158.55         3.05 o                         
   7   1   2         51.31         47.03         1.52 o                         
   8   1   2          0.00         -0.61         1.21 o                         
 -10   2   2          2.66          1.56         1.08 o                         
  -9   2   2          8.55          6.62         1.12 o                         
  -8   2   2        169.63        160.09         3.56 o                         
  -7   2   2        339.31        345.76         6.39 o                         
  -6   2   2         96.02         98.09         1.67 o                         
  -5   2   2         14.25         11.73         0.34 o                         
  -4   2   2         27.55         31.07         0.44 o                         
  -3   2   2         83.16        101.89         1.07 o                         
  -2   2   2        561.29        571.13         4.99 o                         
  -1   2   2        340.24        318.65         3.42 o                         
   0   2   2       1097.04       1022.95        10.48 o                         
   1   2   2        979.81       1011.84        10.94 o                         
   2   2   2       2555.60       2768.46        28.05 o                         
   3   2   2         46.47         38.27         0.82 o                         
   4   2   2        244.95        227.22         3.20 o                         
   5   2   2        363.94        356.41         4.83 o                         
   6   2   2        400.76        411.53         6.02 o                         
   7   2   2         41.02         39.09         2.08 o                         
   8   2   2          0.36         -0.49         1.21 o                         
 -10   3   2         25.12         18.05         1.70 o                         
  -9   3   2        108.20        101.73         3.39 o                         
  -8   3   2          1.21          0.72         0.51 o                         
  -7   3   2         20.89         23.56         0.53 o                         
  -6   3   2          0.45          0.27         0.25 o                         
  -5   3   2         18.48         22.07         0.44 o                         
  -4   3   2          6.48          4.00         0.26 o                         
  -3   3   2         83.45         77.85         0.90 o                         
  -2   3   2        632.20        695.85         6.09 o                         
  -1   3   2         16.98          8.82         0.44 o                         
   0   3   2       2863.16       2823.01        28.59 o                         
   1   3   2       1476.30       1497.74        14.60 o                         
   2   3   2        185.96        211.78         2.92 o                         
   3   3   2         58.53         64.03         1.44 o                         
   4   3   2          0.21          0.06         0.31 o                         
   5   3   2        202.63        188.47         3.15 o                         
   6   3   2          2.70          3.48         0.70 o                         
   7   3   2         47.02         50.47         2.94 o                         
   8   3   2         16.36         17.32         1.83 o                         
 -10   4   2         30.89         29.84         2.12 o                         
  -9   4   2         18.52         18.61         1.58 o                         
  -8   4   2         82.68         84.01         2.28 o                         
  -7   4   2        541.03        553.14         6.67 o                         
  -6   4   2        869.26        919.70         9.19 o                         
  -5   4   2        356.89        380.16         3.49 o                         
  -4   4   2        233.50        254.05         2.61 o                         
  -3   4   2        667.00        727.81         6.66 o                         
  -2   4   2        125.98        143.08         1.68 o                         
  -1   4   2          0.25          0.20         0.13 o                         
   0   4   2        400.53        456.72         4.47 o                         
   1   4   2        195.10        210.64         3.46 o                         
   2   4   2        281.82        278.92         4.97 o                         
   3   4   2        318.62        326.25         4.72 o                         
   4   4   2        109.31        104.93         2.03 o                         
   5   4   2          4.37          5.73         0.59 o                         
   6   4   2         71.26         76.58         1.84 o                         
   7   4   2         36.40         39.42         7.85 o                         
 -10   5   2         48.70         48.57         2.61 o                         
  -9   5   2         34.12         30.78         2.22 o                         
  -8   5   2        395.64        393.28         5.38 o                         
  -7   5   2         63.28         62.98         1.17 o                         
  -6   5   2         19.98         20.34         0.50 o                         
  -5   5   2        127.87        125.48         1.43 o                         
  -4   5   2        241.94        247.98         2.61 o                         
  -3   5   2          0.01          0.19         0.17 o                         
  -2   5   2        476.32        447.55         5.11 o                         
  -1   5   2        212.09        207.12         2.88 o                         
   0   5   2        703.14        650.31         8.90 o                         
   1   5   2        151.90        115.65         2.21 o                         
   2   5   2        331.82        316.85         5.70 o                         
   3   5   2         91.07         76.18         1.59 o                         
   4   5   2         12.18          8.85         0.86 o                         
   5   5   2          2.43          1.29         1.02 o                         
   6   5   2          5.34          4.71         0.67 o                         
   7   5   2          0.58          1.47         1.84 o                         
 -10   6   2         65.45         63.58         2.91 o                         
  -9   6   2         96.03         89.54         3.23 o                         
  -8   6   2        320.46        308.86         4.39 o                         
  -7   6   2        317.30        335.83         4.69 o                         
  -6   6   2        611.42        621.90         7.08 o                         
  -5   6   2        147.96        146.61         2.01 o                         
  -4   6   2        338.29        324.37         4.08 o                         
  -3   6   2          1.39          1.85         0.28 o                         
  -2   6   2         14.59         11.15         0.55 o                         
  -1   6   2          1.78          1.86         0.44 o                         
   0   6   2         12.32         10.09         0.74 o                         
   1   6   2        324.68        320.08         5.22 o                         
   2   6   2        241.34        212.68         4.16 o                         
   3   6   2        235.72        208.43         4.32 o                         
   4   6   2          1.81          0.66         0.74 o                         
   5   6   2         15.58         14.65         0.97 o                         
   6   6   2          7.61         11.50         0.93 o                         
 -10   7   2          4.32          3.36         1.08 o                         
  -9   7   2        115.05        108.04         3.66 o                         
  -8   7   2          0.26          0.38         0.39 o                         
  -7   7   2         35.65         33.18         1.09 o                         
  -6   7   2         19.83         18.46         0.67 o                         
  -5   7   2          0.92          0.15         0.32 o                         
  -4   7   2        663.92        693.57         8.31 o                         
  -3   7   2        315.81        304.77         4.27 o                         
  -2   7   2          0.11         -0.18         0.32 o                         
  -1   7   2        203.93        189.65         3.17 o                         
   0   7   2         88.24         83.30         2.14 o                         
   1   7   2         98.04         84.19         2.27 o                         
   2   7   2          0.21          1.57         0.79 o                         
   3   7   2          0.01          0.06         0.57 o                         
   4   7   2          0.03         -0.43         0.64 o                         
   5   7   2          0.53         -0.14         0.57 o                         
  -9   8   2         76.67         67.35         2.87 o                         
  -8   8   2         17.56         18.44         0.93 o                         
  -7   8   2          3.12          3.87         0.52 o                         
  -6   8   2         36.58         38.96         1.03 o                         
  -5   8   2         15.83         16.18         0.87 o                         
  -4   8   2       1041.09       1055.52        12.43 o                         
  -3   8   2       1186.12       1157.11        14.59 o                         
  -2   8   2         72.18         74.73         1.93 o                         
  -1   8   2          3.29          1.88         0.51 o                         
   0   8   2          4.90          5.12         0.74 o                         
   1   8   2         45.62         42.36         1.71 o                         
   2   8   2          9.95          5.28         1.82 o                         
   3   8   2         52.83         57.52         2.17 o                         
   4   8   2        148.33        147.18         3.70 o                         
   5   8   2          0.14          0.16         0.70 o                         
  -9   9   2        172.53        161.25         4.80 o                         
  -8   9   2          4.44          4.58         0.60 o                         
  -7   9   2          6.30          5.79         0.62 o                         
  -6   9   2          6.68          7.88         0.68 o                         
  -5   9   2        299.76        308.54         4.89 o                         
  -4   9   2        165.11        168.70         2.54 o                         
  -3   9   2        155.81        149.00         2.77 o                         
  -2   9   2        180.21        172.29         3.13 o                         
  -1   9   2        290.27        293.03         5.42 o                         
   0   9   2          0.54          1.34         0.64 o                         
   1   9   2        182.50        184.06         4.11 o                         
   2   9   2         89.54         86.32         4.96 o                         
   3   9   2         45.68         50.11         2.16 o                         
   4   9   2         15.16         18.06         1.46 o                         
  -8  10   2        109.29        108.39         2.28 o                         
  -7  10   2        102.49        101.85         2.18 o                         
  -6  10   2         12.40         13.36         0.88 o                         
  -5  10   2         11.33         12.57         0.81 o                         
  -4  10   2          7.12          8.16         0.71 o                         
  -3  10   2         17.37         15.71         1.61 o                         
  -2  10   2         15.65         12.79         0.91 o                         
  -1  10   2         25.56         21.06         1.12 o                         
   0  10   2          1.79          2.04         0.76 o                         
   1  10   2         21.04         20.16         1.44 o                         
   2  10   2         34.10         33.21         2.17 o                         
   3  10   2         55.94         59.22         3.68 o                         
  -8  11   2         28.27         29.93         1.50 o                         
  -7  11   2         11.75         11.25         0.89 o                         
  -6  11   2          8.67          8.12         1.09 o                         
  -5  11   2         12.33         12.37         0.86 o                         
  -4  11   2          1.90          1.18         0.57 o                         
  -3  11   2        116.66        115.91         2.58 o                         
  -2  11   2         51.50         50.37         1.68 o                         
  -1  11   2        209.18        207.27         4.66 o                         
   0  11   2         26.22         28.08         1.68 o                         
   1  11   2          4.91          6.53         1.05 o                         
  -6  12   2          8.97          8.37         0.88 o                         
  -5  12   2          0.06          0.40         0.57 o                         
  -4  12   2         17.15         19.10         1.24 o                         
  -3  12   2          5.60          6.14         0.90 o                         
  -2  12   2          0.70          0.04         0.66 o                         
  -1  12   2          0.93         -0.21         0.74 o                         
   0  12   2          1.88          2.87         0.96 o                         
  -1 -13   3          0.00         -0.19         0.63 o                         
   0 -13   3          0.69          0.58         0.71 o                         
   1 -13   3         77.81         83.89         2.04 o                         
   2 -13   3          4.02          3.23         0.65 o                         
   3 -13   3        110.22        121.47         2.40 o                         
   4 -13   3         88.92         93.48         2.46 o                         
   5 -13   3          4.38          4.49         0.92 o                         
  -3 -12   3         10.12         10.53         1.13 o                         
  -2 -12   3         59.15         68.51         2.16 o                         
  -1 -12   3         82.32         90.37         2.35 o                         
   0 -12   3        100.09        100.38         2.19 o                         
   1 -12   3         13.93         14.72         0.94 o                         
   2 -12   3         11.52         10.55         0.89 o                         
   3 -12   3          1.48          0.67         0.51 o                         
   4 -12   3         16.19         15.74         1.31 o                         
   5 -12   3          7.36          5.91         1.09 o                         
   6 -12   3         11.75          9.09         1.13 o                         
  -4 -11   3         13.34         11.15         1.43 o                         
  -3 -11   3          3.49          1.48         0.59 o                         
  -2 -11   3         15.56         13.13         0.96 o                         
  -1 -11   3          9.94          9.61         0.74 o                         
   0 -11   3         15.07         17.17         0.91 o                         
   1 -11   3         18.70         19.78         0.95 o                         
   2 -11   3         34.46         30.72         1.43 o                         
   3 -11   3         19.58         14.44         0.89 o                         
   4 -11   3          9.75         10.81         0.84 o                         
   5 -11   3         91.83         90.00         3.90 o                         
   6 -11   3        203.57        201.85         4.60 o                         
   7 -11   3         62.31         67.44         2.54 o                         
  -5 -10   3          7.10          6.89         1.36 o                         
  -4 -10   3          0.07          0.57         0.54 o                         
  -3 -10   3          4.14          4.79         0.65 o                         
  -2 -10   3         64.42         67.12         1.80 o                         
  -1 -10   3        296.47        295.96         4.39 o                         
   0 -10   3        117.59        107.57         2.41 o                         
   1 -10   3         84.16         89.50         1.95 o                         
   2 -10   3          0.27         -0.38         0.38 o                         
   3 -10   3          9.97          7.59         0.68 o                         
   4 -10   3         25.24         28.27         1.20 o                         
   5 -10   3          5.40          5.25         0.82 o                         
   6 -10   3        131.39        143.80         3.59 o                         
   7 -10   3         83.87         86.78         2.76 o                         
   8 -10   3         47.88         44.79         1.91 o                         
  -6  -9   3         81.94         80.95         4.25 o                         
  -5  -9   3        243.64        269.85         4.96 o                         
  -4  -9   3          0.86          1.05         0.50 o                         
  -3  -9   3         21.27         20.83         0.98 o                         
  -2  -9   3          3.72          3.06         0.61 o                         
  -1  -9   3        178.56        181.70         2.88 o                         
   0  -9   3         16.73         18.49         0.79 o                         
   1  -9   3        276.40        277.36         4.32 o                         
   2  -9   3        326.97        296.53         4.55 o                         
   3  -9   3         30.37         26.83         1.05 o                         
   4  -9   3         76.96         63.35         1.49 o                         
   5  -9   3         50.71         50.32         1.87 o                         
   6  -9   3          6.70          3.89         0.82 o                         
   7  -9   3         15.11         16.63         1.17 o                         
   8  -9   3         41.75         41.61         1.85 o                         
  -6  -8   3         30.85         32.00         2.76 o                         
  -5  -8   3        174.29        190.08         3.76 o                         
  -4  -8   3        164.62        168.98         2.78 o                         
  -3  -8   3        446.77        449.98         6.15 o                         
  -2  -8   3         34.42         35.19         1.04 o                         
  -1  -8   3         66.62         65.37         1.19 o                         
   0  -8   3        175.51        165.78         2.34 o                         
   1  -8   3        292.85        275.68         4.15 o                         
   2  -8   3         73.35         76.70         1.46 o                         
   3  -8   3         36.77         36.48         1.08 o                         
   4  -8   3         24.16         20.25         0.77 o                         
   5  -8   3         74.27         72.32         2.18 o                         
   6  -8   3         27.35         24.31         1.73 o                         
   7  -8   3        147.00        152.49         3.31 o                         
   8  -8   3         82.58         86.74         2.44 o                         
  -7  -7   3          0.26          0.26         1.12 o                         
  -6  -7   3         13.06          7.89         1.10 o                         
  -5  -7   3         65.18         67.35         1.78 o                         
  -4  -7   3        238.44        234.45         3.50 o                         
  -3  -7   3          8.80          8.55         0.51 o                         
  -2  -7   3         67.29         69.95         1.37 o                         
  -1  -7   3        102.94        111.28         1.81 o                         
   0  -7   3         42.16         42.36         0.87 o                         
   1  -7   3        503.05        490.75         6.33 o                         
   2  -7   3        423.65        395.94         5.67 o                         
   3  -7   3        160.68        147.54         2.45 o                         
   4  -7   3        101.33         98.24         2.17 o                         
   5  -7   3          2.29          2.46         0.64 o                         
   6  -7   3          7.86          6.90         0.96 o                         
   7  -7   3         18.42         12.84         0.97 o                         
   8  -7   3         16.00         13.51         1.08 o                         
   9  -7   3          0.32         -0.51         0.99 o                         
  -8  -6   3          0.98          0.74         2.45 o                         
  -7  -6   3         14.88         12.66         1.89 o                         
  -6  -6   3         12.93          9.28         0.70 o                         
  -5  -6   3          5.67          6.05         0.60 o                         
  -4  -6   3        328.79        328.79         4.54 o                         
  -3  -6   3        903.07        876.72        10.32 o                         
  -2  -6   3        631.84        614.78         8.46 o                         
  -1  -6   3          9.18          9.31         0.49 o                         
   0  -6   3        870.71        908.64        10.53 o                         
   1  -6   3        160.40        149.78         2.19 o                         
   2  -6   3         14.88         15.33         0.71 o                         
   3  -6   3          5.12          6.00         0.39 o                         
   4  -6   3         12.39         12.81         0.54 o                         
   5  -6   3        131.74        132.07         2.22 o                         
   6  -6   3          2.50          2.28         0.47 o                         
   7  -6   3          2.08          2.51         0.52 o                         
   8  -6   3         25.95         28.25         1.27 o                         
   9  -6   3          0.05         -0.32         0.94 o                         
  -8  -5   3          2.24          1.59         1.72 o                         
  -7  -5   3          2.18          2.32         0.76 o                         
  -6  -5   3         22.51         25.24         0.98 o                         
  -5  -5   3        296.71        272.42         3.52 o                         
  -4  -5   3        614.48        567.76         5.55 o                         
  -3  -5   3         32.21         38.19         0.69 o                         
  -2  -5   3        115.19        112.99         1.57 o                         
  -1  -5   3        165.97        166.58         1.79 o                         
   0  -5   3         33.34         48.05         0.61 o                         
   1  -5   3          1.46          0.69         0.20 o                         
   2  -5   3       3070.80       3302.31        38.37 o                         
   3  -5   3       1278.24       1266.21        14.64 o                         
   4  -5   3        206.65        190.36         3.02 o                         
   5  -5   3        323.16        318.50         5.27 o                         
   6  -5   3        109.47        105.57         2.09 o                         
   7  -5   3        259.35        264.72         5.74 o                         
   8  -5   3         45.72         48.03         2.38 o                         
   9  -5   3         52.79         47.91         3.21 o                         
  -9  -4   3          4.69          8.44         1.77 o                         
  -8  -4   3         15.81         14.77         1.82 o                         
  -7  -4   3         12.30         13.55         1.90 o                         
  -6  -4   3         84.35         86.81         1.79 o                         
  -5  -4   3        852.09        860.62        10.05 o                         
  -4  -4   3        717.14        707.64         6.77 o                         
  -3  -4   3        617.10        574.23         5.36 o                         
  -2  -4   3       1655.16       1680.61        14.76 o                         
  -1  -4   3        454.29        418.80         5.07 o                         
   0  -4   3       1362.75       1345.88        11.64 o                         
   1  -4   3        290.74        309.61         2.85 o                         
   2  -4   3        275.87        269.43         2.86 o                         
   3  -4   3         92.19         96.59         1.40 o                         
   4  -4   3          9.28          8.98         0.57 o                         
   5  -4   3        191.30        193.79         2.87 o                         
   6  -4   3         40.16         41.25         1.09 o                         
   7  -4   3          9.42          9.26         0.73 o                         
   8  -4   3         45.60         42.12         1.52 o                         
   9  -4   3         85.72         94.73         6.99 o                         
  -9  -3   3         72.90         79.01         3.13 o                         
  -8  -3   3        189.92        188.49         5.07 o                         
  -7  -3   3          3.21          1.53         0.68 o                         
  -6  -3   3          9.09          9.36         0.46 o                         
  -5  -3   3        131.63        117.62         1.60 o                         
  -4  -3   3        198.38        224.35         2.47 o                         
  -3  -3   3        987.22       1118.89        13.85 o                         
  -2  -3   3         33.81         25.84         0.43 o                         
  -1  -3   3       1422.65       1467.17        12.19 o                         
   0  -3   3          4.97          1.03         0.14 o                         
   1  -3   3       1687.20       1661.72        26.98 o                         
   2  -3   3         31.85         30.82         0.66 o                         
   3  -3   3        495.62        465.38         5.26 o                         
   4  -3   3        623.00        612.23         6.91 o                         
   5  -3   3        195.42        186.18         2.74 o                         
   6  -3   3        163.35        158.33         2.75 o                         
   7  -3   3         43.89         44.26         1.30 o                         
   8  -3   3         43.23         42.44         1.64 o                         
   9  -3   3         17.76         15.61         2.53 o                         
  -9  -2   3         40.65         37.66         2.18 o                         
  -8  -2   3          0.17          0.55         0.63 o                         
  -7  -2   3          2.04          1.99         0.64 o                         
  -6  -2   3        348.76        347.72         7.40 o                         
  -5  -2   3          0.72          0.69         0.46 o                         
  -4  -2   3       1152.62       1160.06        14.21 o                         
  -3  -2   3       1183.60       1379.55        14.11 o                         
  -2  -2   3       1672.21       1670.32        15.48 o                         
  -1  -2   3        556.17        506.51         4.81 o                         
   0  -2   3        430.37        399.19         4.99 o                         
   1  -2   3        145.60        154.27         1.96 o                         
   2  -2   3         39.10         32.08         0.51 o                         
   3  -2   3        229.66        256.46         2.40 o                         
   4  -2   3          5.65          7.88         0.30 o                         
   5  -2   3         94.45         82.77         1.78 o                         
   6  -2   3         46.83         47.70         1.35 o                         
   7  -2   3        127.21        115.89         2.81 o                         
   8  -2   3        172.86        178.01        10.80 o                         
   9  -2   3         24.11         20.61         3.44 o                         
 -10  -1   3         11.10          6.87         2.21 o                         
  -9  -1   3          9.87         10.23         1.21 o                         
  -8  -1   3         22.41         22.07         1.23 o                         
  -7  -1   3        467.92        445.79         8.03 o                         
  -6  -1   3       1806.16       1869.70        35.28 o                         
  -5  -1   3          7.91         11.04         0.76 o                         
  -4  -1   3       2291.83       2623.10        48.79 o                         
  -3  -1   3        548.75        633.99         5.76 o                         
  -2  -1   3        866.27        999.11         8.97 o                         
  -1  -1   3        735.81        739.54         6.38 o                         
   0  -1   3        714.60        710.24         7.56 o                         
   1  -1   3       1753.79       1756.82        16.98 o                         
   2  -1   3         40.32         36.67         0.55 o                         
   3  -1   3        514.43        566.48         5.22 o                         
   4  -1   3        542.18        539.99         5.80 o                         
   5  -1   3         36.22         30.86         0.84 o                         
   6  -1   3         86.98         96.09         2.07 o                         
   7  -1   3         21.12         23.51         1.09 o                         
   8  -1   3          3.53          2.45         1.96 o                         
 -10   0   3          6.91          8.51         2.09 o                         
  -9   0   3          2.05          2.41         0.68 o                         
  -8   0   3        305.72        270.84         4.85 o                         
  -7   0   3         23.11         23.42         1.11 o                         
  -6   0   3          8.98          8.00         0.76 o                         
  -5   0   3        872.93        918.90        15.30 o                         
  -4   0   3         16.71         31.14         1.14 o                         
  -3   0   3        178.61        206.49         2.33 o                         
  -2   0   3       1575.30       1658.77        15.99 o                         
  -1   0   3        206.07        199.91         2.07 o                         
   0   0   3       1398.22       1291.08        11.09 o                         
   1   0   3       1166.50       1067.94         9.57 o                         
   2   0   3        121.15        127.02         1.40 o                         
   3   0   3         49.72         50.57         0.80 o                         
   4   0   3         57.08         57.15         1.05 o                         
   5   0   3        167.20        162.63         2.72 o                         
   6   0   3        482.19        494.58         8.90 o                         
   7   0   3         72.32         68.89         1.90 o                         
   8   0   3          0.20          0.40         1.12 o                         
 -10   1   3          8.22          8.27         1.72 o                         
  -9   1   3          0.14          0.21         0.47 o                         
  -8   1   3         27.08         27.78         2.16 o                         
  -7   1   3        116.81        110.28         2.63 o                         
  -6   1   3         58.61         56.45         1.65 o                         
  -5   1   3        163.38        168.18         3.31 o                         
  -4   1   3        196.58        246.10         3.52 o                         
  -3   1   3         38.06         33.79         0.47 o                         
  -2   1   3          5.32          2.52         0.25 o                         
  -1   1   3       1510.17       1514.45        17.03 o                         
   0   1   3        797.27        750.21        11.83 o                         
   1   1   3        346.77        316.21         4.48 o                         
   2   1   3       2320.78       2351.09        23.87 o                         
   3   1   3        174.96        180.39         2.44 o                         
   4   1   3         29.87         27.12         0.91 o                         
   5   1   3         89.85         86.28         1.65 o                         
   6   1   3         74.40         72.29         2.00 o                         
   7   1   3         39.93         45.81         1.57 o                         
   8   1   3          7.93         10.52         1.82 o                         
 -10   2   3          0.14         -0.17         0.83 o                         
  -9   2   3          0.41         -0.51         0.51 o                         
  -8   2   3         75.16         69.99         2.09 o                         
  -7   2   3        292.06        301.29         5.69 o                         
  -6   2   3          0.40         -0.08         0.39 o                         
  -5   2   3        410.15        413.09         5.91 o                         
  -4   2   3       1123.36       1201.21        15.50 o                         
  -3   2   3         59.05         50.25         0.69 o                         
  -2   2   3        962.17       1047.82        10.50 o                         
  -1   2   3        909.26        946.14        10.62 o                         
   0   2   3         23.03         27.75         0.67 o                         
   1   2   3         57.22         47.53         0.79 o                         
   2   2   3         66.08         74.62         1.29 o                         
   3   2   3        133.44        131.52         2.03 o                         
   4   2   3          0.56          0.43         0.31 o                         
   5   2   3          0.42          0.93         0.41 o                         
   6   2   3        262.10        266.18         3.97 o                         
   7   2   3         15.84         17.32         1.14 o                         
   8   2   3         37.70         38.96         3.12 o                         
 -10   3   3         58.69         53.20         2.54 o                         
  -9   3   3         62.20         60.45         2.54 o                         
  -8   3   3          2.16          1.18         0.57 o                         
  -7   3   3         69.59         80.88         1.99 o                         
  -6   3   3         19.72         19.55         0.58 o                         
  -5   3   3        182.15        180.55         2.49 o                         
  -4   3   3         95.13        106.88         1.24 o                         
  -3   3   3       3292.08       4057.54        35.95 o                         
  -2   3   3        130.09        141.94         1.77 o                         
  -1   3   3        612.85        717.71         7.50 o                         
   0   3   3        529.37        517.63         6.13 o                         
   1   3   3        397.44        364.81         5.66 o                         
   2   3   3        896.22        881.84        14.44 o                         
   3   3   3         38.55         33.28         0.88 o                         
   4   3   3        215.12        204.80         3.07 o                         
   5   3   3          1.92          2.95         0.56 o                         
   6   3   3         51.13         53.58         1.56 o                         
   7   3   3         12.91         13.26         1.55 o                         
 -10   4   3         12.46         11.03         1.38 o                         
  -9   4   3          8.12          7.22         1.16 o                         
  -8   4   3        158.92        153.84         4.15 o                         
  -7   4   3        282.75        289.80         3.30 o                         
  -6   4   3         91.37        101.61         1.20 o                         
  -5   4   3        983.78       1062.87        10.06 o                         
  -4   4   3        864.88        928.66         8.81 o                         
  -3   4   3       3066.60       3331.74        29.57 o                         
  -2   4   3        320.41        318.00         3.23 o                         
  -1   4   3         59.54         48.39         1.34 o                         
   0   4   3         28.33         41.98         0.96 o                         
   1   4   3        311.12        306.13         4.89 o                         
   2   4   3          8.19         11.68         0.78 o                         
   3   4   3         12.29         10.07         0.68 o                         
   4   4   3         61.39         60.95         1.57 o                         
   5   4   3         31.75         28.88         1.19 o                         
   6   4   3          6.98          6.72         0.72 o                         
   7   4   3          8.98         12.97         1.89 o                         
 -10   5   3          9.57          8.07         1.22 o                         
  -9   5   3         44.27         45.57         2.29 o                         
  -8   5   3          6.61          7.58         0.89 o                         
  -7   5   3         30.56         28.15         0.71 o                         
  -6   5   3          0.04          0.03         0.18 o                         
  -5   5   3          3.84          4.89         0.31 o                         
  -4   5   3        315.33        359.89         3.99 o                         
  -3   5   3        313.46        386.84         4.50 o                         
  -2   5   3        189.36        187.37         2.73 o                         
  -1   5   3         79.72         77.90         1.72 o                         
   0   5   3        403.45        396.76         6.28 o                         
   1   5   3        119.72        104.68         2.32 o                         
   2   5   3         29.41         29.57         1.52 o                         
   3   5   3        113.17        122.03         2.85 o                         
   4   5   3         98.28        102.76         2.17 o                         
   5   5   3         25.13         25.80         1.46 o                         
   6   5   3          1.28         -0.22         0.56 o                         
 -10   6   3         43.67         46.74         2.52 o                         
  -9   6   3         47.45         48.06         2.41 o                         
  -8   6   3        166.68        165.46         2.65 o                         
  -7   6   3         15.74         14.36         0.64 o                         
  -6   6   3          0.09         -0.27         0.28 o                         
  -5   6   3        566.86        594.23         7.18 o                         
  -4   6   3        130.43        115.62         1.81 o                         
  -3   6   3        134.70        123.98         2.04 o                         
  -2   6   3         60.18         56.11         1.33 o                         
  -1   6   3          0.04          0.16         0.42 o                         
   0   6   3         47.40         44.89         1.53 o                         
   1   6   3         11.85          9.56         0.70 o                         
   2   6   3         28.17         23.18         1.10 o                         
   3   6   3         41.27         41.59         1.71 o                         
   4   6   3          6.01          5.73         0.79 o                         
   5   6   3         30.98         30.22         1.37 o                         
 -10   7   3          0.61          0.75         0.94 o                         
  -9   7   3         28.87         29.65         2.01 o                         
  -8   7   3        189.90        189.28         3.00 o                         
  -7   7   3        654.59        661.55         8.11 o                         
  -6   7   3         11.37         15.64         0.69 o                         
  -5   7   3         91.61         91.21         1.58 o                         
  -4   7   3          9.33         10.03         0.51 o                         
  -3   7   3        141.68        134.16         2.24 o                         
  -2   7   3        311.27        308.01         5.22 o                         
  -1   7   3        160.72        154.22         3.37 o                         
   0   7   3        229.29        218.96         4.44 o                         
   1   7   3         54.90         50.61         1.82 o                         
   2   7   3        361.62        326.62         8.56 o                         
   3   7   3         72.77         76.09         2.39 o                         
   4   7   3          1.12          1.66         0.79 o                         
   5   7   3         23.92         28.28         1.41 o                         
  -9   8   3         28.64         30.35         2.09 o                         
  -8   8   3         75.85         73.92         1.67 o                         
  -7   8   3         12.15         11.09         0.66 o                         
  -6   8   3          7.14          8.17         0.63 o                         
  -5   8   3        323.60        318.55         4.23 o                         
  -4   8   3         14.11         15.22         0.76 o                         
  -3   8   3        718.74        699.49         9.14 o                         
  -2   8   3       2108.05       2112.78        28.25 o                         
  -1   8   3         56.21         50.73         1.81 o                         
   0   8   3          0.27         -0.26         0.57 o                         
   1   8   3         64.53         55.36         1.99 o                         
   2   8   3         14.34         16.83         1.51 o                         
   3   8   3         13.91         12.44         1.22 o                         
   4   8   3         35.32         37.93         3.79 o                         
  -9   9   3         34.11         34.98         2.58 o                         
  -8   9   3         14.90         15.03         0.88 o                         
  -7   9   3          0.15         -0.42         0.42 o                         
  -6   9   3          5.02          2.94         0.56 o                         
  -5   9   3         17.30         16.51         0.76 o                         
  -4   9   3         28.40         25.85         1.06 o                         
  -3   9   3        323.99        320.70         5.09 o                         
  -2   9   3        200.00        199.33         5.98 o                         
  -1   9   3        169.80        160.87         9.94 o                         
   0   9   3         58.58         60.16         2.11 o                         
   1   9   3         65.77         56.10         2.11 o                         
   2   9   3          2.01          1.34         0.89 o                         
   3   9   3          1.21          1.06         0.85 o                         
  -8  10   3          1.67          0.41         0.53 o                         
  -7  10   3         64.54         67.79         1.74 o                         
  -6  10   3         36.33         37.51         1.47 o                         
  -5  10   3        137.51        137.88         2.59 o                         
  -4  10   3         13.57         13.36         0.86 o                         
  -3  10   3         60.23         50.84         1.68 o                         
  -2  10   3         16.56         16.79         1.25 o                         
  -1  10   3         11.11          9.47         1.06 o                         
   0  10   3         10.73         11.66         1.19 o                         
   1  10   3          6.54          8.54         1.59 o                         
   2  10   3          7.98          7.61         1.28 o                         
  -7  11   3         13.10         13.97         0.96 o                         
  -6  11   3         23.83         22.87         1.17 o                         
  -5  11   3          4.06          3.57         0.59 o                         
  -4  11   3          3.98          3.06         0.75 o                         
  -3  11   3          3.32          1.24         0.66 o                         
  -2  11   3          2.53          2.79         0.85 o                         
  -1  11   3          2.15          0.49         0.79 o                         
   0  11   3        136.92        150.78         5.53 o                         
  -6  12   3         53.31         56.52         1.80 o                         
  -5  12   3         70.13         71.33         1.95 o                         
  -4  12   3          5.79          5.87         0.86 o                         
  -3  12   3          0.99          1.05         1.45 o                         
  -2  12   3          0.36         -0.25         0.76 o                         
  -1 -13   4          7.06          7.27         0.94 o                         
   0 -13   4         48.12         48.66         2.96 o                         
   1 -13   4          8.81          7.72         0.94 o                         
   2 -13   4          9.42         10.63         0.88 o                         
   3 -13   4         44.44         40.85         2.03 o                         
   4 -13   4          0.32          0.27         0.85 o                         
   5 -13   4          1.09          0.94         0.87 o                         
  -3 -12   4          0.89          1.74         0.65 o                         
  -2 -12   4          2.90          0.97         0.81 o                         
  -1 -12   4          0.14         -0.62         0.62 o                         
   0 -12   4        129.45        138.71         2.95 o                         
   1 -12   4        161.97        161.63         2.90 o                         
   2 -12   4         96.20         96.99         2.23 o                         
   3 -12   4         15.56         12.97         0.91 o                         
   4 -12   4          3.53          1.29         0.73 o                         
   5 -12   4         28.19         26.26         1.71 o                         
   6 -12   4          0.99          1.06         0.90 o                         
  -4 -11   4         30.37         32.70         1.39 o                         
  -3 -11   4         43.20         45.43         1.50 o                         
  -2 -11   4          0.00         -0.51         0.51 o                         
  -1 -11   4          0.91         -0.13         0.46 o                         
   0 -11   4          3.63          4.05         0.60 o                         
   1 -11   4          0.01         -0.42         0.42 o                         
   2 -11   4         35.38         28.27         1.76 o                         
   3 -11   4         44.37         44.08         1.81 o                         
   4 -11   4         42.37         37.26         1.61 o                         
   5 -11   4          4.35          2.69         0.87 o                         
   6 -11   4          0.11          0.67         0.79 o                         
   7 -11   4         57.82         67.13         2.66 o                         
  -5 -10   4         33.58         38.68         2.68 o                         
  -4 -10   4         21.33         23.69         1.10 o                         
  -3 -10   4         54.10         52.48         1.50 o                         
  -2 -10   4          0.04         -0.48         0.48 o                         
  -1 -10   4         33.44         34.46         1.73 o                         
   0 -10   4        189.70        183.23         3.51 o                         
   1 -10   4        452.67        448.20         6.63 o                         
   2 -10   4        290.01        329.39         5.08 o                         
   3 -10   4         42.51         50.27         1.40 o                         
   4 -10   4         54.01         46.63         1.68 o                         
   5 -10   4          2.97          1.55         0.76 o                         
   6 -10   4         33.59         31.04         1.75 o                         
   7 -10   4          5.37          6.21         1.04 o                         
  -6  -9   4          3.11          3.20         1.47 o                         
  -5  -9   4         16.35         16.14         0.97 o                         
  -4  -9   4        164.80        165.97         2.83 o                         
  -3  -9   4         20.06         18.29         0.94 o                         
  -2  -9   4        144.10        141.41         2.69 o                         
  -1  -9   4         71.34         67.19         1.55 o                         
   0  -9   4         61.65         59.62         1.18 o                         
   1  -9   4         85.22         92.03         1.71 o                         
   2  -9   4        205.12        203.71         3.36 o                         
   3  -9   4        259.40        241.04         3.87 o                         
   4  -9   4         84.78         83.98         1.78 o                         
   5  -9   4          0.79          0.70         0.67 o                         
   6  -9   4         11.81         12.30         1.16 o                         
   7  -9   4          2.18          1.92         0.71 o                         
   8  -9   4          3.82          3.90         0.87 o                         
  -7  -8   4          0.13         -0.25         1.29 o                         
  -6  -8   4          0.07         -0.86         1.42 o                         
  -5  -8   4          2.01          1.75         0.47 o                         
  -4  -8   4          0.50          0.64         0.40 o                         
  -3  -8   4        258.51        255.71         3.83 o                         
  -2  -8   4        113.37        107.86         2.06 o                         
  -1  -8   4        127.79        116.30         1.92 o                         
   0  -8   4         16.09         14.14         0.62 o                         
   1  -8   4        199.94        207.10         3.33 o                         
   2  -8   4        179.08        163.94         2.74 o                         
   3  -8   4        152.89        141.59         2.48 o                         
   4  -8   4         77.51         73.96         1.93 o                         
   5  -8   4          8.67         10.77         1.00 o                         
   6  -8   4          7.50          7.07         0.91 o                         
   7  -8   4         28.75         25.52         1.42 o                         
   8  -8   4          0.62         -0.60         0.60 o                         
  -7  -7   4         73.45         79.65         5.03 o                         
  -6  -7   4          1.44          1.40         0.83 o                         
  -5  -7   4          0.05         -0.05         0.41 o                         
  -4  -7   4        551.13        524.56         6.98 o                         
  -3  -7   4        129.22        119.95         1.89 o                         
  -2  -7   4          0.32         -0.12         0.31 o                         
  -1  -7   4         34.31         32.06         0.79 o                         
   0  -7   4         48.05         49.75         1.01 o                         
   1  -7   4        170.27        162.97         2.66 o                         
   2  -7   4         15.02         12.54         1.10 o                         
   3  -7   4          1.58          2.47         0.37 o                         
   4  -7   4        562.12        549.97         7.30 o                         
   5  -7   4          4.28          4.18         0.63 o                         
   6  -7   4         17.47         14.06         0.93 o                         
   7  -7   4          5.21          6.48         0.69 o                         
   8  -7   4          0.17         -0.02         0.61 o                         
  -8  -6   4         90.84        106.89        10.68 o                         
  -7  -6   4          7.76          6.66         1.50 o                         
  -6  -6   4         64.93         64.97         1.78 o                         
  -5  -6   4          1.08          2.20         0.43 o                         
  -4  -6   4          3.46          1.80         0.35 o                         
  -3  -6   4         45.62         45.42         1.04 o                         
  -2  -6   4       1066.98       1032.60        13.91 o                         
  -1  -6   4       1271.01       1265.00        14.52 o                         
   0  -6   4        193.73        163.44         2.52 o                         
   1  -6   4         10.93          8.58         0.40 o                         
   2  -6   4        469.10        481.84         5.90 o                         
   3  -6   4       2055.01       2044.55        25.11 o                         
   4  -6   4         73.62         74.71         1.55 o                         
   5  -6   4         46.74         54.57         1.64 o                         
   6  -6   4          6.57          6.06         0.66 o                         
   7  -6   4         22.80         23.66         1.15 o                         
   8  -6   4         32.71         28.31         1.30 o                         
  -8  -5   4         59.61         64.40         4.91 o                         
  -7  -5   4         79.71         78.37         3.09 o                         
  -6  -5   4         26.76         32.30         1.08 o                         
  -5  -5   4          0.01          0.34         0.23 o                         
  -4  -5   4        101.28         98.59         1.27 o                         
  -3  -5   4          0.31         -0.10         0.19 o                         
  -2  -5   4        198.03        175.22         1.91 o                         
  -1  -5   4        218.74        216.30         2.40 o                         
   0  -5   4        114.63        127.28         1.36 o                         
   1  -5   4        243.79        244.99         2.66 o                         
   2  -5   4       2854.45       2775.56        29.74 o                         
   3  -5   4         36.01         44.21         1.16 o                         
   4  -5   4        149.29        148.92         2.37 o                         
   5  -5   4        378.26        390.94         7.17 o                         
   6  -5   4        680.41        677.05        11.63 o                         
   7  -5   4         11.51         11.88         0.81 o                         
   8  -5   4         40.46         38.97         1.44 o                         
  -9  -4   4         12.46         14.55         2.12 o                         
  -8  -4   4          1.78          1.21         0.75 o                         
  -7  -4   4          6.85          6.34         1.38 o                         
  -6  -4   4        106.10        104.61         2.41 o                         
  -5  -4   4         50.97         43.72         0.74 o                         
  -4  -4   4        169.06        193.55         2.05 o                         
  -3  -4   4         17.06         19.67         0.48 o                         
  -2  -4   4        508.95        489.95         5.25 o                         
  -1  -4   4        284.94        270.12         2.76 o                         
   0  -4   4        942.45        925.17         9.12 o                         
   1  -4   4         65.65         68.34         1.02 o                         
   2  -4   4       6303.24       6232.21        70.46 o                         
   3  -4   4          8.77          7.16         0.41 o                         
   4  -4   4         42.76         42.53         1.07 o                         
   5  -4   4         45.38         48.02         1.16 o                         
   6  -4   4          0.00         -0.07         0.44 o                         
   7  -4   4         14.20         18.43         0.99 o                         
   8  -4   4         73.30         69.86         1.85 o                         
  -9  -3   4          9.63          7.97         1.31 o                         
  -8  -3   4        175.46        159.11         4.30 o                         
  -7  -3   4        198.14        172.81         4.41 o                         
  -6  -3   4        234.27        223.16         5.22 o                         
  -5  -3   4        118.31        115.45         2.11 o                         
  -4  -3   4        128.11        143.34         2.05 o                         
  -3  -3   4        801.23        888.35         9.19 o                         
  -2  -3   4         18.06         22.61         0.45 o                         
  -1  -3   4         95.34         99.59         1.13 o                         
   0  -3   4         99.67         94.47         2.12 o                         
   1  -3   4        728.19        774.28         9.91 o                         
   2  -3   4       1129.51       1195.60        12.29 o                         
   3  -3   4        218.48        224.29         3.04 o                         
   4  -3   4          2.24          2.53         0.26 o                         
   5  -3   4        172.08        176.26         2.81 o                         
   6  -3   4        182.56        185.70         3.48 o                         
   7  -3   4         34.65         34.33         1.27 o                         
   8  -3   4          3.22          4.08         1.14 o                         
  -9  -2   4          3.04          2.96         0.97 o                         
  -8  -2   4         48.87         45.07         1.99 o                         
  -7  -2   4         44.32         46.50         2.28 o                         
  -6  -2   4        334.10        339.70         7.35 o                         
  -5  -2   4         12.44         15.66         1.88 o                         
  -4  -2   4         26.22         20.47         0.71 o                         
  -3  -2   4          8.88         14.57         0.47 o                         
  -2  -2   4        405.57        400.50         3.70 o                         
  -1  -2   4        418.40        422.20         4.69 o                         
   0  -2   4       4748.79       4687.05        50.01 o                         
   1  -2   4          3.04         15.33         0.40 o                         
   2  -2   4         19.82         10.24         0.41 o                         
   3  -2   4          0.70          1.02         0.28 o                         
   4  -2   4          1.76          1.62         0.25 o                         
   5  -2   4          0.12          0.45         0.31 o                         
   6  -2   4          6.10          5.22         0.58 o                         
   7  -2   4         12.94         12.76         1.08 o                         
   8  -2   4          2.34          2.70         2.21 o                         
 -10  -1   4          5.73          3.81         1.03 o                         
  -9  -1   4          3.28          3.11         0.65 o                         
  -8  -1   4        197.99        170.54         3.77 o                         
  -7  -1   4         65.71         63.77         1.90 o                         
  -6  -1   4        702.15        701.60        12.02 o                         
  -5  -1   4        589.38        603.10        10.34 o                         
  -4  -1   4        718.47        714.38        11.96 o                         
  -3  -1   4        459.34        495.41         4.98 o                         
  -2  -1   4        148.31        136.86         1.42 o                         
  -1  -1   4        972.87        917.79         8.57 o                         
   0  -1   4         56.01         55.84         0.98 o                         
   1  -1   4        927.34        903.32         8.51 o                         
   2  -1   4       1484.78       1528.45        14.25 o                         
   3  -1   4        138.38        150.55         2.22 o                         
   4  -1   4          8.14         11.52         0.55 o                         
   5  -1   4          3.24          3.32         0.38 o                         
   6  -1   4         23.04         22.73         0.98 o                         
   7  -1   4        334.59        345.54        11.80 o                         
   8  -1   4         23.69         30.68         3.93 o                         
 -10   0   4         35.17         37.02         3.31 o                         
  -9   0   4          1.56          2.57         0.74 o                         
  -8   0   4         18.38         15.75         0.98 o                         
  -7   0   4         54.28         46.79         1.44 o                         
  -6   0   4        120.79        113.50         2.38 o                         
  -5   0   4         10.72         18.44         0.89 o                         
  -4   0   4          0.67          2.01         0.12 o                         
  -3   0   4       1014.55       1081.93         9.71 o                         
  -2   0   4        131.09        118.30         1.35 o                         
  -1   0   4         84.87         92.36         1.15 o                         
   0   0   4         73.44         60.07         0.73 o                         
   1   0   4        311.73        272.95         3.25 o                         
   2   0   4        462.00        436.80         4.47 o                         
   3   0   4       1314.73       1393.75        15.11 o                         
   4   0   4         51.80         59.46         1.24 o                         
   5   0   4          0.24         -0.26         0.42 o                         
   6   0   4         56.66         59.47         1.75 o                         
   7   0   4         73.16         73.67         2.39 o                         
   8   0   4         20.97         25.69         2.70 o                         
 -10   1   4          8.95          9.50         1.35 o                         
  -9   1   4         16.40         13.43         0.94 o                         
  -8   1   4          0.35         -0.39         0.47 o                         
  -7   1   4         31.66         27.06         1.43 o                         
  -6   1   4        621.85        651.19        11.13 o                         
  -5   1   4        762.93        821.97        12.13 o                         
  -4   1   4        833.15        866.01         8.50 o                         
  -3   1   4        366.13        435.02         4.61 o                         
  -2   1   4          6.56          7.23         0.31 o                         
  -1   1   4        255.56        286.18         3.97 o                         
   0   1   4        190.02        190.88         3.08 o                         
   1   1   4         42.64         36.10         0.73 o                         
   2   1   4        237.03        246.01         3.39 o                         
   3   1   4        533.10        536.08         7.51 o                         
   4   1   4        182.11        184.86         3.14 o                         
   5   1   4          5.15          4.93         0.53 o                         
   6   1   4        114.09        110.39         2.50 o                         
   7   1   4         27.01         30.91         1.71 o                         
 -10   2   4          6.71          7.55         1.06 o                         
  -9   2   4        113.30        106.90         2.83 o                         
  -8   2   4        213.13        207.37         4.37 o                         
  -7   2   4        283.27        288.10         6.31 o                         
  -6   2   4         44.83         51.82         1.68 o                         
  -5   2   4        125.69        130.71         2.09 o                         
  -4   2   4        181.61        189.73         2.06 o                         
  -3   2   4       2546.96       2865.95        25.43 o                         
  -2   2   4        422.10        406.29         5.09 o                         
  -1   2   4        332.02        363.93         5.89 o                         
   0   2   4        187.88        183.50         2.43 o                         
   1   2   4        692.43        642.02         9.66 o                         
   2   2   4         32.79         17.83         1.12 o                         
   3   2   4        246.32        234.92         3.66 o                         
   4   2   4         16.91         14.47         0.80 o                         
   5   2   4          8.18         10.53         0.71 o                         
   6   2   4          8.20          7.27         0.68 o                         
   7   2   4         22.57         25.32         1.75 o                         
 -10   3   4         16.07         18.73         1.67 o                         
  -9   3   4        272.05        254.61         5.23 o                         
  -8   3   4        114.64        107.39         3.23 o                         
  -7   3   4       1312.80       1328.40        19.59 o                         
  -6   3   4         95.39        102.33         1.41 o                         
  -5   3   4         13.24         11.00         0.58 o                         
  -4   3   4          6.99         11.92         0.36 o                         
  -3   3   4        221.70        235.74         2.43 o                         
  -2   3   4        707.50        767.99         9.12 o                         
  -1   3   4        242.76        229.65         2.89 o                         
   0   3   4        500.25        526.00         7.94 o                         
   1   3   4         15.22         14.16         1.23 o                         
   2   3   4        186.09        167.66         2.70 o                         
   3   3   4        148.18        136.01         2.47 o                         
   4   3   4        349.21        331.86         5.08 o                         
   5   3   4        135.92        149.18         2.80 o                         
   6   3   4          5.32          7.05         0.73 o                         
   7   3   4         25.13         27.54         2.02 o                         
 -10   4   4         58.67         62.83         2.66 o                         
  -9   4   4          0.93          0.64         0.83 o                         
  -8   4   4         17.95         18.66         1.17 o                         
  -7   4   4        438.23        443.16         5.51 o                         
  -6   4   4         79.74         86.01         1.39 o                         
  -5   4   4        103.64        110.62         1.55 o                         
  -4   4   4         40.12         43.16         0.81 o                         
  -3   4   4        802.90        835.25        10.77 o                         
  -2   4   4         16.78          5.62         0.67 o                         
  -1   4   4        383.37        354.76         5.04 o                         
   0   4   4        320.70        355.66         6.23 o                         
   1   4   4          0.00          0.16         0.50 o                         
   2   4   4          2.73          2.48         0.46 o                         
   3   4   4          0.14         -0.16         0.41 o                         
   4   4   4         16.17         10.88         0.78 o                         
   5   4   4         36.02         37.12         1.43 o                         
   6   4   4          0.99          0.99         0.61 o                         
 -10   5   4         28.74         34.48         2.46 o                         
  -9   5   4        156.92        162.12         4.52 o                         
  -8   5   4         95.92         95.62         2.59 o                         
  -7   5   4          0.40         -0.19         0.33 o                         
  -6   5   4        273.05        261.46         3.73 o                         
  -5   5   4         76.80         81.81         1.46 o                         
  -4   5   4        151.53        155.66         2.33 o                         
  -3   5   4        212.53        206.11         2.92 o                         
  -2   5   4         81.22         73.19         1.46 o                         
  -1   5   4          1.72          1.11         0.34 o                         
   0   5   4         93.56         84.96         2.26 o                         
   1   5   4         35.97         39.86         2.05 o                         
   2   5   4          0.01         -0.15         0.50 o                         
   3   5   4          3.55          1.75         0.56 o                         
   4   5   4         31.96         36.40         1.37 o                         
   5   5   4         35.47         36.55         1.87 o                         
   6   5   4          8.02          8.81         0.91 o                         
 -10   6   4          3.94          3.71         1.06 o                         
  -9   6   4         20.94         21.11         1.60 o                         
  -8   6   4        668.78        665.78        10.41 o                         
  -7   6   4          0.24         -0.34         0.34 o                         
  -6   6   4         38.21         39.06         1.43 o                         
  -5   6   4         13.48         12.48         0.60 o                         
  -4   6   4         19.88         21.28         0.91 o                         
  -3   6   4        446.03        431.79         5.75 o                         
  -2   6   4       1611.37       1534.23        25.22 o                         
  -1   6   4        313.39        284.69         5.40 o                         
   0   6   4        520.71        527.63        11.28 o                         
   1   6   4          4.82          5.48         0.76 o                         
   2   6   4          1.68          2.13         0.85 o                         
   3   6   4        100.34         87.86         2.51 o                         
   4   6   4         15.56         13.22         0.98 o                         
   5   6   4          9.88          6.54         0.82 o                         
 -10   7   4         21.40         20.31         1.87 o                         
  -9   7   4          0.89          0.25         0.85 o                         
  -8   7   4        143.32        149.00         2.74 o                         
  -7   7   4        336.20        343.61         4.53 o                         
  -6   7   4       1010.38        997.41        11.85 o                         
  -5   7   4         20.83         21.37         0.79 o                         
  -4   7   4         42.39         41.45         1.35 o                         
  -3   7   4         57.42         50.47         1.71 o                         
  -2   7   4         86.78         84.75         2.39 o                         
  -1   7   4          8.60          8.90         0.91 o                         
   0   7   4         43.78         42.59         2.02 o                         
   1   7   4        116.12        115.30         2.94 o                         
   2   7   4          0.22          0.54         0.79 o                         
   3   7   4         33.11         31.03         1.68 o                         
   4   7   4         50.59         53.86         1.83 o                         
  -9   8   4          4.63          3.13         1.00 o                         
  -8   8   4        189.35        187.84         3.37 o                         
  -7   8   4         20.65         20.75         0.83 o                         
  -6   8   4          4.31          5.06         0.50 o                         
  -5   8   4          1.13          1.36         0.41 o                         
  -4   8   4        178.47        176.39         3.07 o                         
  -3   8   4        242.61        242.43         4.94 o                         
  -2   8   4         83.79         85.18         2.42 o                         
  -1   8   4          1.70          1.47         0.99 o                         
   0   8   4        276.55        265.10         7.19 o                         
   1   8   4        121.13        124.58         3.79 o                         
   2   8   4         61.54         62.44         2.69 o                         
   3   8   4          4.52          3.99         0.98 o                         
  -9   9   4          0.02         -0.83         0.83 o                         
  -8   9   4         54.68         58.36         1.56 o                         
  -7   9   4          0.32          0.29         0.47 o                         
  -6   9   4         32.47         33.42         1.21 o                         
  -5   9   4         25.24         22.83         0.93 o                         
  -4   9   4        153.55        148.95         3.16 o                         
  -3   9   4         39.33         41.38         1.78 o                         
  -2   9   4          0.06         -0.71         0.71 o                         
  -1   9   4          1.52          1.25         0.69 o                         
   0   9   4         56.11         56.30         2.13 o                         
   1   9   4          4.34          4.02         0.86 o                         
   2   9   4          5.49          6.46         1.28 o                         
  -8  10   4         20.81         21.68         1.20 o                         
  -7  10   4         45.25         41.29         1.53 o                         
  -6  10   4          4.71          4.26         0.64 o                         
  -5  10   4         19.26         20.88         1.45 o                         
  -4  10   4         99.18         97.53         2.48 o                         
  -3  10   4         52.07         49.22         2.01 o                         
  -2  10   4          4.03          4.73         0.87 o                         
  -1  10   4         74.31         85.66         2.72 o                         
   0  10   4         36.98         36.60         1.97 o                         
   1  10   4         35.70         43.21         2.59 o                         
  -7  11   4         73.15         74.76         2.30 o                         
  -6  11   4         23.05         24.54         1.52 o                         
  -5  11   4          0.17          0.00         0.76 o                         
  -4  11   4         84.64         87.86         2.48 o                         
  -3  11   4         75.23         89.65         2.94 o                         
  -2  11   4          5.51          7.20         1.07 o                         
  -1  11   4          1.75          0.80         0.85 o                         
  -1 -13   5          0.18         -0.58         0.69 o                         
   0 -13   5         17.32         16.48         1.17 o                         
   1 -13   5         70.90         66.68         2.03 o                         
   2 -13   5         39.62         38.98         1.87 o                         
   3 -13   5          6.78          8.58         1.22 o                         
   4 -13   5          5.49          3.92         1.04 o                         
  -3 -12   5          1.19          0.51         0.62 o                         
  -2 -12   5          4.91          2.90         0.73 o                         
  -1 -12   5          3.73          3.01         0.72 o                         
   0 -12   5          1.82          3.00         0.80 o                         
   1 -12   5          0.57         -0.01         0.62 o                         
   2 -12   5        110.64        109.25         2.41 o                         
   3 -12   5        140.18        143.20         3.24 o                         
   4 -12   5        104.23        105.25         2.72 o                         
   5 -12   5          0.55          0.39         0.77 o                         
   6 -12   5          4.23          3.34         0.96 o                         
  -4 -11   5        108.82        122.92         2.51 o                         
  -3 -11   5        112.43        120.43         2.46 o                         
  -2 -11   5        224.65        240.18         4.21 o                         
  -1 -11   5         17.79         17.49         1.19 o                         
   0 -11   5        100.04         98.27         2.35 o                         
   1 -11   5          0.08          0.23         0.44 o                         
   2 -11   5         14.68         13.85         0.86 o                         
   3 -11   5         24.13         21.15         1.00 o                         
   4 -11   5          0.09         -0.59         0.59 o                         
   5 -11   5         13.45         12.92         1.11 o                         
   6 -11   5         49.40         51.57         2.29 o                         
  -5 -10   5          4.47          5.51         1.26 o                         
  -4 -10   5          3.36          2.92         0.60 o                         
  -3 -10   5          0.32          0.22         0.51 o                         
  -2 -10   5        143.60        155.08         2.97 o                         
  -1 -10   5        137.03        132.79         2.77 o                         
   0 -10   5          9.48          9.78         0.76 o                         
   1 -10   5          0.02          0.99         0.41 o                         
   2 -10   5         21.79         20.03         0.94 o                         
   3 -10   5         42.60         51.62         1.45 o                         
   4 -10   5        109.02        115.91         2.74 o                         
   5 -10   5        123.85        122.27         2.89 o                         
   6 -10   5          4.08          4.93         0.95 o                         
   7 -10   5          1.24         -0.77         0.81 o                         
  -6  -9   5          4.66          2.26         0.97 o                         
  -5  -9   5          0.34          1.33         0.48 o                         
  -4  -9   5          2.71          1.38         0.49 o                         
  -3  -9   5        173.39        182.75         3.03 o                         
  -2  -9   5        181.62        175.66         3.83 o                         
  -1  -9   5        239.74        243.85         4.28 o                         
   0  -9   5        181.09        173.61         2.97 o                         
   1  -9   5          7.56          8.75         0.61 o                         
   2  -9   5         13.19          9.56         0.68 o                         
   3  -9   5         10.86         11.07         0.71 o                         
   4  -9   5          5.05          6.19         0.73 o                         
   5  -9   5          4.64          4.80         1.09 o                         
   6  -9   5         31.33         32.21         1.71 o                         
   7  -9   5         20.81         22.61         1.44 o                         
  -7  -8   5         25.57         24.63         3.31 o                         
  -6  -8   5         18.04         22.18         1.73 o                         
  -5  -8   5          9.82          9.72         0.71 o                         
  -4  -8   5          0.87          0.24         0.42 o                         
  -3  -8   5        543.31        528.55         7.07 o                         
  -2  -8   5          0.56          0.20         0.35 o                         
  -1  -8   5        117.21        110.24         1.82 o                         
   0  -8   5        198.01        190.69         3.08 o                         
   1  -8   5          1.26          2.30         0.94 o                         
   2  -8   5         13.18         12.40         1.06 o                         
   3  -8   5         66.89         64.27         1.32 o                         
   4  -8   5        144.36        138.06         2.45 o                         
   5  -8   5        275.92        280.35         4.23 o                         
   6  -8   5         69.89         72.42         1.92 o                         
   7  -8   5          1.54          2.27         0.59 o                         
   8  -8   5         37.38         31.69         1.51 o                         
  -7  -7   5         11.58         11.34         1.78 o                         
  -6  -7   5         85.61         82.91         2.95 o                         
  -5  -7   5        386.37        399.00         5.49 o                         
  -4  -7   5        188.64        177.86         2.81 o                         
  -3  -7   5        484.24        472.45         6.77 o                         
  -2  -7   5         91.54         80.74         1.89 o                         
  -1  -7   5        620.72        593.71        10.15 o                         
   0  -7   5        254.08        225.23         3.18 o                         
   1  -7   5        112.41        104.93         1.56 o                         
   2  -7   5         15.17         10.80         0.50 o                         
   3  -7   5        218.72        211.87         2.99 o                         
   4  -7   5        213.10        208.96         3.27 o                         
   5  -7   5         11.10          8.53         0.67 o                         
   6  -7   5         14.72         14.22         0.96 o                         
   7  -7   5          0.11         -0.13         0.52 o                         
   8  -7   5          8.89          6.89         0.80 o                         
  -8  -6   5          7.73         11.88         1.89 o                         
  -7  -6   5         46.92         52.02         2.33 o                         
  -6  -6   5         69.25         64.60         2.52 o                         
  -5  -6   5         20.91         18.93         0.81 o                         
  -4  -6   5        361.67        360.46         4.57 o                         
  -3  -6   5         23.40         18.89         0.81 o                         
  -2  -6   5          6.22          8.10         0.54 o                         
  -1  -6   5        173.26        168.37         2.74 o                         
   0  -6   5        329.28        330.33         3.88 o                         
   1  -6   5        875.80        795.95         8.85 o                         
   2  -6   5       1505.73       1444.46        16.72 o                         
   3  -6   5        126.94        120.72         2.06 o                         
   4  -6   5         77.93         70.24         1.52 o                         
   5  -6   5        332.95        330.07         5.62 o                         
   6  -6   5         20.33         17.41         1.01 o                         
   7  -6   5          8.88          6.00         0.78 o                         
   8  -6   5         26.50         23.45         1.48 o                         
  -8  -5   5          0.30          0.49         0.75 o                         
  -7  -5   5        105.21        100.28         3.23 o                         
  -6  -5   5          0.09         -0.40         0.40 o                         
  -5  -5   5         61.47         51.66         0.86 o                         
  -4  -5   5        221.58        220.13         2.49 o                         
  -3  -5   5        136.57        148.19         1.89 o                         
  -2  -5   5       1038.48       1070.55        11.73 o                         
  -1  -5   5        315.95        302.62         3.26 o                         
   0  -5   5        200.01        190.34         2.25 o                         
   1  -5   5        379.11        352.58         5.06 o                         
   2  -5   5        244.24        253.03         3.87 o                         
   3  -5   5          0.63          0.49         0.29 o                         
   4  -5   5         74.78         73.52         1.53 o                         
   5  -5   5         77.21         78.03         1.80 o                         
   6  -5   5         99.16         97.92         2.17 o                         
   7  -5   5        302.29        303.20         5.45 o                         
   8  -5   5         39.86         40.33         1.54 o                         
  -9  -4   5         25.04         32.90         4.66 o                         
  -8  -4   5          5.85          5.97         1.06 o                         
  -7  -4   5          0.63          1.69         0.74 o                         
  -6  -4   5        220.29        206.62         5.00 o                         
  -5  -4   5        175.06        149.57         1.95 o                         
  -4  -4   5         25.06         26.69         0.74 o                         
  -3  -4   5         26.65         25.70         0.62 o                         
  -2  -4   5        939.18        958.32        10.95 o                         
  -1  -4   5        187.55        197.97         2.11 o                         
   0  -4   5          0.22          0.51         0.20 o                         
   1  -4   5        467.35        435.15         5.45 o                         
   2  -4   5        421.23        419.87         5.12 o                         
   3  -4   5         51.78         48.83         0.97 o                         
   4  -4   5         95.59         90.15         1.61 o                         
   5  -4   5          3.53          2.78         0.52 o                         
   6  -4   5         31.32         32.19         1.23 o                         
   7  -4   5         84.57         93.46         2.20 o                         
   8  -4   5          0.22          0.45         0.69 o                         
  -9  -3   5          1.81          0.36         0.77 o                         
  -8  -3   5          7.43          8.91         1.89 o                         
  -7  -3   5        127.87        115.67         3.36 o                         
  -6  -3   5        108.59        103.26         2.63 o                         
  -5  -3   5        837.15        875.03        10.20 o                         
  -4  -3   5        905.48        904.59        11.21 o                         
  -3  -3   5          0.66          2.75         0.24 o                         
  -2  -3   5        132.26        163.74         1.86 o                         
  -1  -3   5          1.94          2.91         0.23 o                         
   0  -3   5        222.49        250.24         3.93 o                         
   1  -3   5        606.46        556.75         7.61 o                         
   2  -3   5        124.97        125.31         1.74 o                         
   3  -3   5          0.63          0.80         0.45 o                         
   4  -3   5          0.23         -0.31         0.31 o                         
   5  -3   5          3.83          5.16         0.81 o                         
   6  -3   5          0.89          1.59         0.62 o                         
   7  -3   5         86.71         97.19         2.23 o                         
   8  -3   5          0.09          0.00         1.39 o                         
 -10  -2   5          0.77          0.73         0.75 o                         
  -9  -2   5        235.57        227.84         4.37 o                         
  -8  -2   5         53.10         61.32         1.98 o                         
  -7  -2   5         11.11          8.58         0.83 o                         
  -6  -2   5         52.80         61.25         2.09 o                         
  -5  -2   5          0.17          0.30         0.53 o                         
  -4  -2   5         35.81         48.54         0.72 o                         
  -3  -2   5        456.54        510.23         5.55 o                         
  -2  -2   5        371.25        396.77         3.70 o                         
  -1  -2   5         24.01         27.55         0.46 o                         
   0  -2   5        311.57        343.27         3.71 o                         
   1  -2   5        385.04        410.74         4.04 o                         
   2  -2   5        295.52        246.15         3.57 o                         
   3  -2   5        733.81        694.19         8.70 o                         
   4  -2   5        297.08        307.66         4.49 o                         
   5  -2   5        145.03        142.13         4.14 o                         
   6  -2   5          0.89         -0.11         0.56 o                         
   7  -2   5          0.89          0.39         1.02 o                         
   8  -2   5         86.19         82.21         6.14 o                         
 -10  -1   5          2.93          2.37         0.85 o                         
  -9  -1   5         16.30         14.69         1.24 o                         
  -8  -1   5         14.83         14.69         0.93 o                         
  -7  -1   5         19.37         20.40         1.08 o                         
  -6  -1   5          0.24         -0.40         0.96 o                         
  -5  -1   5        157.10        156.54         3.24 o                         
  -4  -1   5        550.13        586.37         7.39 o                         
  -3  -1   5        832.66        853.30         8.06 o                         
  -2  -1   5       1575.05       1605.86        14.89 o                         
  -1  -1   5         29.73         24.28         0.59 o                         
   0  -1   5         32.55         42.15         0.97 o                         
   1  -1   5         64.72         74.98         1.42 o                         
   2  -1   5         14.36          8.65         0.42 o                         
   3  -1   5        583.44        637.75         8.09 o                         
   4  -1   5         93.11         92.02         1.63 o                         
   5  -1   5         37.29         35.78         1.12 o                         
   6  -1   5          5.20          4.93         0.72 o                         
   7  -1   5          0.01          0.16         0.79 o                         
 -10   0   5        103.05        101.06         2.98 o                         
  -9   0   5         71.82         72.36         3.15 o                         
  -8   0   5         75.88         78.12         2.18 o                         
  -7   0   5        217.24        211.49         3.84 o                         
  -6   0   5        275.67        292.24         5.46 o                         
  -5   0   5        110.26        125.35         2.26 o                         
  -4   0   5         20.21         18.71         0.55 o                         
  -3   0   5         87.17         88.30         1.04 o                         
  -2   0   5        473.27        547.14         5.74 o                         
  -1   0   5          0.75          2.45         0.20 o                         
   0   0   5        243.56        241.38         2.48 o                         
   1   0   5        101.40        116.06         2.14 o                         
   2   0   5        129.16        116.47         1.69 o                         
   3   0   5        224.23        214.73         3.15 o                         
   4   0   5         87.64         82.50         1.90 o                         
   5   0   5         79.19         81.01         2.01 o                         
   6   0   5          1.44          1.24         0.62 o                         
   7   0   5         23.10         19.77         1.37 o                         
 -10   1   5         12.05         12.12         1.16 o                         
  -9   1   5          0.07         -0.47         0.47 o                         
  -8   1   5         69.76         63.60         1.74 o                         
  -7   1   5        205.89        194.50         4.01 o                         
  -6   1   5         71.98         71.30         1.91 o                         
  -5   1   5         47.06         41.25         0.61 o                         
  -4   1   5       1429.98       1542.99        13.80 o                         
  -3   1   5        599.76        630.00         6.43 o                         
  -2   1   5       4712.54       5075.03        53.69 o                         
  -1   1   5        535.09        515.78         6.03 o                         
   0   1   5          0.55         -0.08         0.20 o                         
   1   1   5         22.96         22.15         0.73 o                         
   2   1   5        131.97        139.25         2.19 o                         
   3   1   5        109.56        112.02         1.93 o                         
   4   1   5          9.60          9.57         0.65 o                         
   5   1   5         99.01         92.98         2.34 o                         
   6   1   5         27.71         28.46         1.37 o                         
   7   1   5          2.35          1.11         0.81 o                         
 -10   2   5         46.04         41.80         2.59 o                         
  -9   2   5         15.13         17.74         1.20 o                         
  -8   2   5          4.75          5.10         0.74 o                         
  -7   2   5         21.16         22.66         1.24 o                         
  -6   2   5       1170.36       1238.01        13.41 o                         
  -5   2   5         18.22         20.55         0.52 o                         
  -4   2   5          4.56          8.81         0.32 o                         
  -3   2   5         47.04         59.83         0.94 o                         
  -2   2   5       2693.24       3060.46        37.06 o                         
  -1   2   5        697.59        679.56         8.00 o                         
   0   2   5         42.71         32.25         0.92 o                         
   1   2   5        387.51        363.25         5.84 o                         
   2   2   5          1.30          1.09         0.21 o                         
   3   2   5        157.37        162.84         2.84 o                         
   4   2   5        137.13        152.33         2.58 o                         
   5   2   5          0.09         -0.46         0.46 o                         
   6   2   5         18.51         17.62         1.20 o                         
 -10   3   5         42.87         41.84         3.61 o                         
  -9   3   5         18.44         17.61         1.48 o                         
  -8   3   5         31.08         30.10         1.44 o                         
  -7   3   5         47.15         49.30         1.15 o                         
  -6   3   5          8.50          7.73         0.41 o                         
  -5   3   5         92.71         86.15         1.37 o                         
  -4   3   5         60.65         65.86         0.94 o                         
  -3   3   5        221.74        293.76         3.93 o                         
  -2   3   5        136.53        107.84         1.98 o                         
  -1   3   5        274.53        256.76         3.77 o                         
   0   3   5          0.20          0.23         0.39 o                         
   1   3   5        435.41        424.29         6.09 o                         
   2   3   5          8.40          7.49         0.52 o                         
   3   3   5        183.57        182.25         3.14 o                         
   4   3   5         57.10         55.95         1.60 o                         
   5   3   5         76.19         84.64         2.18 o                         
   6   3   5        209.72        225.32         3.72 o                         
 -10   4   5         15.07         14.25         1.48 o                         
  -9   4   5         29.13         30.68         1.80 o                         
  -8   4   5        293.47        292.25         5.75 o                         
  -7   4   5         50.43         50.66         1.21 o                         
  -6   4   5        304.19        315.10         4.02 o                         
  -5   4   5          6.99         12.94         0.64 o                         
  -4   4   5        177.67        197.33         2.80 o                         
  -3   4   5          9.81          6.47         0.52 o                         
  -2   4   5         11.71          7.18         0.48 o                         
  -1   4   5          1.08          2.03         0.36 o                         
   0   4   5         93.06         80.99         1.56 o                         
   1   4   5        425.76        412.78         7.01 o                         
   2   4   5         20.35         21.36         0.88 o                         
   3   4   5         28.33         23.84         1.08 o                         
   4   4   5          7.21          5.85         0.71 o                         
   5   4   5         33.57         36.66         1.55 o                         
 -10   5   5          0.95          1.19         0.83 o                         
  -9   5   5          0.10         -0.46         0.60 o                         
  -8   5   5        114.44        120.12         3.01 o                         
  -7   5   5        262.75        264.15         4.12 o                         
  -6   5   5        669.01        665.60         9.28 o                         
  -5   5   5        104.49         94.65         1.64 o                         
  -4   5   5        347.40        336.50         4.90 o                         
  -3   5   5          5.67          5.23         0.52 o                         
  -2   5   5          6.08          6.81         0.64 o                         
  -1   5   5       1639.51       1574.16        21.02 o                         
   0   5   5          9.28          7.41         0.81 o                         
   1   5   5         14.31         14.29         0.95 o                         
   2   5   5         29.35         25.61         1.44 o                         
   3   5   5         37.40         29.40         1.31 o                         
   4   5   5         10.10          8.50         0.85 o                         
   5   5   5          0.15         -0.60         0.60 o                         
 -10   6   5        101.72         94.11         3.41 o                         
  -9   6   5          8.92          7.90         0.91 o                         
  -8   6   5         49.40         55.25         1.95 o                         
  -7   6   5          0.01         -0.15         0.37 o                         
  -6   6   5         40.03         37.81         1.15 o                         
  -5   6   5         82.65         75.45         1.62 o                         
  -4   6   5         59.49         60.61         1.38 o                         
  -3   6   5          7.60          5.65         0.53 o                         
  -2   6   5         14.88         15.82         0.91 o                         
  -1   6   5       1217.70       1157.89        19.26 o                         
   0   6   5        249.03        233.76         4.75 o                         
   1   6   5         46.88         45.55         1.81 o                         
   2   6   5        223.03        221.63         6.47 o                         
   3   6   5         25.60         25.80         1.27 o                         
   4   6   5         26.64         26.23         1.35 o                         
  -9   7   5         81.66         80.09         3.03 o                         
  -8   7   5         44.66         41.24         1.52 o                         
  -7   7   5         44.74         39.41         1.29 o                         
  -6   7   5         79.88         85.46         1.84 o                         
  -5   7   5        252.62        251.63         4.02 o                         
  -4   7   5        152.85        152.58         3.40 o                         
  -3   7   5         72.39         62.84         1.96 o                         
  -2   7   5        661.15        626.80         9.81 o                         
  -1   7   5          3.73          5.48         0.85 o                         
   0   7   5         31.24         29.24         2.48 o                         
   1   7   5          0.00         -0.59         0.59 o                         
   2   7   5         53.03         45.13         2.36 o                         
   3   7   5          7.12          6.60         0.86 o                         
  -9   8   5          8.75          7.47         1.56 o                         
  -8   8   5         37.72         37.79         1.59 o                         
  -7   8   5          5.65          5.84         0.65 o                         
  -6   8   5          5.25          5.23         0.59 o                         
  -5   8   5         95.36         87.00         1.90 o                         
  -4   8   5        109.31        115.73         2.94 o                         
  -3   8   5         22.86         19.39         1.40 o                         
  -2   8   5        102.82        106.34         2.49 o                         
  -1   8   5         33.44         31.06         1.64 o                         
   0   8   5         21.37         19.73         1.56 o                         
   1   8   5         78.45         77.95         2.87 o                         
   2   8   5        218.03        234.31         6.04 o                         
  -8   9   5         20.84         19.72         1.43 o                         
  -7   9   5         33.45         32.49         1.85 o                         
  -6   9   5         27.50         29.84         1.95 o                         
  -5   9   5        177.59        183.55         3.65 o                         
  -4   9   5         73.08         78.88         2.42 o                         
  -3   9   5         77.50         71.76         2.08 o                         
  -2   9   5         29.28         32.31         2.03 o                         
  -1   9   5         13.13         12.52         1.23 o                         
   0   9   5          5.45          9.11         1.16 o                         
   1   9   5          1.34          3.14         1.26 o                         
  -7  10   5         59.44         61.41         2.32 o                         
  -6  10   5         19.34         16.29         1.16 o                         
  -5  10   5         30.78         30.90         1.68 o                         
  -4  10   5          0.06          0.52         0.61 o                         
  -3  10   5         54.61         57.66         1.99 o                         
  -2  10   5        102.83        111.80         3.22 o                         
  -1  10   5          5.00          7.00         1.66 o                         
   0  10   5          2.46          2.72         1.00 o                         
  -6  11   5          4.19          5.32         1.04 o                         
  -5  11   5          0.02         -0.74         0.74 o                         
  -4  11   5          3.96          3.63         0.84 o                         
  -3  11   5         50.47         60.62         2.42 o                         
  -2  11   5         12.96         14.40         1.39 o                         
  -1 -13   6         58.41         59.76         1.99 o                         
   0 -13   6         60.10         61.21         2.20 o                         
   1 -13   6          1.09          1.96         0.87 o                         
   2 -13   6         11.50         11.93         1.35 o                         
   3 -13   6         96.77         98.44         3.68 o                         
   4 -13   6         33.43         37.30         2.13 o                         
  -3 -12   6          1.35          0.79         0.60 o                         
  -2 -12   6          0.28          0.42         0.59 o                         
  -1 -12   6         70.19         70.77         2.23 o                         
   0 -12   6          1.05          0.44         0.74 o                         
   1 -12   6          2.11          1.16         0.65 o                         
   2 -12   6          0.21          0.20         0.60 o                         
   3 -12   6         28.00         29.74         2.13 o                         
   4 -12   6         41.70         45.63         2.40 o                         
   5 -12   6         65.36         63.71         2.21 o                         
  -4 -11   6         12.22         13.13         0.94 o                         
  -3 -11   6          5.34          4.65         0.70 o                         
  -2 -11   6          8.57         10.22         0.85 o                         
  -1 -11   6         83.57         91.33         2.72 o                         
   0 -11   6        118.40        126.22         5.41 o                         
   1 -11   6         66.26         62.86         1.98 o                         
   2 -11   6        162.87        158.48         2.97 o                         
   3 -11   6          0.77          0.67         0.58 o                         
   4 -11   6         37.59         37.75         1.63 o                         
   5 -11   6         23.06         25.51         1.50 o                         
   6 -11   6          4.26          3.15         0.97 o                         
  -5 -10   6         20.94         20.81         1.81 o                         
  -4 -10   6         14.07         15.58         0.94 o                         
  -3 -10   6         51.23         48.14         1.44 o                         
  -2 -10   6         28.29         26.24         1.38 o                         
  -1 -10   6         19.19         17.93         1.25 o                         
   0 -10   6          6.34          4.18         0.60 o                         
   1 -10   6          0.49          0.45         0.41 o                         
   2 -10   6         92.10         97.33         2.07 o                         
   3 -10   6         25.13         24.83         1.05 o                         
   4 -10   6          9.41          6.15         0.83 o                         
   5 -10   6         42.16         39.30         1.70 o                         
   6 -10   6         76.86         87.92         2.85 o                         
   7 -10   6         51.92         50.31         4.66 o                         
  -6  -9   6          0.06         -0.75         0.75 o                         
  -5  -9   6          1.11          1.50         0.49 o                         
  -4  -9   6         17.27         17.77         0.93 o                         
  -3  -9   6         61.13         58.70         1.86 o                         
  -2  -9   6          0.12          0.06         0.59 o                         
  -1  -9   6         31.77         25.60         1.81 o                         
   0  -9   6        393.87        384.49         5.73 o                         
   1  -9   6        331.83        310.34         4.76 o                         
   2  -9   6         40.41         41.42         1.22 o                         
   3  -9   6          2.26          2.44         0.46 o                         
   4  -9   6        162.05        162.89         2.87 o                         
   5  -9   6          0.51          0.42         0.78 o                         
   6  -9   6          7.72          8.33         0.85 o                         
   7  -9   6          0.02         -0.16         0.70 o                         
  -7  -8   6        128.97        132.85         7.43 o                         
  -6  -8   6         49.71         52.01         3.76 o                         
  -5  -8   6        106.07        110.60         2.08 o                         
  -4  -8   6         50.04         49.58         1.32 o                         
  -3  -8   6         43.57         45.63         1.62 o                         
  -2  -8   6         10.53          9.99         0.91 o                         
  -1  -8   6          6.31          4.07         0.75 o                         
   0  -8   6         22.70         23.07         1.12 o                         
   1  -8   6         96.44         92.64         1.52 o                         
   2  -8   6         17.14         15.77         0.65 o                         
   3  -8   6         62.17         57.59         1.29 o                         
   4  -8   6         30.12         30.46         1.13 o                         
   5  -8   6         13.80         11.21         0.82 o                         
   6  -8   6         20.19         18.64         1.13 o                         
   7  -8   6        105.14        109.50         2.40 o                         
  -7  -7   6          0.19          0.56         0.83 o                         
  -6  -7   6          4.54          3.44         0.94 o                         
  -5  -7   6          2.66          2.29         0.45 o                         
  -4  -7   6         37.42         36.53         1.32 o                         
  -3  -7   6        224.64        238.78         3.84 o                         
  -2  -7   6         72.88         70.41         1.58 o                         
  -1  -7   6         34.54         36.65         1.11 o                         
   0  -7   6        196.25        188.64         2.67 o                         
   1  -7   6        571.72        543.17         6.26 o                         
   2  -7   6          0.80          0.19         0.32 o                         
   3  -7   6        491.09        462.30         5.82 o                         
   4  -7   6         97.87         98.40         1.98 o                         
   5  -7   6         73.59         73.77         1.86 o                         
   6  -7   6          6.36          6.61         0.81 o                         
   7  -7   6          0.52         -0.08         0.57 o                         
  -8  -6   6         12.52         17.65         1.61 o                         
  -7  -6   6          2.08          2.94         0.89 o                         
  -6  -6   6          6.48          4.59         0.94 o                         
  -5  -6   6        258.17        242.29         3.50 o                         
  -4  -6   6        727.92        689.49         9.70 o                         
  -3  -6   6         31.13         33.10         1.07 o                         
  -2  -6   6        107.77        115.02         2.10 o                         
  -1  -6   6         73.36         65.45         1.15 o                         
   0  -6   6        119.14        118.14         1.67 o                         
   1  -6   6        184.02        176.18         2.33 o                         
   2  -6   6         63.69         71.97         1.47 o                         
   3  -6   6       3220.52       3172.23        34.06 o                         
   4  -6   6        215.18        218.40         4.81 o                         
   5  -6   6         46.48         50.64         1.54 o                         
   6  -6   6         28.68         29.21         1.31 o                         
   7  -6   6          0.08         -0.54         0.54 o                         
  -8  -5   6         18.34         15.42         1.52 o                         
  -7  -5   6         12.68         16.68         2.37 o                         
  -6  -5   6         72.60         62.55         1.42 o                         
  -5  -5   6        146.69        139.67         2.24 o                         
  -4  -5   6          2.03          2.66         0.34 o                         
  -3  -5   6        221.10        197.75         2.72 o                         
  -2  -5   6          3.92          3.40         0.33 o                         
  -1  -5   6         29.19         29.70         0.71 o                         
   0  -5   6          1.60          2.06         0.25 o                         
   1  -5   6        100.84        104.87         1.95 o                         
   2  -5   6         51.39         42.84         1.24 o                         
   3  -5   6        154.83        150.98         2.21 o                         
   4  -5   6          9.48          8.59         0.60 o                         
   5  -5   6         64.94         71.35         1.80 o                         
   6  -5   6         14.65         13.95         0.94 o                         
   7  -5   6          7.16          7.96         0.84 o                         
  -9  -4   6         10.01          8.47         1.23 o                         
  -8  -4   6         15.47         15.41         1.22 o                         
  -7  -4   6        134.82        126.20         3.09 o                         
  -6  -4   6          8.28          8.54         0.41 o                         
  -5  -4   6          0.77          0.79         0.26 o                         
  -4  -4   6        200.59        191.03         2.42 o                         
  -3  -4   6        292.00        266.25         3.05 o                         
  -2  -4   6        506.72        521.64         6.94 o                         
  -1  -4   6        133.90        129.91         1.73 o                         
   0  -4   6         81.77         81.74         1.25 o                         
   1  -4   6        192.80        180.98         2.87 o                         
   2  -4   6         11.50         16.37         0.69 o                         
   3  -4   6        126.32        123.04         1.94 o                         
   4  -4   6         78.94         80.08         1.44 o                         
   5  -4   6         67.91         70.54         2.16 o                         
   6  -4   6         53.35         51.12         1.57 o                         
   7  -4   6          0.47         -0.09         0.65 o                         
  -9  -3   6          0.98          2.83         0.68 o                         
  -8  -3   6          9.63         13.26         1.08 o                         
  -7  -3   6         29.67         19.39         1.24 o                         
  -6  -3   6         16.32         14.55         0.97 o                         
  -5  -3   6         61.76         47.36         0.81 o                         
  -4  -3   6         62.97         62.76         0.81 o                         
  -3  -3   6        554.12        572.04         5.33 o                         
  -2  -3   6        681.89        655.46         7.46 o                         
  -1  -3   6        473.64        393.92         4.04 o                         
   0  -3   6          7.97          7.34         0.46 o                         
   1  -3   6         26.56         34.85         0.75 o                         
   2  -3   6         21.33         20.02         0.71 o                         
   3  -3   6         51.15         44.54         1.04 o                         
   4  -3   6        416.07        425.64         5.59 o                         
   5  -3   6          5.99          4.63         0.90 o                         
   6  -3   6         29.91         32.69         1.97 o                         
   7  -3   6          0.00         -0.26         0.87 o                         
 -10  -2   6          2.28          0.83         1.02 o                         
  -9  -2   6         95.72         89.09         2.36 o                         
  -8  -2   6         72.51         80.69         2.63 o                         
  -7  -2   6          0.77         -0.13         0.45 o                         
  -6  -2   6        213.16        189.48         3.94 o                         
  -5  -2   6        132.75        133.82         1.85 o                         
  -4  -2   6        285.90        304.39         3.04 o                         
  -3  -2   6       1035.67       1102.90        11.09 o                         
  -2  -2   6          8.51          7.99         0.27 o                         
  -1  -2   6         25.90         32.07         0.76 o                         
   0  -2   6          3.53          4.09         0.46 o                         
   1  -2   6          3.54          6.50         0.44 o                         
   2  -2   6          0.01          0.19         0.24 o                         
   3  -2   6          6.73          5.36         0.42 o                         
   4  -2   6        367.06        380.75         6.53 o                         
   5  -2   6        126.16        134.78         3.07 o                         
   6  -2   6         91.61         99.79         3.25 o                         
   7  -2   6         53.00         53.06         2.49 o                         
 -10  -1   6         11.07         10.21         1.04 o                         
  -9  -1   6          0.31          0.67         0.61 o                         
  -8  -1   6        165.24        147.78         3.89 o                         
  -7  -1   6         98.46         85.83         2.22 o                         
  -6  -1   6          2.01          0.78         0.53 o                         
  -5  -1   6        363.68        397.60         4.75 o                         
  -4  -1   6         31.59         41.06         0.83 o                         
  -3  -1   6        116.27        111.88         1.35 o                         
  -2  -1   6       1019.73       1055.07        10.70 o                         
  -1  -1   6       1105.20       1161.83        13.85 o                         
   0  -1   6       1609.85       1635.80        21.61 o                         
   1  -1   6         44.95         54.75         1.25 o                         
   2  -1   6         43.95         55.38         1.17 o                         
   3  -1   6          6.73          9.51         0.99 o                         
   4  -1   6          0.80          0.32         0.34 o                         
   5  -1   6          0.02         -0.44         0.50 o                         
   6  -1   6          1.34          0.58         0.89 o                         
   7  -1   6         73.17         72.46         2.90 o                         
 -10   0   6          0.36          0.18         0.61 o                         
  -9   0   6          5.42          5.83         0.82 o                         
  -8   0   6        382.08        356.71         6.01 o                         
  -7   0   6        480.31        465.85         8.31 o                         
  -6   0   6        845.88        858.75        12.97 o                         
  -5   0   6        169.12        174.12         2.14 o                         
  -4   0   6        273.25        296.17         3.63 o                         
  -3   0   6         19.09         22.26         0.52 o                         
  -2   0   6        239.03        268.88         2.88 o                         
  -1   0   6         73.76         68.16         1.20 o                         
   0   0   6         17.92         22.83         0.59 o                         
   1   0   6         57.48         57.83         1.26 o                         
   2   0   6          7.17          6.47         0.64 o                         
   3   0   6         10.27         14.69         0.88 o                         
   4   0   6         40.66         40.72         1.42 o                         
   5   0   6         38.57         39.58         1.48 o                         
   6   0   6         57.32         60.35         2.54 o                         
   7   0   6          2.26          1.85         1.03 o                         
 -10   1   6         76.99         81.28         2.45 o                         
  -9   1   6          0.01         -0.10         0.55 o                         
  -8   1   6          6.37          5.67         0.72 o                         
  -7   1   6         28.83         31.09         2.37 o                         
  -6   1   6       2071.42       2109.59        25.74 o                         
  -5   1   6          0.39          0.63         0.31 o                         
  -4   1   6          1.37          2.36         0.24 o                         
  -3   1   6        123.79        131.67         1.64 o                         
  -2   1   6         22.24         20.04         0.59 o                         
  -1   1   6        396.86        356.54         6.05 o                         
   0   1   6       1404.98       1241.78        16.55 o                         
   1   1   6         27.95         23.37         1.31 o                         
   2   1   6          4.38          4.66         0.39 o                         
   3   1   6         38.94         35.28         1.10 o                         
   4   1   6         33.10         32.39         1.23 o                         
   5   1   6         20.21         18.79         1.14 o                         
   6   1   6          9.37         10.54         1.22 o                         
 -10   2   6          1.01          1.60         0.62 o                         
  -9   2   6        106.01        105.40         2.83 o                         
  -8   2   6          3.56          3.12         0.62 o                         
  -7   2   6         37.82         39.88         1.47 o                         
  -6   2   6         59.07         60.36         1.02 o                         
  -5   2   6       1103.13       1131.75        10.67 o                         
  -4   2   6        519.26        515.81         5.54 o                         
  -3   2   6         54.84         63.58         1.22 o                         
  -2   2   6         19.64         14.05         0.63 o                         
  -1   2   6        155.55        147.43         2.87 o                         
   0   2   6         86.01         75.87         1.75 o                         
   1   2   6         57.26         55.80         1.45 o                         
   2   2   6        424.88        412.97         5.13 o                         
   3   2   6        129.57        129.80         2.32 o                         
   4   2   6         47.96         50.06         1.43 o                         
   5   2   6          4.59          5.44         0.68 o                         
   6   2   6          1.43          2.45         0.89 o                         
 -10   3   6         17.49         17.44         1.55 o                         
  -9   3   6         16.36         17.87         1.22 o                         
  -8   3   6        133.84        128.94         3.10 o                         
  -7   3   6        404.86        414.13         5.52 o                         
  -6   3   6         12.50         14.91         0.57 o                         
  -5   3   6        130.62        113.16         1.50 o                         
  -4   3   6        122.37        123.24         2.39 o                         
  -3   3   6         61.10         59.39         1.60 o                         
  -2   3   6         39.03         30.56         0.88 o                         
  -1   3   6        334.82        319.39         4.06 o                         
   0   3   6        173.87        168.14         2.89 o                         
   1   3   6        528.89        505.57         8.01 o                         
   2   3   6        223.73        214.57         3.22 o                         
   3   3   6        105.66        108.35         2.28 o                         
   4   3   6        173.02        170.43         2.95 o                         
   5   3   6         63.34         60.75         2.16 o                         
 -10   4   6         22.86         26.45         2.34 o                         
  -9   4   6          0.63          1.16         0.65 o                         
  -8   4   6         63.48         57.94         2.41 o                         
  -7   4   6        612.20        641.94         9.00 o                         
  -6   4   6        288.42        292.69         4.43 o                         
  -5   4   6        247.43        247.91         3.46 o                         
  -4   4   6         36.39         34.76         1.03 o                         
  -3   4   6        160.22        159.72         2.86 o                         
  -2   4   6        264.52        243.89         4.05 o                         
  -1   4   6        586.09        550.42         7.74 o                         
   0   4   6         36.52         34.41         1.19 o                         
   1   4   6        288.63        284.97         4.48 o                         
   2   4   6         10.37          8.63         0.95 o                         
   3   4   6         20.20         21.03         1.11 o                         
   4   4   6          2.13          3.23         0.70 o                         
   5   4   6          6.17          6.33         0.76 o                         
 -10   5   6         31.09         28.89         2.59 o                         
  -9   5   6          6.98          7.32         0.94 o                         
  -8   5   6         20.69         20.35         1.27 o                         
  -7   5   6        232.79        240.92         3.86 o                         
  -6   5   6          4.93          5.41         0.50 o                         
  -5   5   6        512.28        480.08         6.33 o                         
  -4   5   6        109.20        115.44         2.30 o                         
  -3   5   6        431.63        439.11         6.91 o                         
  -2   5   6        323.89        317.18         4.77 o                         
  -1   5   6        270.10        262.26         4.53 o                         
   0   5   6         22.24         15.92         1.13 o                         
   1   5   6         82.58         79.42         2.15 o                         
   2   5   6         13.75         13.76         1.03 o                         
   3   5   6         24.10         25.52         1.26 o                         
   4   5   6          4.80          5.17         0.81 o                         
 -10   6   6         86.06         86.38         4.23 o                         
  -9   6   6         76.77         73.55         2.84 o                         
  -8   6   6          7.54          7.60         0.85 o                         
  -7   6   6         53.54         50.82         1.41 o                         
  -6   6   6         24.66         19.11         0.88 o                         
  -5   6   6          0.08          0.11         0.39 o                         
  -4   6   6        274.44        231.76         4.12 o                         
  -3   6   6         39.16         34.87         1.22 o                         
  -2   6   6        358.32        332.27         5.61 o                         
  -1   6   6          0.45          1.06         0.49 o                         
   0   6   6         18.32         18.15         1.20 o                         
   1   6   6         59.11         57.88         2.41 o                         
   2   6   6          9.20          9.66         1.02 o                         
   3   6   6         47.85         47.11         2.07 o                         
  -9   7   6         89.67         84.63         4.15 o                         
  -8   7   6         36.27         34.52         2.04 o                         
  -7   7   6         39.43         38.76         1.27 o                         
  -6   7   6         41.32         33.73         1.54 o                         
  -5   7   6         17.54         17.68         1.01 o                         
  -4   7   6          0.02         -0.44         0.55 o                         
  -3   7   6        302.87        304.65         7.10 o                         
  -2   7   6         89.52         76.03         2.00 o                         
  -1   7   6        100.40         99.60         4.04 o                         
   0   7   6         15.45         12.29         1.28 o                         
   1   7   6          6.15          7.34         1.22 o                         
   2   7   6          7.54          8.76         1.05 o                         
   3   7   6          2.22          2.67         0.82 o                         
  -9   8   6         76.49         77.39         4.08 o                         
  -8   8   6         35.75         44.03         3.21 o                         
  -7   8   6        172.08        168.23         3.42 o                         
  -6   8   6         27.01         25.60         1.43 o                         
  -5   8   6          0.55          0.01         0.54 o                         
  -4   8   6          0.65         -0.03         0.57 o                         
  -3   8   6          4.87          4.42         0.73 o                         
  -2   8   6         31.37         28.37         1.35 o                         
  -1   8   6         19.57         18.42         1.37 o                         
   0   8   6          0.09         -0.54         0.76 o                         
   1   8   6          4.48          4.85         1.18 o                         
   2   8   6         17.88         20.46         1.41 o                         
  -8   9   6          0.03         -0.61         1.04 o                         
  -7   9   6          0.01          0.08         0.69 o                         
  -6   9   6          2.81          1.72         0.76 o                         
  -5   9   6          2.88          3.52         0.72 o                         
  -4   9   6          1.12          0.64         0.67 o                         
  -3   9   6        109.45        116.35         2.83 o                         
  -2   9   6        101.61        114.11         3.33 o                         
  -1   9   6         86.36        100.32         3.00 o                         
   0   9   6         59.53         66.40         2.57 o                         
  -7  10   6        118.69        119.10         3.95 o                         
  -6  10   6        121.11        125.04         3.75 o                         
  -5  10   6          5.84          5.39         0.95 o                         
  -4  10   6          3.89          4.80         0.97 o                         
  -3  10   6          5.53          8.39         1.14 o                         
  -2  10   6          0.01         -0.76         0.76 o                         
  -1  10   6          6.53          8.48         1.20 o                         
  -1 -13   7         40.54         42.78         1.95 o                         
   0 -13   7         33.96         33.54         3.08 o                         
   1 -13   7         77.93         76.77         2.43 o                         
   2 -13   7         28.52         29.89         1.90 o                         
   3 -13   7         15.59         14.73         1.43 o                         
  -3 -12   7         15.21         18.00         1.11 o                         
  -2 -12   7         52.55         56.55         1.74 o                         
  -1 -12   7          5.56          4.55         0.94 o                         
   0 -12   7         53.52         52.51         2.19 o                         
   1 -12   7         77.84         77.99         2.30 o                         
   2 -12   7          0.09          0.67         0.74 o                         
   3 -12   7         21.17         21.73         1.88 o                         
   4 -12   7         12.69         10.42         1.28 o                         
  -4 -11   7          0.04         -0.30         0.54 o                         
  -3 -11   7          0.19         -0.09         0.52 o                         
  -2 -11   7        138.96        148.00         3.31 o                         
  -1 -11   7          0.62          0.36         0.70 o                         
   0 -11   7          5.11          6.91         1.08 o                         
   1 -11   7         79.91         73.52         2.13 o                         
   2 -11   7         63.45         59.45         1.89 o                         
   3 -11   7         88.08         93.14         2.87 o                         
   4 -11   7          3.22          5.95         0.87 o                         
   5 -11   7         56.05         56.66         2.11 o                         
  -5 -10   7         16.33         19.97         1.87 o                         
  -4 -10   7        165.80        175.30         3.07 o                         
  -3 -10   7         46.92         47.91         2.31 o                         
  -2 -10   7        160.04        170.71         3.53 o                         
  -1 -10   7          1.50          0.47         0.64 o                         
   0 -10   7          4.36          5.37         0.74 o                         
   1 -10   7         27.57         30.45         1.62 o                         
   2 -10   7         59.34         58.50         2.39 o                         
   3 -10   7          0.11          0.28         0.57 o                         
   4 -10   7         16.34         12.92         1.07 o                         
   5 -10   7          0.14          0.62         0.63 o                         
   6 -10   7          1.05          0.26         0.89 o                         
  -6  -9   7          7.96          8.72         1.53 o                         
  -5  -9   7          5.08          4.10         0.66 o                         
  -4  -9   7          9.41          7.84         0.74 o                         
  -3  -9   7        108.13        110.68         2.63 o                         
  -2  -9   7         57.41         58.86         1.87 o                         
  -1  -9   7          0.66          0.19         0.47 o                         
   0  -9   7          8.77          7.97         0.65 o                         
   1  -9   7          0.86          0.72         0.36 o                         
   2  -9   7        177.05        175.17         2.68 o                         
   3  -9   7        297.51        311.22         4.63 o                         
   4  -9   7        342.76        337.04         5.02 o                         
   5  -9   7         47.69         49.09         1.63 o                         
   6  -9   7          3.54          3.08         0.75 o                         
  -7  -8   7          0.03          1.20         1.01 o                         
  -6  -8   7         45.22         46.04         2.47 o                         
  -5  -8   7          5.17          3.01         0.53 o                         
  -4  -8   7         14.49         11.44         0.94 o                         
  -3  -8   7        723.00        742.21        10.49 o                         
  -2  -8   7        235.86        236.79         3.87 o                         
  -1  -8   7          0.56          0.18         0.38 o                         
   0  -8   7          5.56          6.20         0.54 o                         
   1  -8   7         50.13         47.19         1.05 o                         
   2  -8   7          0.47          0.37         0.34 o                         
   3  -8   7         26.38         24.34         0.88 o                         
   4  -8   7         19.49         13.95         0.85 o                         
   5  -8   7         67.26         65.97         1.75 o                         
   6  -8   7          6.97          7.23         0.86 o                         
   7  -8   7          4.35          2.44         0.70 o                         
  -7  -7   7         14.25         18.98         1.73 o                         
  -6  -7   7          7.50         11.05         1.33 o                         
  -5  -7   7         20.50         23.14         1.01 o                         
  -4  -7   7          2.51          1.48         0.48 o                         
  -3  -7   7         75.58         74.52         1.73 o                         
  -2  -7   7          1.39          2.17         0.50 o                         
  -1  -7   7       1489.55       1457.74        15.98 o                         
   0  -7   7         40.54         35.06         1.15 o                         
   1  -7   7        146.85        138.11         2.01 o                         
   2  -7   7        365.58        344.11         4.51 o                         
   3  -7   7         35.69         33.10         1.05 o                         
   4  -7   7          3.82          5.20         0.65 o                         
   5  -7   7         61.93         63.56         1.88 o                         
   6  -7   7          2.80          1.46         0.66 o                         
   7  -7   7          2.53          0.70         0.72 o                         
  -8  -6   7          4.17          7.17         1.25 o                         
  -7  -6   7          6.95          7.04         1.14 o                         
  -6  -6   7         31.92         28.28         1.90 o                         
  -5  -6   7         28.06         24.21         1.01 o                         
  -4  -6   7        200.81        199.08         3.37 o                         
  -3  -6   7        127.84        119.80         2.27 o                         
  -2  -6   7        310.97        286.02         3.78 o                         
  -1  -6   7         50.34         45.07         1.04 o                         
   0  -6   7        270.87        257.07         3.42 o                         
   1  -6   7         27.75         24.42         1.24 o                         
   2  -6   7        302.27        293.36         4.59 o                         
   3  -6   7          1.16          1.62         0.42 o                         
   4  -6   7         90.40         82.82         2.09 o                         
   5  -6   7         39.23         34.98         1.34 o                         
   6  -6   7          0.11          0.15         0.55 o                         
   7  -6   7          4.03          3.78         0.87 o                         
  -8  -5   7         41.49         43.92         2.31 o                         
  -7  -5   7         50.90         61.03         2.55 o                         
  -6  -5   7        139.15        141.01         4.11 o                         
  -5  -5   7         14.79         16.17         0.74 o                         
  -4  -5   7        155.62        150.38         2.41 o                         
  -3  -5   7        118.81        114.68         1.94 o                         
  -2  -5   7        119.38        127.44         1.93 o                         
  -1  -5   7          6.09          6.46         0.40 o                         
   0  -5   7        129.09        125.65         1.84 o                         
   1  -5   7        254.39        236.77         3.74 o                         
   2  -5   7          1.62          1.42         0.39 o                         
   3  -5   7         17.49         19.64         0.96 o                         
   4  -5   7        251.93        253.27         5.23 o                         
   5  -5   7        210.87        228.48         3.93 o                         
   6  -5   7         26.79         29.58         1.49 o                         
   7  -5   7          0.09         -0.36         0.72 o                         
  -9  -4   7         18.37         16.78         1.64 o                         
  -8  -4   7         38.29         31.66         2.01 o                         
  -7  -4   7         31.81         38.58         1.45 o                         
  -6  -4   7         87.46         82.06         1.41 o                         
  -5  -4   7          5.19          3.96         0.29 o                         
  -4  -4   7          2.61          2.20         0.27 o                         
  -3  -4   7         12.02         13.95         0.62 o                         
  -2  -4   7        421.10        418.61         6.38 o                         
  -1  -4   7        533.33        520.71         5.91 o                         
   0  -4   7        210.58        193.20         2.98 o                         
   1  -4   7          5.30          6.22         0.84 o                         
   2  -4   7          4.94          4.95         0.52 o                         
   3  -4   7          0.03          0.45         0.48 o                         
   4  -4   7         86.43         93.64         2.51 o                         
   5  -4   7         46.18         48.90         2.27 o                         
   6  -4   7         59.69         61.72         2.30 o                         
   7  -4   7         23.60         24.12         1.43 o                         
  -9  -3   7         15.80         14.24         1.38 o                         
  -8  -3   7         40.98         38.88         1.74 o                         
  -7  -3   7        182.31        185.87         3.65 o                         
  -6  -3   7        188.37        185.26         3.06 o                         
  -5  -3   7         34.78         30.63         0.62 o                         
  -4  -3   7          8.68         11.58         0.44 o                         
  -3  -3   7        255.27        278.70         2.78 o                         
  -2  -3   7        213.01        227.02         3.42 o                         
  -1  -3   7         12.40         10.34         0.48 o                         
   0  -3   7          0.40          1.31         0.31 o                         
   1  -3   7        474.38        453.93         5.54 o                         
   2  -3   7        206.36        205.41         3.21 o                         
   3  -3   7          1.68          1.76         0.36 o                         
   4  -3   7          1.27          2.21         0.46 o                         
   5  -3   7         45.16         46.98         2.27 o                         
   6  -3   7          5.38          6.13         1.22 o                         
   7  -3   7          6.35          5.12         1.26 o                         
  -9  -2   7         32.29         34.61         1.66 o                         
  -8  -2   7         34.47         32.49         1.35 o                         
  -7  -2   7         90.73         90.49         2.20 o                         
  -6  -2   7        205.04        195.99         4.03 o                         
  -5  -2   7        988.99       1016.09        11.13 o                         
  -4  -2   7        270.02        267.19         2.98 o                         
  -3  -2   7         12.00         15.84         0.41 o                         
  -2  -2   7        168.62        181.00         2.51 o                         
  -1  -2   7        735.33        715.60        13.12 o                         
   0  -2   7        193.46        176.09         2.73 o                         
   1  -2   7         74.95         66.73         1.73 o                         
   2  -2   7          0.09         -0.06         0.35 o                         
   3  -2   7         19.34         23.83         0.88 o                         
   4  -2   7          1.61          2.02         0.85 o                         
   5  -2   7          7.36          7.02         1.08 o                         
   6  -2   7         51.43         56.81         3.44 o                         
 -10  -1   7          0.09          0.12         0.61 o                         
  -9  -1   7         26.82         31.14         2.29 o                         
  -8  -1   7          0.09          0.28         0.47 o                         
  -7  -1   7         11.22          9.24         0.79 o                         
  -6  -1   7         38.62         36.34         0.79 o                         
  -5  -1   7        110.52        111.67         2.04 o                         
  -4  -1   7          1.08          0.53         0.22 o                         
  -3  -1   7        164.96        166.29         2.13 o                         
  -2  -1   7         17.17         22.28         0.66 o                         
  -1  -1   7       1518.84       1580.45        18.07 o                         
   0  -1   7        382.69        380.92         5.40 o                         
   1  -1   7        124.89        118.84         2.55 o                         
   2  -1   7        431.45        405.27         7.16 o                         
   3  -1   7          0.48          0.37         0.50 o                         
   4  -1   7         11.94         11.55         0.97 o                         
   5  -1   7          0.04          0.82         0.85 o                         
   6  -1   7          0.55         -0.55         0.83 o                         
 -10   0   7          3.20          3.05         1.28 o                         
  -9   0   7         20.77         18.28         1.21 o                         
  -8   0   7          0.96          1.09         0.56 o                         
  -7   0   7          8.94         10.54         0.83 o                         
  -6   0   7         42.38         41.33         0.74 o                         
  -5   0   7        688.34        698.44         8.24 o                         
  -4   0   7        272.50        257.26         3.29 o                         
  -3   0   7        349.10        335.47         3.93 o                         
  -2   0   7         54.34         61.65         1.04 o                         
  -1   0   7        233.62        272.45         3.76 o                         
   0   0   7         34.02         29.30         0.88 o                         
   1   0   7         19.25         19.21         0.71 o                         
   2   0   7         46.53         49.28         1.13 o                         
   3   0   7          0.59          1.08         0.52 o                         
   4   0   7         42.31         44.23         1.53 o                         
   5   0   7         12.77         10.55         1.07 o                         
   6   0   7          2.38          3.09         1.08 o                         
 -10   1   7          0.70         -0.26         0.75 o                         
  -9   1   7        286.65        285.48         5.69 o                         
  -8   1   7          0.99          1.07         0.52 o                         
  -7   1   7         50.84         52.94         1.68 o                         
  -6   1   7        106.19        113.45         1.57 o                         
  -5   1   7        144.77        142.81         1.71 o                         
  -4   1   7          2.30          4.61         0.34 o                         
  -3   1   7         20.50         23.87         0.95 o                         
  -2   1   7        489.52        494.97         7.57 o                         
  -1   1   7        146.89        151.35         2.14 o                         
   0   1   7        260.42        237.20         3.66 o                         
   1   1   7        160.79        143.39         2.50 o                         
   2   1   7        341.60        356.39         4.58 o                         
   3   1   7         16.65         17.32         0.87 o                         
   4   1   7          0.13         -0.51         0.51 o                         
   5   1   7          0.39         -0.23         0.70 o                         
   6   1   7          2.70          1.49         1.03 o                         
 -10   2   7          8.33          9.98         1.31 o                         
  -9   2   7          0.12         -0.38         0.57 o                         
  -8   2   7         45.47         42.85         1.63 o                         
  -7   2   7        158.80        163.06         3.03 o                         
  -6   2   7          6.00          7.83         0.34 o                         
  -5   2   7        794.41        811.86         8.18 o                         
  -4   2   7        182.04        172.49         2.61 o                         
  -3   2   7        522.24        504.08         7.10 o                         
  -2   2   7        445.13        386.51         6.65 o                         
  -1   2   7        315.97        295.31         4.82 o                         
   0   2   7        346.65        344.26         5.15 o                         
   1   2   7        386.44        374.66         5.61 o                         
   2   2   7         65.57         65.73         1.32 o                         
   3   2   7        142.19        140.62         2.51 o                         
   4   2   7          2.92          2.17         0.59 o                         
   5   2   7          3.05          1.91         0.69 o                         
 -10   3   7         83.29         76.87         2.99 o                         
  -9   3   7        115.63        112.90         3.61 o                         
  -8   3   7          4.75          5.51         0.72 o                         
  -7   3   7         97.25         93.76         1.65 o                         
  -6   3   7        354.94        362.34         4.66 o                         
  -5   3   7        240.13        226.54         3.32 o                         
  -4   3   7         18.04         18.99         0.81 o                         
  -3   3   7        272.41        263.78         4.06 o                         
  -2   3   7         49.37         52.70         1.12 o                         
  -1   3   7         27.52         31.93         1.03 o                         
   0   3   7        539.65        540.58         7.83 o                         
   1   3   7         76.63         77.47         2.04 o                         
   2   3   7          0.76          0.97         0.62 o                         
   3   3   7        431.47        434.76         6.13 o                         
   4   3   7        189.71        199.18         3.50 o                         
   5   3   7          1.29          2.58         0.76 o                         
 -10   4   7          0.03         -0.62         0.77 o                         
  -9   4   7          0.65          1.09         0.79 o                         
  -8   4   7         13.10         11.87         1.26 o                         
  -7   4   7         19.06         19.01         0.69 o                         
  -6   4   7         39.54         32.56         1.02 o                         
  -5   4   7         47.51         35.80         1.24 o                         
  -4   4   7        186.43        191.17         3.89 o                         
  -3   4   7         39.88         41.46         1.44 o                         
  -2   4   7        140.73        121.06         2.17 o                         
  -1   4   7         79.66         75.10         1.43 o                         
   0   4   7        425.04        416.71         6.31 o                         
   1   4   7         43.25         42.20         1.62 o                         
   2   4   7          0.03         -0.49         0.55 o                         
   3   4   7         16.38         12.47         0.98 o                         
   4   4   7          1.31          0.78         0.76 o                         
 -10   5   7         48.99         50.95         2.50 o                         
  -9   5   7        118.93        128.38         3.90 o                         
  -8   5   7        273.54        269.79         6.46 o                         
  -7   5   7         24.42         25.31         1.12 o                         
  -6   5   7         13.74         10.99         0.68 o                         
  -5   5   7          7.09          6.67         0.84 o                         
  -4   5   7          3.96          3.82         0.61 o                         
  -3   5   7         73.43         69.20         1.96 o                         
  -2   5   7          0.04         -0.49         0.49 o                         
  -1   5   7        556.27        548.41         8.66 o                         
   0   5   7        113.65        112.64         2.65 o                         
   1   5   7         20.43         23.32         1.36 o                         
   2   5   7          2.31          1.75         0.62 o                         
   3   5   7         17.02         24.65         1.35 o                         
  -9   6   7         29.54         31.50         2.12 o                         
  -8   6   7         26.40         23.17         1.73 o                         
  -7   6   7         61.62         66.72         1.87 o                         
  -6   6   7          1.07          2.18         0.61 o                         
  -5   6   7         48.42         44.00         1.49 o                         
  -4   6   7        177.63        166.09         3.68 o                         
  -3   6   7         10.39          7.44         0.81 o                         
  -2   6   7        226.70        220.52         4.05 o                         
  -1   6   7          2.41          1.27         0.70 o                         
   0   6   7          3.56          2.23         0.70 o                         
   1   6   7          0.32         -0.36         0.63 o                         
   2   6   7          6.42          5.36         0.85 o                         
   3   6   7         13.07         14.33         1.15 o                         
  -9   7   7         10.33         15.51         1.99 o                         
  -8   7   7        136.13        140.61         4.13 o                         
  -7   7   7          0.05         -0.47         0.47 o                         
  -6   7   7        161.82        152.98         3.20 o                         
  -5   7   7        117.99        105.93         2.52 o                         
  -4   7   7         28.32         26.54         1.44 o                         
  -3   7   7         23.83         17.81         1.18 o                         
  -2   7   7         22.01         24.01         2.34 o                         
  -1   7   7        244.11        245.97         5.24 o                         
   0   7   7        126.14        133.67         3.95 o                         
   1   7   7          0.12         -0.23         0.68 o                         
   2   7   7          4.83          4.87         0.90 o                         
  -8   8   7         48.67         56.83         3.38 o                         
  -7   8   7         72.36         79.17         2.18 o                         
  -6   8   7         80.78         81.26         2.23 o                         
  -5   8   7         56.48         52.62         2.02 o                         
  -4   8   7          0.76          0.40         0.67 o                         
  -3   8   7         11.37          9.60         1.26 o                         
  -2   8   7          0.21          0.16         0.70 o                         
  -1   8   7          1.50          0.24         0.79 o                         
   0   8   7         14.85         13.69         1.35 o                         
  -7   9   7         17.38         15.62         1.49 o                         
  -6   9   7         30.26         33.71         2.16 o                         
  -5   9   7          8.06         10.28         1.13 o                         
  -4   9   7          1.96          1.34         0.89 o                         
  -3   9   7          0.55          0.43         1.20 o                         
  -2   9   7          0.01         -0.76         0.76 o                         
  -1   9   7          0.23         -0.24         0.82 o                         
  -4  10   7         18.35         17.67         3.19 o                         
   0 -13   8          5.07          4.34         1.02 o                         
   1 -13   8          5.01          6.18         1.12 o                         
   2 -13   8          7.10          6.58         1.56 o                         
  -2 -12   8          1.08          1.10         0.75 o                         
  -1 -12   8         17.56         22.18         1.38 o                         
   0 -12   8          1.48          3.02         0.87 o                         
   1 -12   8         40.72         52.43         2.17 o                         
   2 -12   8        120.24        138.11         4.64 o                         
   3 -12   8          3.99          4.06         0.96 o                         
   4 -12   8          1.96          3.75         1.05 o                         
  -4 -11   8         21.80         22.08         1.17 o                         
  -3 -11   8         13.33         16.84         1.25 o                         
  -2 -11   8         98.35        103.37         2.70 o                         
  -1 -11   8         13.15         14.07         1.13 o                         
   0 -11   8          0.00          0.90         0.61 o                         
   1 -11   8          0.32         -0.43         0.55 o                         
   2 -11   8          3.45          2.25         0.80 o                         
   3 -11   8         16.63         18.57         1.98 o                         
   4 -11   8         67.20         81.72         2.80 o                         
   5 -11   8          1.47          2.77         0.95 o                         
  -5 -10   8          4.37          3.44         1.13 o                         
  -4 -10   8          0.09         -0.58         0.58 o                         
  -3 -10   8         10.90          9.69         0.94 o                         
  -2 -10   8        103.80        103.51         2.57 o                         
  -1 -10   8        133.49        138.35         2.70 o                         
   0 -10   8        101.68        101.04         3.21 o                         
   1 -10   8         10.14          9.97         0.89 o                         
   2 -10   8          7.49          8.37         0.85 o                         
   3 -10   8         21.65         19.71         1.34 o                         
   4 -10   8        112.63        111.49         2.39 o                         
   5 -10   8         64.78         69.42         1.95 o                         
  -6  -9   8         31.72         39.58         2.44 o                         
  -5  -9   8          9.46         10.49         1.25 o                         
  -4  -9   8         56.28         51.97         1.81 o                         
  -3  -9   8         10.37          8.50         0.78 o                         
  -2  -9   8          0.01          0.18         0.62 o                         
  -1  -9   8          7.06          5.99         0.63 o                         
   0  -9   8          0.01         -0.16         0.41 o                         
   1  -9   8         22.35         20.35         0.87 o                         
   2  -9   8         26.50         28.53         1.10 o                         
   3  -9   8          8.03          7.50         0.72 o                         
   4  -9   8        362.41        346.90         5.21 o                         
   5  -9   8        109.76        117.69         2.48 o                         
   6  -9   8         40.33         38.26         1.72 o                         
  -7  -8   8          2.27          0.25         1.85 o                         
  -6  -8   8          1.31          1.15         0.94 o                         
  -5  -8   8          2.47          2.25         0.64 o                         
  -4  -8   8         10.28          8.20         0.76 o                         
  -3  -8   8        222.99        216.39         3.72 o                         
  -2  -8   8        218.67        213.13         3.62 o                         
  -1  -8   8          0.34          0.29         0.36 o                         
   0  -8   8          4.59          3.41         0.42 o                         
   1  -8   8          6.96          5.30         0.44 o                         
   2  -8   8         20.50         21.30         0.78 o                         
   3  -8   8          9.95         10.96         0.80 o                         
   4  -8   8         44.84         31.30         1.26 o                         
   5  -8   8          0.70          0.48         0.54 o                         
   6  -8   8          0.28         -0.65         0.65 o                         
  -7  -7   8         50.40         47.00         3.85 o                         
  -6  -7   8         98.17        109.06         3.62 o                         
  -5  -7   8        162.58        171.33         4.65 o                         
  -4  -7   8        131.34        133.30         2.58 o                         
  -3  -7   8         37.10         40.90         1.35 o                         
  -2  -7   8        166.79        167.32         2.57 o                         
  -1  -7   8        226.23        229.20         3.05 o                         
   0  -7   8        111.96        110.72         1.76 o                         
   1  -7   8        130.50        123.17         1.89 o                         
   2  -7   8         77.03         75.25         1.65 o                         
   3  -7   8          0.51         -0.03         0.37 o                         
   4  -7   8          2.09          0.75         0.60 o                         
   5  -7   8         20.07         24.72         1.24 o                         
   6  -7   8         30.70         30.28         1.62 o                         
  -8  -6   8          2.68          0.47         0.91 o                         
  -7  -6   8          7.53          8.45         1.23 o                         
  -6  -6   8         16.78         12.09         1.15 o                         
  -5  -6   8          2.77          0.85         0.46 o                         
  -4  -6   8         18.59         18.15         0.92 o                         
  -3  -6   8         13.84         10.92         0.63 o                         
  -2  -6   8         28.13         26.37         0.98 o                         
  -1  -6   8        107.54        100.83         1.72 o                         
   0  -6   8        777.46        752.68         8.00 o                         
   1  -6   8        273.32        261.63         4.20 o                         
   2  -6   8         39.06         41.25         1.34 o                         
   3  -6   8         57.06         54.05         1.58 o                         
   4  -6   8          0.10          0.18         0.49 o                         
   5  -6   8         10.15         10.60         1.38 o                         
   6  -6   8          0.28          0.93         0.74 o                         
  -8  -5   8         21.66         20.97         1.83 o                         
  -7  -5   8         31.81         32.59         1.82 o                         
  -6  -5   8          9.90          6.90         0.90 o                         
  -5  -5   8        254.33        243.84         3.96 o                         
  -4  -5   8        391.18        382.71         5.24 o                         
  -3  -5   8         16.16         14.89         0.71 o                         
  -2  -5   8          0.15         -0.10         0.31 o                         
  -1  -5   8         33.68         32.38         0.83 o                         
   0  -5   8          0.42          1.16         0.40 o                         
   1  -5   8          5.80          6.86         0.52 o                         
   2  -5   8         46.42         44.59         1.59 o                         
   3  -5   8        134.72        143.28         3.26 o                         
   4  -5   8         19.92         20.13         1.05 o                         
   5  -5   8         71.07         74.21         2.30 o                         
   6  -5   8         15.99         19.88         1.35 o                         
  -9  -4   8          3.48          3.79         1.13 o                         
  -8  -4   8          8.45          8.53         1.43 o                         
  -7  -4   8          0.19          0.78         0.70 o                         
  -6  -4   8          2.22          0.64         0.49 o                         
  -5  -4   8         35.14         30.78         0.83 o                         
  -4  -4   8          0.02         -0.01         0.30 o                         
  -3  -4   8         30.79         28.98         0.84 o                         
  -2  -4   8         20.48         19.66         0.74 o                         
  -1  -4   8         48.68         46.51         1.04 o                         
   0  -4   8        301.09        305.67         5.57 o                         
   1  -4   8        441.50        418.15         6.71 o                         
   2  -4   8         88.39         87.79         2.24 o                         
   3  -4   8          7.54          6.85         0.81 o                         
   4  -4   8          9.32          9.21         0.75 o                         
   5  -4   8         35.72         35.05         2.17 o                         
   6  -4   8          0.74          0.95         1.27 o                         
  -9  -3   8          9.26         10.38         1.26 o                         
  -8  -3   8         35.26         35.14         1.85 o                         
  -7  -3   8        124.17        108.76         2.50 o                         
  -6  -3   8        459.90        445.43         6.42 o                         
  -5  -3   8         93.51         95.63         1.16 o                         
  -4  -3   8        423.30        414.19         4.35 o                         
  -3  -3   8        152.42        143.27         1.96 o                         
  -2  -3   8        142.62        147.48         2.38 o                         
  -1  -3   8        211.45        208.18         4.10 o                         
   0  -3   8         20.53         21.56         1.43 o                         
   1  -3   8         64.43         76.71         1.98 o                         
   2  -3   8          2.10          2.96         0.81 o                         
   3  -3   8        118.83        103.51         3.97 o                         
   4  -3   8        130.07        134.87         3.92 o                         
   5  -3   8          8.38          7.64         1.22 o                         
   6  -3   8         13.83         11.63         1.40 o                         
  -9  -2   8          8.78         10.21         1.06 o                         
  -8  -2   8         19.48         18.64         1.08 o                         
  -7  -2   8        121.00        106.80         3.07 o                         
  -6  -2   8          5.71          4.38         0.39 o                         
  -5  -2   8        624.31        601.52         6.40 o                         
  -4  -2   8        210.47        222.62         2.62 o                         
  -3  -2   8        400.35        417.62         5.70 o                         
  -2  -2   8        217.77        202.11         3.04 o                         
  -1  -2   8        217.33        218.91         3.33 o                         
   0  -2   8         19.57         17.60         0.91 o                         
   1  -2   8         51.78         52.76         1.56 o                         
   2  -2   8         33.16         35.99         1.38 o                         
   3  -2   8        147.79        140.50         3.09 o                         
   4  -2   8         12.87         12.68         1.36 o                         
   5  -2   8          5.58          5.73         1.13 o                         
   6  -2   8         14.81         12.89         1.44 o                         
  -9  -1   8         73.13         75.98         2.40 o                         
  -8  -1   8          1.86          1.33         0.58 o                         
  -7  -1   8         51.66         50.79         1.88 o                         
  -6  -1   8         21.87         23.93         0.71 o                         
  -5  -1   8        817.46        805.17         9.44 o                         
  -4  -1   8        322.12        328.51         4.46 o                         
  -3  -1   8        247.14        235.61         3.94 o                         
  -2  -1   8          0.30          0.42         0.27 o                         
  -1  -1   8          1.48          3.90         0.37 o                         
   0  -1   8         26.42         27.37         1.31 o                         
   1  -1   8         34.71         28.22         2.19 o                         
   2  -1   8          6.10          6.29         1.00 o                         
   3  -1   8         25.36         25.05         2.31 o                         
   4  -1   8         95.63         99.81         3.30 o                         
   5  -1   8         20.57         20.08         1.65 o                         
   6  -1   8         27.10         24.51         3.01 o                         
 -10   0   8        128.78        133.63         4.01 o                         
  -9   0   8          3.90          2.99         0.89 o                         
  -8   0   8        115.96        126.83         3.07 o                         
  -7   0   8         39.25         35.35         1.38 o                         
  -6   0   8         94.77         98.61         2.02 o                         
  -5   0   8        325.42        331.71         4.51 o                         
  -4   0   8        512.87        501.39         7.79 o                         
  -3   0   8        955.11        935.32        11.77 o                         
  -2   0   8         59.67         55.84         1.11 o                         
  -1   0   8          2.46          2.23         0.36 o                         
   0   0   8         12.76         11.84         0.67 o                         
   1   0   8         25.86         25.66         0.87 o                         
   2   0   8         34.78         33.78         1.55 o                         
   3   0   8         32.83         35.89         4.04 o                         
   4   0   8          2.86          2.43         0.99 o                         
   5   0   8          0.66          0.90         0.99 o                         
 -10   1   8          6.87          7.22         1.16 o                         
  -9   1   8         60.95         61.99         2.54 o                         
  -8   1   8        148.01        140.89         3.95 o                         
  -7   1   8        409.91        408.35         7.46 o                         
  -6   1   8        339.80        347.40         5.64 o                         
  -5   1   8          1.61          1.67         0.41 o                         
  -4   1   8          0.87          0.37         0.37 o                         
  -3   1   8        292.65        284.72         4.32 o                         
  -2   1   8         86.64         86.57         1.60 o                         
  -1   1   8         33.12         30.17         1.92 o                         
   0   1   8          6.11          4.24         0.54 o                         
   1   1   8        205.82        199.46         3.03 o                         
   2   1   8        336.63        334.50         5.18 o                         
   3   1   8          2.69          1.01         0.68 o                         
   4   1   8         44.67         54.92         2.59 o                         
   5   1   8          3.27          4.63         1.18 o                         
 -10   2   8          3.17          1.90         0.94 o                         
  -9   2   8          2.74          4.73         1.04 o                         
  -8   2   8         93.60         93.67         3.60 o                         
  -7   2   8         15.06         13.09         1.09 o                         
  -6   2   8        270.65        284.35         4.02 o                         
  -5   2   8         78.03         83.23         1.58 o                         
  -4   2   8        166.28        163.92         2.75 o                         
  -3   2   8          8.89          8.34         0.70 o                         
  -2   2   8        110.02        116.24         2.43 o                         
  -1   2   8       1105.64       1079.55        14.69 o                         
   0   2   8       1754.83       1756.33        23.49 o                         
   1   2   8          2.73          3.71         0.55 o                         
   2   2   8         20.84         21.11         0.98 o                         
   3   2   8          0.57         -0.28         0.57 o                         
   4   2   8          9.20          6.82         1.14 o                         
 -10   3   8         23.84         20.85         2.25 o                         
  -9   3   8        113.61        108.90         3.53 o                         
  -8   3   8         67.59         67.52         2.58 o                         
  -7   3   8         70.83         71.54         1.55 o                         
  -6   3   8        416.04        422.28         5.72 o                         
  -5   3   8         14.00         14.49         0.72 o                         
  -4   3   8        200.29        179.39         3.02 o                         
  -3   3   8          7.34          5.60         0.56 o                         
  -2   3   8         68.88         73.65         1.88 o                         
  -1   3   8         39.97         37.20         1.40 o                         
   0   3   8         27.15         28.96         1.36 o                         
   1   3   8        142.07        146.66         2.54 o                         
   2   3   8         34.23         32.09         1.33 o                         
   3   3   8          0.88          0.57         0.61 o                         
   4   3   8         51.85         47.28         2.00 o                         
  -9   4   8         17.81         16.86         1.55 o                         
  -8   4   8          0.83         -0.16         0.71 o                         
  -7   4   8         10.56          8.13         0.83 o                         
  -6   4   8         10.41         10.87         0.67 o                         
  -5   4   8         30.88         24.38         0.95 o                         
  -4   4   8         35.74         30.45         1.41 o                         
  -3   4   8         41.02         31.49         1.44 o                         
  -2   4   8        175.23        167.02         2.94 o                         
  -1   4   8         15.46         14.04         0.99 o                         
   0   4   8         73.57         78.85         1.98 o                         
   1   4   8          0.58          0.40         0.77 o                         
   2   4   8         21.54         18.12         1.11 o                         
   3   4   8          0.69          1.01         0.68 o                         
  -9   5   8          4.21          4.94         1.12 o                         
  -8   5   8         56.61         60.36         2.53 o                         
  -7   5   8        229.76        226.35         3.50 o                         
  -6   5   8        492.86        477.94         7.74 o                         
  -5   5   8         14.15          7.18         0.70 o                         
  -4   5   8         34.48         35.27         1.50 o                         
  -3   5   8          5.04          2.21         0.54 o                         
  -2   5   8         73.26         66.76         1.97 o                         
  -1   5   8         23.11         19.83         1.18 o                         
   0   5   8          0.03         -0.54         0.54 o                         
   1   5   8          2.84          2.48         0.79 o                         
   2   5   8         32.85         30.73         1.64 o                         
  -9   6   8         40.99         45.21         2.43 o                         
  -8   6   8         75.98         71.52         2.81 o                         
  -7   6   8          1.43          1.04         0.80 o                         
  -6   6   8         58.68         67.80         1.97 o                         
  -5   6   8          5.35          7.71         0.86 o                         
  -4   6   8        103.90         98.23         2.94 o                         
  -3   6   8          5.25          6.18         0.82 o                         
  -2   6   8         43.44         35.91         2.25 o                         
  -1   6   8         27.45         28.70         1.31 o                         
   0   6   8         27.76         32.87         1.58 o                         
   1   6   8         51.22         62.51         2.21 o                         
   2   6   8         34.61         38.55         2.55 o                         
  -8   7   8         15.89         16.63         1.62 o                         
  -7   7   8          2.40          1.04         0.60 o                         
  -6   7   8         26.07         30.69         1.47 o                         
  -5   7   8        180.55        162.99         4.07 o                         
  -4   7   8        130.22        116.87         3.04 o                         
  -3   7   8          1.23          1.39         0.85 o                         
  -2   7   8          2.13          3.60         1.03 o                         
  -1   7   8          9.75         11.55         1.03 o                         
   0   7   8         24.84         28.53         1.50 o                         
  -7   8   8         13.59         13.80         1.11 o                         
  -6   8   8         69.21         68.15         2.08 o                         
  -5   8   8         37.93         38.99         2.17 o                         
  -4   8   8         12.30         16.79         1.55 o                         
  -3   8   8         28.57         27.50         1.93 o                         
  -2   8   8         32.26         35.26         2.31 o                         
  -1   8   8          3.17          3.30         0.90 o                         
  -5   9   8         31.83         36.53         3.87 o                         
  -4   9   8        147.40        164.31         8.19 o                         
  -3   9   8         25.79         25.58         2.07 o                         
  -2 -12   9          8.46         10.72         1.11 o                         
  -1 -12   9         36.85         42.17         2.69 o                         
   0 -12   9         29.11         30.83         1.83 o                         
   1 -12   9         44.96         51.39         2.35 o                         
   2 -12   9          0.04          0.39         0.81 o                         
  -4 -11   9          0.44          0.23         0.94 o                         
  -3 -11   9          5.78          5.91         0.92 o                         
  -2 -11   9        131.73        140.30         3.30 o                         
  -1 -11   9        151.96        163.51         3.57 o                         
   0 -11   9         35.85         41.53         1.72 o                         
   1 -11   9         18.32         22.63         1.33 o                         
   2 -11   9          4.30          6.06         1.04 o                         
   3 -11   9         21.06         19.71         1.50 o                         
   4 -11   9          5.16          4.76         0.96 o                         
  -5 -10   9         34.41         38.72         4.47 o                         
  -4 -10   9          3.86          4.64         0.83 o                         
  -3 -10   9          1.28          1.12         0.70 o                         
  -2 -10   9          9.60          9.19         0.83 o                         
  -1 -10   9          7.52          8.34         0.81 o                         
   0 -10   9        108.00        109.76         2.94 o                         
   1 -10   9         74.24         77.02         2.50 o                         
   2 -10   9         23.33         20.24         1.19 o                         
   3 -10   9          0.52          1.43         0.66 o                         
   4 -10   9         19.23         16.83         1.17 o                         
  -6  -9   9         23.25         26.91         2.17 o                         
  -5  -9   9         67.08         68.98         3.48 o                         
  -4  -9   9          5.73          4.02         0.66 o                         
  -3  -9   9          7.82          7.51         0.83 o                         
  -2  -9   9          0.03         -0.04         0.49 o                         
  -1  -9   9         15.14         14.93         0.93 o                         
   0  -9   9          0.23          0.20         0.36 o                         
   1  -9   9         63.87         66.54         1.53 o                         
   2  -9   9          4.50          4.91         0.66 o                         
   3  -9   9          0.10          0.16         0.58 o                         
   4  -9   9         57.20         54.18         1.68 o                         
   5  -9   9          4.35          4.97         0.79 o                         
  -6  -8   9         80.49         89.73         3.39 o                         
  -5  -8   9         49.34         56.16         1.71 o                         
  -4  -8   9          4.08          2.92         0.61 o                         
  -3  -8   9          5.40          5.92         0.70 o                         
  -2  -8   9        101.92         97.75         1.86 o                         
  -1  -8   9        114.83        107.68         1.83 o                         
   0  -8   9         12.05         11.08         0.63 o                         
   1  -8   9         32.78         29.45         1.02 o                         
   2  -8   9        149.55        144.76         2.39 o                         
   3  -8   9          1.62          1.02         0.54 o                         
   4  -8   9          1.09         -0.05         0.53 o                         
   5  -8   9          1.03          1.04         0.81 o                         
  -7  -7   9         31.73         28.29         2.12 o                         
  -6  -7   9         14.00         16.31         1.41 o                         
  -5  -7   9         14.33         13.53         0.91 o                         
  -4  -7   9        156.01        151.17         2.86 o                         
  -3  -7   9        513.01        516.03         7.09 o                         
  -2  -7   9         36.24         37.13         1.13 o                         
  -1  -7   9        459.66        442.90         5.65 o                         
   0  -7   9         74.62         73.53         1.48 o                         
   1  -7   9          0.30          0.54         0.41 o                         
   2  -7   9          5.42          3.06         0.63 o                         
   3  -7   9          4.20          3.55         0.66 o                         
   4  -7   9         24.81         23.19         1.21 o                         
   5  -7   9          1.08          0.56         0.99 o                         
  -8  -6   9          0.10         -0.82         0.83 o                         
  -7  -6   9          0.04         -0.38         0.77 o                         
  -6  -6   9         21.29         15.81         1.74 o                         
  -5  -6   9          0.34          0.14         0.46 o                         
  -4  -6   9         23.44         24.94         0.93 o                         
  -3  -6   9         52.36         51.60         1.34 o                         
  -2  -6   9         13.38          9.85         0.67 o                         
  -1  -6   9          0.22         -0.08         0.36 o                         
   0  -6   9         19.26         18.13         0.84 o                         
   1  -6   9         59.48         57.97         1.57 o                         
   2  -6   9        159.94        163.40         3.04 o                         
   3  -6   9         78.26         82.75         2.20 o                         
   4  -6   9         22.80         22.84         1.28 o                         
   5  -6   9         20.88         18.67         1.35 o                         
  -8  -5   9         19.41         15.07         1.39 o                         
  -7  -5   9         12.46          9.83         1.16 o                         
  -6  -5   9         46.04         44.20         1.92 o                         
  -5  -5   9        149.87        149.54         2.98 o                         
  -4  -5   9        311.34        303.30         4.34 o                         
  -3  -5   9        198.30        187.52         2.76 o                         
  -2  -5   9        312.73        305.94         4.02 o                         
  -1  -5   9         10.73         12.46         0.71 o                         
   0  -5   9          9.80          8.79         0.57 o                         
   1  -5   9         43.64         46.06         1.60 o                         
   2  -5   9          0.98         -0.10         0.54 o                         
   3  -5   9          0.01         -0.50         0.50 o                         
   4  -5   9          1.59         -0.61         0.89 o                         
   5  -5   9         41.34         43.40         2.21 o                         
  -8  -4   9         44.59         50.68         2.20 o                         
  -7  -4   9         20.56         23.95         1.55 o                         
  -6  -4   9         83.11         89.72         3.07 o                         
  -5  -4   9         80.38         75.78         1.53 o                         
  -4  -4   9        160.35        152.81         2.48 o                         
  -3  -4   9          0.01          0.01         0.34 o                         
  -2  -4   9          0.01         -0.11         0.41 o                         
  -1  -4   9        128.07        117.85         2.19 o                         
   0  -4   9         22.98         26.25         0.91 o                         
   1  -4   9        151.83        138.74         3.10 o                         
   2  -4   9        165.24        158.31         3.47 o                         
   3  -4   9         61.29         65.15         2.01 o                         
   4  -4   9          0.46         -0.71         0.71 o                         
   5  -4   9          9.07          9.78         1.42 o                         
  -9  -3   9         19.80         24.08         2.21 o                         
  -8  -3   9         16.87         18.41         1.65 o                         
  -7  -3   9         35.72         37.88         2.59 o                         
  -6  -3   9         44.04         43.38         1.27 o                         
  -5  -3   9         23.55         23.48         0.85 o                         
  -4  -3   9        115.03        104.63         2.03 o                         
  -3  -3   9          3.14          2.00         0.36 o                         
  -2  -3   9        388.95        389.18         6.13 o                         
  -1  -3   9        145.25        132.39         2.22 o                         
   0  -3   9        496.65        472.23         8.33 o                         
   1  -3   9          2.68          1.60         0.64 o                         
   2  -3   9         71.37         65.86         1.98 o                         
   3  -3   9          4.38          3.90         1.01 o                         
   4  -3   9          9.58          8.40         1.22 o                         
   5  -3   9         49.24         48.69         2.64 o                         
  -9  -2   9          1.44          1.37         0.97 o                         
  -8  -2   9        159.58        153.70         5.46 o                         
  -7  -2   9         30.80         27.96         1.57 o                         
  -6  -2   9         16.53         18.03         0.68 o                         
  -5  -2   9        235.22        234.23         4.02 o                         
  -4  -2   9          7.31          7.36         0.51 o                         
  -3  -2   9         23.13         22.68         0.75 o                         
  -2  -2   9         55.27         52.69         1.32 o                         
  -1  -2   9        103.73         99.57         2.01 o                         
   0  -2   9        273.05        287.98         4.79 o                         
   1  -2   9         26.96         25.84         1.25 o                         
   2  -2   9          0.04         -0.31         0.51 o                         
   3  -2   9         65.40         79.64         2.85 o                         
   4  -2   9         81.96         85.29         3.16 o                         
   5  -2   9         18.26         20.16         1.83 o                         
  -9  -1   9         19.67         21.29         2.08 o                         
  -8  -1   9        146.86        150.37         4.07 o                         
  -7  -1   9          1.81          3.35         0.83 o                         
  -6  -1   9          5.65          5.87         0.58 o                         
  -5  -1   9         41.28         46.93         1.38 o                         
  -4  -1   9        267.56        266.44         4.10 o                         
  -3  -1   9          3.12          2.54         0.53 o                         
  -2  -1   9        129.62        126.46         2.46 o                         
  -1  -1   9         80.89         75.05         1.99 o                         
   0  -1   9         75.87         75.03         1.68 o                         
   1  -1   9         11.89          9.80         1.23 o                         
   2  -1   9         37.39         33.60         1.77 o                         
   3  -1   9         76.97         86.04         3.05 o                         
   4  -1   9          5.84          7.39         1.28 o                         
   5  -1   9          5.63          3.70         1.45 o                         
  -9   0   9         36.02         39.30         2.17 o                         
  -8   0   9         13.63          9.34         1.16 o                         
  -7   0   9        156.91        159.05         4.61 o                         
  -6   0   9        522.48        524.93         8.24 o                         
  -5   0   9         16.92         16.75         0.93 o                         
  -4   0   9         68.66         65.32         1.69 o                         
  -3   0   9         75.65         69.95         1.46 o                         
  -2   0   9        571.20        566.53         6.95 o                         
  -1   0   9        126.19        115.93         2.20 o                         
   0   0   9         67.64         62.05         1.52 o                         
   1   0   9          0.19         -0.42         0.42 o                         
   2   0   9         10.62         11.91         1.30 o                         
   3   0   9          4.45          3.02         0.97 o                         
   4   0   9          7.79          6.50         1.26 o                         
  -9   1   9         23.72         21.53         1.72 o                         
  -8   1   9         88.86         84.92         2.95 o                         
  -7   1   9          5.01          5.39         1.01 o                         
  -6   1   9         38.47         38.48         1.30 o                         
  -5   1   9        663.55        659.91         8.56 o                         
  -4   1   9        961.13        939.79        11.94 o                         
  -3   1   9         22.10         25.57         2.09 o                         
  -2   1   9        139.35        138.91         2.32 o                         
  -1   1   9         44.74         41.60         1.41 o                         
   0   1   9        112.47        113.84         2.23 o                         
   1   1   9        283.75        296.28         4.69 o                         
   2   1   9          0.63          0.66         0.62 o                         
   3   1   9         17.57         18.90         1.63 o                         
   4   1   9         14.83         13.84         1.60 o                         
  -9   2   9          1.73          0.52         0.89 o                         
  -8   2   9         24.08         25.04         1.77 o                         
  -7   2   9         53.87         54.27         2.20 o                         
  -6   2   9          0.23          0.26         0.33 o                         
  -5   2   9          0.19          0.03         0.39 o                         
  -4   2   9          0.80          1.07         0.47 o                         
  -3   2   9         37.72         39.51         1.33 o                         
  -2   2   9        164.65        156.26         3.11 o                         
  -1   2   9          2.22          3.00         0.54 o                         
   0   2   9        338.09        327.73         8.25 o                         
   1   2   9        504.11        529.12         8.61 o                         
   2   2   9         34.76         35.86         2.09 o                         
   3   2   9          0.33          0.03         0.66 o                         
  -9   3   9         73.70         72.47         2.90 o                         
  -8   3   9        110.16        114.22         3.58 o                         
  -7   3   9        182.72        184.40         3.28 o                         
  -6   3   9         64.08         68.43         1.48 o                         
  -5   3   9         53.47         65.57         1.49 o                         
  -4   3   9         13.96         15.01         0.83 o                         
  -3   3   9          1.74          0.55         0.50 o                         
  -2   3   9         66.08         63.28         1.86 o                         
  -1   3   9         28.16         29.35         1.53 o                         
   0   3   9         31.22         32.90         1.25 o                         
   1   3   9          7.63          7.41         0.85 o                         
   2   3   9          1.74          1.29         0.70 o                         
   3   3   9          3.23          2.40         0.81 o                         
  -9   4   9        156.70        154.25         4.56 o                         
  -8   4   9          4.50          3.75         0.97 o                         
  -7   4   9          0.14         -0.37         0.41 o                         
  -6   4   9         32.32         34.11         1.12 o                         
  -5   4   9        104.61         86.72         1.81 o                         
  -4   4   9          4.87          4.21         0.57 o                         
  -3   4   9         52.76         48.62         1.43 o                         
  -2   4   9         55.07         61.80         2.14 o                         
  -1   4   9         40.85         36.42         2.49 o                         
   0   4   9         29.69         33.18         1.81 o                         
   1   4   9         74.63         85.02         2.82 o                         
   2   4   9          8.92          9.50         1.11 o                         
  -9   5   9         48.70         52.31         2.53 o                         
  -8   5   9          4.01          1.82         0.86 o                         
  -7   5   9        137.79        142.44         2.55 o                         
  -6   5   9         29.60         27.90         1.11 o                         
  -5   5   9        207.23        206.94         3.61 o                         
  -4   5   9        131.04        120.00         2.50 o                         
  -3   5   9         88.23         86.27         2.32 o                         
  -2   5   9         29.69         29.51         1.66 o                         
  -1   5   9         20.09         23.11         1.67 o                         
   0   5   9         18.07         16.24         1.41 o                         
   1   5   9          1.40         -0.54         0.74 o                         
  -8   6   9        204.65        206.95         5.52 o                         
  -7   6   9         30.55         32.28         1.22 o                         
  -6   6   9          0.91          0.02         0.46 o                         
  -5   6   9          0.00         -0.05         0.59 o                         
  -4   6   9         34.84         28.58         2.03 o                         
  -3   6   9          2.51          2.32         0.72 o                         
  -2   6   9          5.18          5.28         0.85 o                         
  -1   6   9          4.23          3.76         0.84 o                         
   0   6   9          4.86          6.31         1.13 o                         
  -7   7   9          1.72          0.07         0.51 o                         
  -6   7   9          0.00         -0.05         0.59 o                         
  -5   7   9         49.33         58.70         2.55 o                         
  -4   7   9        127.90        149.40         3.77 o                         
  -3   7   9         74.99         70.55         2.29 o                         
  -2   7   9         40.66         44.84         1.99 o                         
  -1   7   9          3.69          2.58         0.89 o                         
  -5   8   9         71.79         73.78         3.02 o                         
  -4   8   9         88.38        100.51         3.63 o                         
  -3   8   9         38.96         50.13         2.37 o                         
   0 -12  10          0.60          1.87         0.87 o                         
  -3 -11  10          0.83          1.27         0.74 o                         
  -2 -11  10          1.31          1.69         0.89 o                         
  -1 -11  10          0.33          1.05         0.81 o                         
   0 -11  10          1.98          1.32         0.70 o                         
   1 -11  10         29.72         34.66         2.07 o                         
   2 -11  10         29.99         31.73         1.66 o                         
  -4 -10  10         78.60         86.21         2.45 o                         
  -3 -10  10         99.74        101.89         2.43 o                         
  -2 -10  10         23.09         24.41         1.38 o                         
  -1 -10  10          0.56          1.31         0.72 o                         
   0 -10  10         50.67         51.17         2.34 o                         
   1 -10  10          0.60          1.10         0.56 o                         
   2 -10  10          4.30          4.73         0.84 o                         
   3 -10  10         10.70         10.01         0.95 o                         
  -5  -9  10         96.79         98.00         3.06 o                         
  -4  -9  10         39.78         38.22         1.56 o                         
  -3  -9  10          7.85          8.19         0.83 o                         
  -2  -9  10          7.48          7.13         0.73 o                         
  -1  -9  10          6.82          6.28         0.71 o                         
   0  -9  10         37.26         34.61         1.52 o                         
   1  -9  10         41.91         45.45         1.47 o                         
   2  -9  10         11.35         12.52         1.00 o                         
   3  -9  10         50.73         55.69         1.86 o                         
   4  -9  10          0.68          1.08         0.67 o                         
  -6  -8  10          6.15          5.79         1.07 o                         
  -5  -8  10         36.16         38.74         1.99 o                         
  -4  -8  10         56.68         60.14         1.75 o                         
  -3  -8  10          0.76          1.45         0.56 o                         
  -2  -8  10          0.47         -0.12         0.44 o                         
  -1  -8  10         47.34         45.53         1.28 o                         
   0  -8  10          7.87          6.60         0.63 o                         
   1  -8  10          3.29          3.21         0.54 o                         
   2  -8  10          5.81          6.69         0.81 o                         
   3  -8  10         56.17         59.86         1.87 o                         
   4  -8  10          1.64          1.54         0.63 o                         
  -7  -7  10         30.09         29.24         2.20 o                         
  -6  -7  10         10.67         12.43         1.38 o                         
  -5  -7  10         54.78         54.63         1.74 o                         
  -4  -7  10         10.36         10.34         0.86 o                         
  -3  -7  10        203.70        204.16         3.08 o                         
  -2  -7  10        122.15        121.62         2.27 o                         
  -1  -7  10         43.41         39.95         1.38 o                         
   0  -7  10          1.88          1.25         0.48 o                         
   1  -7  10         12.83         11.36         0.89 o                         
   2  -7  10         76.75         79.94         2.04 o                         
   3  -7  10         62.03         71.35         2.01 o                         
   4  -7  10          4.20          3.02         0.84 o                         
  -7  -6  10         73.31         70.69         2.60 o                         
  -6  -6  10          3.32          6.58         1.04 o                         
  -5  -6  10         43.92         41.48         1.40 o                         
  -4  -6  10          0.94          1.24         0.47 o                         
  -3  -6  10         45.68         45.88         1.33 o                         
  -2  -6  10         36.30         37.35         1.19 o                         
  -1  -6  10         74.20         75.15         1.75 o                         
   0  -6  10          2.07          2.25         0.55 o                         
   1  -6  10         17.26         16.44         0.97 o                         
   2  -6  10         14.81         12.36         0.96 o                         
   3  -6  10          3.37          3.46         0.68 o                         
   4  -6  10         16.06         17.70         1.37 o                         
   5  -6  10         36.44         36.25         2.12 o                         
  -8  -5  10          0.02         -0.17         0.79 o                         
  -7  -5  10          7.43          9.78         1.22 o                         
  -6  -5  10         61.65         53.33         2.11 o                         
  -5  -5  10          9.46          8.24         0.64 o                         
  -4  -5  10          2.04          1.00         0.44 o                         
  -3  -5  10        328.46        313.60         4.91 o                         
  -2  -5  10        199.02        185.06         3.25 o                         
  -1  -5  10        180.66        183.46         2.97 o                         
   0  -5  10        171.78        174.67         3.75 o                         
   1  -5  10         36.97         35.88         1.56 o                         
   2  -5  10         19.34         15.80         1.14 o                         
   3  -5  10          5.39          5.08         0.92 o                         
   4  -5  10         19.62         22.62         1.87 o                         
   5  -5  10          0.90         -0.76         0.80 o                         
  -8  -4  10         41.18         33.75         2.20 o                         
  -7  -4  10          3.56          3.37         1.29 o                         
  -6  -4  10         83.79         87.15         4.66 o                         
  -5  -4  10         48.18         48.46         1.36 o                         
  -4  -4  10        432.94        432.51         6.43 o                         
  -3  -4  10          6.72          6.95         0.66 o                         
  -2  -4  10         28.79         28.58         2.27 o                         
  -1  -4  10          0.43          0.66         0.49 o                         
   0  -4  10        167.48        157.32         3.43 o                         
   1  -4  10        103.89         87.25         2.98 o                         
   2  -4  10          0.55         -0.57         0.74 o                         
   3  -4  10          9.18          6.55         1.22 o                         
   4  -4  10         18.61         18.69         2.07 o                         
  -8  -3  10          1.21          3.44         0.99 o                         
  -7  -3  10         19.93         21.68         2.16 o                         
  -6  -3  10          7.14          6.21         0.89 o                         
  -5  -3  10         16.26         16.63         0.88 o                         
  -4  -3  10        578.40        580.84         9.01 o                         
  -3  -3  10         80.19         82.59         2.33 o                         
  -2  -3  10        191.42        193.58         4.75 o                         
  -1  -3  10         13.74         16.99         0.96 o                         
   0  -3  10         73.25         70.43         1.98 o                         
   1  -3  10         99.88         88.45         2.37 o                         
   2  -3  10          2.26          1.62         0.66 o                         
   3  -3  10         50.71         43.88         2.38 o                         
   4  -3  10         15.03         18.72         1.77 o                         
  -9  -2  10         98.78        112.33         4.35 o                         
  -8  -2  10         16.83         15.59         1.99 o                         
  -7  -2  10        184.62        188.41         6.16 o                         
  -6  -2  10        198.58        188.32         3.13 o                         
  -5  -2  10          0.43          0.18         0.44 o                         
  -4  -2  10         11.21         10.68         0.74 o                         
  -3  -2  10        104.92        106.61         2.30 o                         
  -2  -2  10         24.52         24.20         2.05 o                         
  -1  -2  10          0.02          0.19         0.39 o                         
   0  -2  10          0.68         -0.06         0.45 o                         
   1  -2  10          8.96          6.12         0.96 o                         
   2  -2  10         16.91         14.14         1.37 o                         
   3  -2  10          3.87          1.55         1.01 o                         
   4  -2  10          0.05         -1.15         1.37 o                         
  -9  -1  10         13.48         13.43         1.91 o                         
  -8  -1  10          2.89          2.79         1.12 o                         
  -7  -1  10          8.51          7.91         1.12 o                         
  -6  -1  10        439.06        432.01         6.96 o                         
  -5  -1  10        153.52        153.30         2.99 o                         
  -4  -1  10         40.99         39.16         1.35 o                         
  -3  -1  10         27.15         26.25         1.24 o                         
  -2  -1  10          5.47          6.00         0.94 o                         
  -1  -1  10         29.90         28.63         2.24 o                         
   0  -1  10        159.26        169.02         3.60 o                         
   1  -1  10        246.72        246.76         4.89 o                         
   2  -1  10        106.04        115.70         4.77 o                         
   3  -1  10         80.30         84.51         3.77 o                         
   4  -1  10          0.04          1.01         1.09 o                         
  -9   0  10          1.48          2.72         1.60 o                         
  -8   0  10         27.60         36.33         2.16 o                         
  -7   0  10         58.90         64.38         2.46 o                         
  -6   0  10        157.07        162.89         3.13 o                         
  -5   0  10        618.01        633.18         9.87 o                         
  -4   0  10          0.43          0.42         0.51 o                         
  -3   0  10         19.06         18.10         1.09 o                         
  -2   0  10          6.92          6.14         0.77 o                         
  -1   0  10         36.90         31.41         1.32 o                         
   0   0  10         49.76         49.49         1.43 o                         
   1   0  10        401.28        421.67         7.73 o                         
   2   0  10         82.71         92.54         3.21 o                         
   3   0  10         16.60         16.95         1.59 o                         
  -9   1  10          8.86          6.51         1.99 o                         
  -8   1  10        159.80        160.28         4.46 o                         
  -7   1  10         92.17         92.00         2.99 o                         
  -6   1  10         14.04         13.54         0.89 o                         
  -5   1  10          7.84          9.15         0.64 o                         
  -4   1  10         96.33        102.58         2.08 o                         
  -3   1  10        762.21        752.12        10.60 o                         
  -2   1  10          3.76          2.88         0.55 o                         
  -1   1  10         34.01         33.64         1.45 o                         
   0   1  10         10.39          9.19         1.19 o                         
   1   1  10          3.67          3.98         0.94 o                         
   2   1  10          0.21          0.89         0.76 o                         
   3   1  10          2.29          4.07         1.47 o                         
  -9   2  10         21.04         20.11         1.73 o                         
  -8   2  10         42.85         41.50         2.20 o                         
  -7   2  10          1.12          0.71         0.98 o                         
  -6   2  10         61.22         61.42         1.54 o                         
  -5   2  10          7.23          7.22         0.67 o                         
  -4   2  10         11.99         13.30         0.89 o                         
  -3   2  10        121.31        120.18         2.42 o                         
  -2   2  10         50.72         48.42         1.50 o                         
  -1   2  10          1.92          1.87         0.62 o                         
   0   2  10        100.45        106.82         2.58 o                         
   1   2  10         14.38         13.55         1.32 o                         
   2   2  10          0.89          0.80         0.85 o                         
  -9   3  10         10.79          9.46         1.53 o                         
  -8   3  10         38.44         42.43         2.96 o                         
  -7   3  10         28.99         26.52         1.85 o                         
  -6   3  10         40.34         36.49         1.19 o                         
  -5   3  10        363.05        346.60         5.39 o                         
  -4   3  10          1.04          2.84         0.60 o                         
  -3   3  10         94.44         98.92         3.12 o                         
  -2   3  10         30.79         28.68         1.24 o                         
  -1   3  10         63.41         65.43         1.82 o                         
   0   3  10          4.91          5.35         1.06 o                         
   1   3  10          4.00          2.92         0.95 o                         
   2   3  10          5.60          6.64         1.19 o                         
  -8   4  10         17.01         15.40         1.55 o                         
  -7   4  10         70.92         67.85         2.68 o                         
  -6   4  10         15.32         18.26         0.94 o                         
  -5   4  10         30.51         29.48         1.17 o                         
  -4   4  10         53.46         46.19         1.64 o                         
  -3   4  10         24.70         26.54         1.42 o                         
  -2   4  10          0.84          0.00         0.61 o                         
  -1   4  10          0.02         -0.68         0.68 o                         
   0   4  10          6.66          5.24         1.01 o                         
   1   4  10          5.20          4.19         1.01 o                         
  -8   5  10         13.34         10.76         1.46 o                         
  -7   5  10          4.95          5.97         0.95 o                         
  -6   5  10          0.10         -0.07         0.47 o                         
  -5   5  10         64.44         63.46         1.77 o                         
  -4   5  10         79.85         75.46         2.19 o                         
  -3   5  10         42.85         41.46         1.89 o                         
  -2   5  10          3.18         -0.15         0.65 o                         
  -1   5  10         80.20         87.74         3.18 o                         
   0   5  10         70.88         83.78         2.91 o                         
  -7   6  10        177.17        159.42         3.82 o                         
  -6   6  10         63.16         62.08         1.69 o                         
  -5   6  10         20.43         22.26         1.36 o                         
  -4   6  10          0.95          1.96         0.77 o                         
  -3   6  10          4.01          4.47         0.90 o                         
  -2   6  10          2.11          3.36         1.02 o                         
  -1   6  10         12.03         13.15         1.20 o                         
  -5   7  10          0.76          0.63         0.70 o                         
  -4   7  10         13.22         14.28         1.22 o                         
  -1 -11  11          0.02         -0.08         0.79 o                         
   0 -11  11          0.58         -0.40         0.66 o                         
  -3 -10  11         27.09         24.21         1.43 o                         
  -2 -10  11         82.96         89.81         2.88 o                         
  -1 -10  11         54.11         59.74         1.91 o                         
   0 -10  11          0.85          1.56         0.59 o                         
   1 -10  11          9.87          7.76         1.04 o                         
   2 -10  11          6.82          7.28         0.96 o                         
  -5  -9  11          2.41          2.83         0.95 o                         
  -4  -9  11         12.12         11.02         1.03 o                         
  -3  -9  11          0.14          0.35         0.63 o                         
  -2  -9  11          5.77          4.47         0.69 o                         
  -1  -9  11         55.30         53.81         1.76 o                         
   0  -9  11          9.10          7.95         0.75 o                         
   1  -9  11          8.02          8.02         0.85 o                         
   2  -9  11          0.06         -0.54         0.54 o                         
   3  -9  11          0.10         -0.53         0.61 o                         
  -6  -8  11         40.62         39.34         3.19 o                         
  -5  -8  11          0.01          0.41         0.82 o                         
  -4  -8  11         63.74         59.42         1.99 o                         
  -3  -8  11         53.52         52.88         1.57 o                         
  -2  -8  11         37.62         38.94         1.40 o                         
  -1  -8  11         72.92         82.63         1.83 o                         
   0  -8  11         50.33         48.29         1.50 o                         
   1  -8  11          0.34          0.95         0.55 o                         
   2  -8  11          4.71          5.03         0.80 o                         
   3  -8  11         12.88         15.21         1.11 o                         
  -6  -7  11         69.20         78.03         2.76 o                         
  -5  -7  11         98.85        103.24         2.76 o                         
  -4  -7  11          8.82         10.31         0.77 o                         
  -3  -7  11         37.72         36.37         1.47 o                         
  -2  -7  11         30.98         27.16         1.32 o                         
  -1  -7  11         71.76         66.99         1.69 o                         
   0  -7  11         41.76         40.16         1.92 o                         
   1  -7  11         60.59         63.81         1.85 o                         
   2  -7  11          0.18          0.56         0.57 o                         
   3  -7  11          8.01         10.43         1.00 o                         
  -7  -6  11         47.51         47.91         3.01 o                         
  -6  -6  11         36.50         36.27         1.96 o                         
  -5  -6  11         77.32         82.31         1.80 o                         
  -4  -6  11         69.08         73.03         1.72 o                         
  -3  -6  11         72.56         71.39         1.89 o                         
  -2  -6  11          0.01         -0.09         0.54 o                         
  -1  -6  11         25.20         29.22         1.27 o                         
   0  -6  11         11.88         14.81         0.95 o                         
   1  -6  11         81.40         82.05         2.08 o                         
   2  -6  11         17.19         16.34         1.01 o                         
   3  -6  11          2.37          0.44         0.80 o                         
   4  -6  11          0.68         -0.77         0.77 o                         
  -7  -5  11         13.56         10.42         1.46 o                         
  -6  -5  11         20.18         21.20         3.07 o                         
  -5  -5  11          2.24          3.09         0.57 o                         
  -4  -5  11         89.92         90.18         2.06 o                         
  -3  -5  11         25.24         25.37         1.18 o                         
  -2  -5  11          2.80          3.11         0.61 o                         
  -1  -5  11        182.21        169.21         3.67 o                         
   0  -5  11         48.26         49.31         1.76 o                         
   1  -5  11        118.97        120.92         3.25 o                         
   2  -5  11         38.43         44.35         1.82 o                         
   3  -5  11          0.64         -0.83         0.83 o                         
   4  -5  11          2.53          2.20         1.62 o                         
  -8  -4  11          0.84         -0.50         0.94 o                         
  -7  -4  11        116.18        112.65         4.69 o                         
  -6  -4  11         14.20         12.16         1.74 o                         
  -5  -4  11          9.41          8.61         0.74 o                         
  -4  -4  11         31.63         31.47         1.25 o                         
  -3  -4  11         49.66         49.00         2.27 o                         
  -2  -4  11         10.84         10.52         1.01 o                         
  -1  -4  11         71.76         63.29         2.01 o                         
   0  -4  11         34.94         38.03         1.56 o                         
   1  -4  11         22.58         13.31         1.07 o                         
   2  -4  11          1.28         -0.86         0.86 o                         
   3  -4  11          1.54          0.87         0.92 o                         
  -8  -3  11          9.35          7.36         1.64 o                         
  -7  -3  11         26.66         30.96         5.03 o                         
  -6  -3  11         25.04         24.20         2.26 o                         
  -5  -3  11         71.70         69.55         1.72 o                         
  -4  -3  11         49.22         49.94         1.98 o                         
  -3  -3  11        150.93        153.33         3.56 o                         
  -2  -3  11          1.02          1.06         0.71 o                         
  -1  -3  11          1.41          2.50         0.83 o                         
   0  -3  11          3.24          5.06         0.97 o                         
   1  -3  11         95.40         98.17         2.60 o                         
   2  -3  11        120.19        121.45         5.77 o                         
   3  -3  11          2.36          2.63         1.12 o                         
  -8  -2  11         48.16         51.99         3.35 o                         
  -7  -2  11         16.87         12.65         1.82 o                         
  -6  -2  11          9.85         10.36         1.32 o                         
  -5  -2  11        248.86        250.41         5.11 o                         
  -4  -2  11        252.85        250.85         4.48 o                         
  -3  -2  11        304.72        304.12         5.98 o                         
  -2  -2  11         50.23         50.07         2.17 o                         
  -1  -2  11         57.22         60.90         2.34 o                         
   0  -2  11         12.36         12.28         1.51 o                         
   1  -2  11         10.93         13.89         1.30 o                         
   2  -2  11         39.20         38.50         3.03 o                         
   3  -2  11          1.21          0.00         1.29 o                         
  -8  -1  11         13.47         12.98         1.99 o                         
  -7  -1  11          0.17         -0.04         1.12 o                         
  -6  -1  11          0.30         -0.56         0.56 o                         
  -5  -1  11         47.07         46.21         1.50 o                         
  -4  -1  11        100.29         99.85         2.32 o                         
  -3  -1  11         87.11         81.48         2.27 o                         
  -2  -1  11          0.67          0.25         0.71 o                         
  -1  -1  11         35.74         36.13         3.31 o                         
   0  -1  11          0.03          0.09         0.74 o                         
   1  -1  11          2.85          2.58         1.39 o                         
   2  -1  11        143.63        158.63         5.90 o                         
   3  -1  11         10.39         16.19         2.16 o                         
  -8   0  11          0.41          0.38         1.72 o                         
  -7   0  11         14.24         12.74         1.82 o                         
  -6   0  11         17.53         16.81         1.00 o                         
  -5   0  11        157.60        160.26         4.05 o                         
  -4   0  11         90.16         94.39         2.28 o                         
  -3   0  11          8.34          7.43         0.87 o                         
  -2   0  11         35.84         41.05         2.41 o                         
  -1   0  11          8.80         11.47         1.43 o                         
   0   0  11          9.67         14.65         2.01 o                         
   1   0  11          2.35          3.70         1.36 o                         
   2   0  11         51.45         52.71         4.05 o                         
  -8   1  11        104.98        101.17         5.15 o                         
  -7   1  11        297.43        300.24         9.98 o                         
  -6   1  11        236.63        231.91         4.29 o                         
  -5   1  11          7.09          7.69         0.87 o                         
  -4   1  11         42.55         35.79         1.30 o                         
  -3   1  11         22.67         23.62         1.11 o                         
  -2   1  11          5.24          6.01         0.71 o                         
  -1   1  11         34.46         32.14         2.89 o                         
   0   1  11          0.78          1.13         0.76 o                         
   1   1  11         43.79         44.39         2.23 o                         
   2   1  11         25.63         27.00         2.59 o                         
  -8   2  11        219.06        223.69         5.78 o                         
  -7   2  11         11.49         15.18         1.48 o                         
  -6   2  11         15.60         15.16         0.84 o                         
  -5   2  11         52.82         57.10         1.53 o                         
  -4   2  11         36.56         34.30         1.35 o                         
  -3   2  11         54.15         57.57         1.68 o                         
  -2   2  11        164.33        160.78         3.11 o                         
  -1   2  11          0.20          0.14         0.61 o                         
   0   2  11         36.69         42.95         2.55 o                         
   1   2  11         16.84         20.70         2.73 o                         
  -8   3  11          0.03          0.51         1.00 o                         
  -7   3  11         53.19         55.36         2.93 o                         
  -6   3  11        149.26        160.75         3.35 o                         
  -5   3  11          0.03         -0.41         0.49 o                         
  -4   3  11         25.84         23.28         1.29 o                         
  -3   3  11         57.87         53.06         1.66 o                         
  -2   3  11         51.17         52.93         1.72 o                         
  -1   3  11         28.54         28.78         1.84 o                         
   0   3  11          5.05          5.53         1.10 o                         
  -7   4  11        112.36        119.67         4.60 o                         
  -6   4  11         13.08         16.75         1.03 o                         
  -5   4  11         37.40         41.93         1.56 o                         
  -4   4  11         22.80         27.53         1.49 o                         
  -3   4  11          0.12          1.22         0.71 o                         
  -2   4  11        105.64        116.01         2.63 o                         
  -1   4  11         37.29         37.23         2.11 o                         
  -6   5  11          3.94          1.23         0.64 o                         
  -5   5  11          4.19          1.14         0.70 o                         
  -4   5  11         73.84         82.04         2.43 o                         
  -3   5  11        105.77        121.54         4.01 o                         
  -2   5  11          5.62          3.71         0.90 o                         
  -2 -10  12         15.95         16.67         1.44 o                         
  -1 -10  12          4.00          4.67         0.82 o                         
   0 -10  12         54.97         60.16         2.02 o                         
  -4  -9  12          0.24          0.46         0.66 o                         
  -3  -9  12          2.86          1.77         0.71 o                         
  -2  -9  12          1.59          0.56         0.62 o                         
  -1  -9  12          2.82          1.41         0.65 o                         
   0  -9  12          3.87          2.13         0.67 o                         
   1  -9  12          0.03          0.89         0.66 o                         
  -5  -8  12          7.84          8.35         1.42 o                         
  -4  -8  12          3.72          3.76         0.68 o                         
  -3  -8  12         16.44         17.76         1.06 o                         
  -2  -8  12          3.81          4.25         0.73 o                         
  -1  -8  12         15.06         15.04         1.11 o                         
   0  -8  12        106.82        115.13         2.54 o                         
   1  -8  12         39.05         43.44         1.56 o                         
   2  -8  12         18.33         17.04         1.20 o                         
  -6  -7  12          7.15          5.15         2.21 o                         
  -5  -7  12         53.71         52.50         2.74 o                         
  -4  -7  12         40.38         45.90         1.63 o                         
  -3  -7  12         21.72         22.08         1.24 o                         
  -2  -7  12         50.84         52.71         1.77 o                         
  -1  -7  12          0.03         -0.54         0.54 o                         
   0  -7  12          0.43         -0.09         0.63 o                         
   1  -7  12         34.44         32.27         1.74 o                         
   2  -7  12         73.94         76.52         3.01 o                         
  -6  -6  12          0.07          0.05         0.97 o                         
  -5  -6  12         45.78         46.16         1.99 o                         
  -4  -6  12          3.40          3.33         0.67 o                         
  -3  -6  12        158.08        162.93         3.19 o                         
  -2  -6  12          0.62          0.71         0.61 o                         
  -1  -6  12          1.76          1.82         0.67 o                         
   0  -6  12          0.89          0.93         0.70 o                         
   1  -6  12          0.37          0.43         0.63 o                         
   2  -6  12          2.42          4.92         1.18 o                         
  -7  -5  12         19.94         20.01         1.93 o                         
  -6  -5  12         27.62         25.18         2.70 o                         
  -5  -5  12         84.58         81.73         1.97 o                         
  -4  -5  12        118.14        123.01         2.60 o                         
  -3  -5  12        140.87        136.70         2.82 o                         
  -2  -5  12          6.33          9.48         0.90 o                         
  -1  -5  12         51.70         50.16         3.16 o                         
   0  -5  12          1.81          0.92         0.85 o                         
   1  -5  12          0.12          0.21         0.98 o                         
   2  -5  12         10.34         11.31         1.99 o                         
  -7  -4  12         26.81         27.37         2.60 o                         
  -6  -4  12         66.08         73.86         3.73 o                         
  -5  -4  12         75.81         72.78         1.88 o                         
  -4  -4  12         21.35         23.58         1.21 o                         
  -3  -4  12          0.19          0.49         0.76 o                         
  -2  -4  12        234.06        231.22         6.06 o                         
  -1  -4  12         69.19         68.81         5.82 o                         
   0  -4  12          2.28          0.99         0.83 o                         
   1  -4  12          9.73          7.37         1.14 o                         
   2  -4  12         31.23         40.27         3.30 o                         
  -7  -3  12         36.05         41.35         3.12 o                         
  -6  -3  12          0.33          1.60         1.21 o                         
  -5  -3  12         52.06         51.14         1.74 o                         
  -4  -3  12        147.48        155.06         3.73 o                         
  -3  -3  12         24.74         25.65         1.70 o                         
  -2  -3  12          3.34          3.72         0.97 o                         
  -1  -3  12          3.53          2.80         0.89 o                         
   0  -3  12          6.38          6.94         1.07 o                         
   1  -3  12          0.24          0.12         1.21 o                         
   2  -3  12         83.59         91.56         4.51 o                         
  -8  -2  12          0.05         -1.23         1.72 o                         
  -7  -2  12         19.08         15.23         1.99 o                         
  -6  -2  12         66.80         65.59         3.56 o                         
  -5  -2  12          0.90          0.42         0.71 o                         
  -4  -2  12         86.74         84.69         2.57 o                         
  -3  -2  12         34.90         38.64         1.98 o                         
  -2  -2  12        108.86        118.40         3.63 o                         
  -1  -2  12          2.45          2.37         0.86 o                         
   0  -2  12         16.93         16.78         1.52 o                         
   1  -2  12         24.68         24.91         2.60 o                         
   2  -2  12         67.26         74.48         4.16 o                         
  -8  -1  12         79.78         74.13         3.99 o                         
  -7  -1  12         71.29         77.28         3.90 o                         
  -6  -1  12         16.33         19.39         2.08 o                         
  -5  -1  12          7.87         10.12         1.12 o                         
  -4  -1  12          9.71          6.34         0.98 o                         
  -3  -1  12         20.31         19.82         2.47 o                         
  -2  -1  12         39.04         39.94         2.13 o                         
  -1  -1  12          1.50          0.48         0.83 o                         
   0  -1  12          4.27          7.88         1.74 o                         
   1  -1  12         13.64          8.74         1.84 o                         
  -8   0  12         29.43         32.04         2.95 o                         
  -7   0  12         22.63         26.83         2.60 o                         
  -6   0  12         56.45         55.61         2.41 o                         
  -5   0  12         40.90         42.31         2.32 o                         
  -4   0  12         90.61         84.81         2.24 o                         
  -3   0  12          0.58          0.81         0.70 o                         
  -2   0  12         46.81         53.49         2.84 o                         
  -1   0  12        130.83        141.36         4.39 o                         
   0   0  12         54.67         61.95         3.63 o                         
   1   0  12         43.74         36.86         3.56 o                         
  -7   1  12         30.90         35.25         3.19 o                         
  -6   1  12        176.93        165.89         3.46 o                         
  -5   1  12         88.75         95.30         2.46 o                         
  -4   1  12        126.27        131.91         3.75 o                         
  -3   1  12          6.52          4.45         0.69 o                         
  -2   1  12          5.39          4.75         1.07 o                         
  -1   1  12          4.01          5.98         0.91 o                         
   0   1  12          6.92          6.55         1.71 o                         
  -7   2  12          4.62          6.28         1.19 o                         
  -6   2  12         31.25         38.69         2.00 o                         
  -5   2  12          5.65          8.27         0.75 o                         
  -4   2  12          4.34          4.05         0.69 o                         
  -3   2  12         15.50         12.55         0.98 o                         
  -2   2  12         10.22         10.36         1.05 o                         
  -1   2  12          0.01         -0.33         0.81 o                         
  -6   3  12        143.07        155.04         2.88 o                         
  -5   3  12         45.28         47.61         1.57 o                         
  -4   3  12         34.48         34.35         1.50 o                         
  -3   3  12          4.45          3.26         0.78 o                         
  -2   3  12         15.78         15.79         1.28 o                         
  -5   4  12         15.98         17.16         1.41 o                         
  -4   4  12         35.35         33.41         1.54 o                         
  -3   4  12         65.26         73.66         2.65 o                         
  -3  -8  13          9.30          7.79         0.85 o                         
  -2  -8  13         88.01         82.12         2.32 o                         
  -1  -8  13         31.00         31.72         1.53 o                         
   0  -8  13          8.06         10.13         1.02 o                         
  -4  -7  13          4.10          4.17         0.80 o                         
  -3  -7  13         17.45         17.37         1.26 o                         
  -2  -7  13          3.83          5.65         0.85 o                         
  -1  -7  13          6.89          7.05         0.90 o                         
   0  -7  13          8.28          7.78         0.95 o                         
  -5  -6  13          1.14         -0.06         1.84 o                         
  -4  -6  13          1.61          0.94         0.62 o                         
  -3  -6  13         44.27         46.93         1.75 o                         
  -2  -6  13          3.03          2.69         0.76 o                         
  -1  -6  13         10.72         12.97         1.09 o                         
   0  -6  13          0.53          0.77         0.66 o                         
   1  -6  13          5.18          7.02         1.05 o                         
  -6  -5  13         46.76         56.34         5.77 o                         
  -5  -5  13          2.76          1.82         0.96 o                         
  -4  -5  13        109.50        108.78         2.50 o                         
  -3  -5  13        136.60        131.26         2.87 o                         
  -2  -5  13         86.07         95.87         2.42 o                         
  -1  -5  13         20.32         31.23         2.10 o                         
   0  -5  13         16.08         21.78         1.81 o                         
   1  -5  13          2.74          5.47         2.33 o                         
  -6  -4  13         24.04         24.17         2.60 o                         
  -5  -4  13         18.49         21.23         1.16 o                         
  -4  -4  13         45.92         51.60         1.73 o                         
  -3  -4  13         11.66         13.35         1.28 o                         
  -2  -4  13         69.75         68.27         2.44 o                         
  -1  -4  13         46.34         39.52         2.27 o                         
   0  -4  13         29.35         30.00         2.05 o                         
   1  -4  13         27.01         34.84         5.89 o                         
  -6  -3  13         10.96         14.13         4.54 o                         
  -5  -3  13          0.37         -0.70         0.70 o                         
  -4  -3  13          2.54          1.98         0.79 o                         
  -3  -3  13         25.39         22.57         1.84 o                         
  -2  -3  13         11.78         10.77         1.33 o                         
  -1  -3  13         27.14         29.11         2.01 o                         
   0  -3  13          0.13         -0.45         0.92 o                         
  -6  -2  13         63.91         65.57         3.64 o                         
  -5  -2  13         27.08         28.58         1.91 o                         
  -4  -2  13         10.25         12.02         1.25 o                         
  -3  -2  13         17.08         19.15         1.49 o                         
  -2  -2  13          1.99          1.20         0.89 o                         
  -1  -2  13          2.09          1.24         0.89 o                         
   0  -2  13          9.27         10.31         1.91 o                         
  -6  -1  13         74.59         75.68         3.90 o                         
  -5  -1  13        103.58        115.60         3.18 o                         
  -4  -1  13         40.68         44.96         2.56 o                         
  -3  -1  13         10.55         11.42         1.65 o                         
  -2  -1  13          4.24          4.87         1.08 o                         
  -1  -1  13          5.49          5.52         1.19 o                         
   0  -1  13          3.08          3.14         2.70 o                         
  -6   0  13          1.08         -0.74         1.21 o                         
  -5   0  13         27.18         28.31         1.77 o                         
  -4   0  13          3.28          2.50         0.90 o                         
  -3   0  13          8.27          8.83         1.32 o                         
  -2   0  13          0.01          0.05         0.83 o                         
  -1   0  13         47.73         55.73         3.73 o                         
  -6   1  13         44.86         52.44         3.46 o                         
  -5   1  13        120.66        130.13         3.56 o                         
  -4   1  13         16.21         17.11         1.34 o                         
  -3   1  13         49.71         51.21         2.52 o                         
  -2   1  13         57.28         48.91         5.11 o                         
  -5   2  13          4.02          5.80         1.05 o                         
  -4   2  13         17.15         19.99         1.19 o                         
  -3  -5  14         39.68         34.11         1.61 o                         
  -2  -5  14          1.08          1.24         0.75 o                         
  -4  -4  14         28.93         32.17         1.56 o                         
  -3  -4  14         12.56         12.92         1.37 o                         
  -2  -4  14          0.03         -0.74         0.74 o                         
  -4  -3  14          0.04         -0.76         0.76 o                         
  -3  -3  14          1.91          0.51         0.89 o                         
  -2  -3  14          0.00          0.00         0.94 o                         
  -4  -2  14         30.03         30.80         2.16 o                         
  -3  -2  14         64.39         76.81         2.72 o                         
                                                                                
